# Supplementary material for: Establishment and maintenance of heritable chromatin structure during early Drosophila embryogenesis
Source: eLife. 2016 Nov 23;5:e20148. doi: 10.7554/eLife.20148 (PMC5156528; doi:10.7554/eLife.20148)
Supplement: Supplementary file 1. — DOI: http://dx.doi.org/10.7554/eLife.20148.037 [file elife-20148-supp1.txt]

Maternal Genotype	Nuclear Cycle	N embryos per sample	Estimated Genomic Copy	Minutes	N replicates
w; His2Av-GFP	11	2	4096	3	3
w; His2Av-GFP	11	2	4096	6	3
w; His2Av-GFP	11	2	4096	9	3
w; His2Av-GFP	12	1	4096	3	3
w; His2Av-GFP	12	1	4096	6	3
w; His2Av-GFP	12	1	4096	9	3
w; His2Av-GFP	12	1	4096	12	4
w; His2Av-GFP	13	1	8192	3	3
w; His2Av-GFP	13	1	8192	6	3
w; His2Av-GFP	13	1	8192	9	3
w; His2Av-GFP	13	1	8192	12	3
w; His2Av-GFP	13	1	8192	15	3
w; His2Av-GFP	13	1	8192	18	3
w ssm[185b]; His2Av-GFP	12	2	4096	3	3
w ssm[185b]; His2Av-GFP	12	2	4096	6	3
w ssm[185b]; His2Av-GFP	12	2	4096	9	3
w ssm[185b]; His2Av-GFP	13	2	8192	3	3
w ssm[185b]; His2Av-GFP	13	2	8192	6	3
w ssm[185b]; His2Av-GFP	13	2	8192	9	3
w ssm[185b]; His2Av-GFP	13	2	8192	12	3
w ssm[185b]; His2Av-GFP	14	1	8192	3	4
w ssm[185b]; His2Av-GFP	14	1	8192	6	3
w ssm[185b]; His2Av-GFP	14	1	8192	9	4
w ssm[185b]; His2Av-GFP	14	1	8192	12	3
w ssm[185b]; His2Av-GFP	14	1	8192	15	3
w ssm[185b]; His2Av-GFP	14	1	8192	18	3
