# Supplementary material for: Establishment and maintenance of heritable chromatin structure during early Drosophila embryogenesis
Source: eLife. 2016 Nov 23;5:e20148. doi: 10.7554/eLife.20148 (PMC5156528; doi:10.7554/eLife.20148)
Supplement: Supplementary file 2. — DOI: http://dx.doi.org/10.7554/eLife.20148.038 [file elife-20148-supp2.txt]

Sample Name	geno	timepoint	raw.reads	mapped.reads	percent.mapped	chrM_seqs	geno_seqs	chrM_pct	geno_pct	geno_minus_dups	est_dup_rate	X_to_autosome_ratio	sex	obs.temp	lib.prep.date	lib.conc.ng.ul	PCR.cycles	seq.date	pool.id	index	genomic_copy
WT_15121502_NC11_03	WT	NC11_03	16246102	14216119	87.5	12487577	1703304	87.8	12	1600574	6.03	0.591	mixed	23.4	12/15/15	20.4	13	12/21/15	Pool 1	TTGACCCT	4096
WT_15121602_NC11_03	WT	NC11_03	18227362	15814387	86.8	13580622	2212490	85.9	14	1993861	9.88	0.965	mixed	22.3	12/15/15	14.5	13	12/21/15	Pool 3	AGGCAGAA	4096
WT_15121802_NC11_03	WT	NC11_03	23888226	21088610	88.3	18747680	2318621	88.9	11	2071742	10.6	0.944	mixed	21.9	12/18/15	13.8	13	12/21/15	Pool 3	CTCTCTAC	4096
WT_15121504_NC11_06	WT	NC11_06	13087637	11064504	84.5	8883519	2162201	80.3	19.5	2059478	4.75	0.836	mixed	23.5	12/15/15	13.6	12	12/21/15	Pool 4	TAAGGCGA	4096
WT_15121603_NC11_06	WT	NC11_06	13216213	11271971	85.3	9021944	2218434	80	19.7	2106475	5.05	0.569	mixed	22.6	12/15/15	21.6	13	12/21/15	Pool 2	TCCTGAGC	4096
WT_15121801_NC11_06	WT	NC11_06	14967011	12306814	82.2	9173395	3104175	74.5	25.2	2889040	6.93	0.757	mixed	21.8	12/18/15	16.3	13	12/21/15	Pool 4	TAGGCATG	4096
WT_15121503_NC11_09	WT	NC11_09	19122323	16438239	86	13893502	2522946	84.5	15.3	2277838	9.72	0.837	mixed	23.8	12/15/15	14.9	13	12/21/15	Pool 1	CCACTCCT	4096
WT_15121604_NC11_09	WT	NC11_09	15213160	13169004	86.6	11109750	2038497	84.4	15.5	1885619	7.5	0.749	mixed	22.6	12/15/15	17.4	13	12/21/15	Pool 1	GGACTCCT	4096
WT_15121804_NC11_09	WT	NC11_09	25718974	22255677	86.5	18243759	3970242	82	17.8	3583173	9.75	0.737	mixed	22.5	12/18/15	13.8	13	12/21/15	Pool 2	CGAGGCTG	4096
WT_15042106_NC12_03	WT	NC12_03	23713698	18823369	79.4	13007066	5727120	69.1	30.4	4668670	18.5	0.577	m	22.4	4/21/15	14.3	14	5/1/15	Pool 4	GGACTCCT	4096
WT_15042202_NC12_03	WT	NC12_03	21156821	17582819	83.1	12756217	4799339	72.5	27.3	4118398	14.2	1.05	f	23.1	4/22/15	16	14	5/1/15	Pool 3	CAGAGAGG	4096
WT_15042302_NC12_03	WT	NC12_03	15865921	12892782	81.3	9120691	3718917	70.7	28.8	3312074	10.9	0.686	m	23.6	4/23/15	21	14	5/1/15	Pool 3	CGTACTAG	4096
WT_15042102_NC12_06	WT	NC12_06	21523884	17149886	79.7	11820010	5257404	68.9	30.7	4666184	11.2	0.584	m	22.8	4/21/15	11.4	13	5/1/15	Pool 3	TAAGGCGA	4096
WT_15042401_NC12_06	WT	NC12_06	23121530	18588486	80.4	11169442	7382655	60.1	39.7	6547863	11.3	1.02	f	22.8	4/24/15	15	13	5/1/15	Pool 1	CGAGGCTG	4096
WT_15042405_NC12_06	WT	NC12_06	18219854	14472683	79.4	9649682	4757701	66.7	32.9	4314497	9.32	0.563	m	22.9	4/24/15	15.1	13	5/1/15	Pool 2	TAAGGCGA	4096
WT_15042107_NC12_09	WT	NC12_09	21215772	16898964	79.7	9955819	6911332	58.9	40.9	6339656	8.27	1.08	f	23.4	4/21/15	9.9	12	5/1/15	Pool 2	TAGGCATG	4096
WT_15042303_NC12_09	WT	NC12_09	18828637	14998914	79.7	10004537	4925275	66.7	32.8	4541737	7.79	0.56	m	23.1	4/23/15	20.4	13	5/1/15	Pool 2	AGGCAGAA	4096
WT_15042701_NC12_09	WT	NC12_09	19292577	16175106	83.8	11833646	4324666	73.2	26.7	4013823	7.19	0.95	f	23.3	4/27/15	9.86	12	5/1/15	Pool 3	GGACTCCT	4096
WT_15042104_NC12_12	WT	NC12_12	20734234	16173739	78	9897299	6180844	61.2	38.2	5570238	9.88	0.54	m	22.9	4/21/15	14.7	13	5/1/15	Pool 3	AGGCAGAA	4096
WT_15042304_NC12_12	WT	NC12_12	18168294	13597448	74.8	8634433	4939290	63.5	36.3	4524683	8.39	1	f	22.9	4/23/15	17.5	13	5/1/15	Pool 1	TCCTGAGC	4096
WT_15042702_NC12_12	WT	NC12_12	19576481	15831027	80.9	11225910	4541925	70.9	28.7	4048492	10.9	0.52	m	22.8	4/27/15	10.9	13	5/1/15	Pool 4	TAGGCATG	4096
WT_15042803_NC12_12	WT	NC12_12	25272915	20694039	81.9	15452822	5163981	74.7	25	4391649	15	0.517	m	22.8	4/28/15	11.1	13	5/1/15	Pool 2	CGAGGCTG	4096
WT_15042205_NC13_03	WT	NC13_03	22889453	18203148	79.5	11566011	6542985	63.5	35.9	5662816	13.5	0.533	m	23.1	4/22/15	11.5	13	5/1/15	Pool 1	AAGAGGCA	8192
WT_15042306_NC13_03	WT	NC13_03	18455444	14681231	79.5	9516219	5090155	64.8	34.7	4648153	8.68	0.534	m	23.1	4/23/15	15.7	13	5/1/15	Pool 1	TAGGCATG	8192
WT_15042804_NC13_03	WT	NC13_03	13944349	10703290	76.8	5603803	5031843	52.4	47	4712864	6.34	0.573	m	22.8	4/28/15	17.5	13	5/1/15	Pool 4	TCCTGAGC	8192
WT_15042103_NC13_06	WT	NC13_06	21610284	16671803	77.1	7053315	9573183	42.3	57.4	8848417	7.57	1.04	f	22.8	4/21/15	11.2	12	5/1/15	Pool 1	CGTACTAG	8192
WT_15042206_NC13_06	WT	NC13_06	15209312	11165795	73.4	3981551	7085985	35.7	63.5	6720240	5.16	0.568	m	23.5	4/22/15	12.4	12	5/1/15	Pool 4	GTAGAGGA	8192
WT_15042704_NC13_06	WT	NC13_06	24189088	18896873	78.1	9592117	9180737	50.8	48.6	8404912	8.45	0.563	m	22.8	4/27/15	10	12	5/1/15	Pool 2	CAGAGAGG	8192
WT_15042307_NC13_09	WT	NC13_09	23332950	18165716	77.9	8600026	9521399	47.3	52.4	8847971	7.07	1.1	f	23.1	4/23/15	14.2	12	5/1/15	Pool 2	CTCTCTAC	8192
WT_15042308_NC13_09	WT	NC13_09	14549592	11198346	77	5257782	5858949	47	52.3	5519833	5.79	0.553	m	22.9	4/23/15	11.5	12	5/1/15	Pool 4	CAGAGAGG	8192
WT_15042805_NC13_09	WT	NC13_09	18483163	14447271	78.2	6762358	7650712	46.8	53	7156230	6.46	1.07	f	22.8	4/28/15	12.8	12	5/1/15	Pool 1	GTAGAGGA	8192
WT_15042204_NC13_12	WT	NC13_12	15237188	11921286	78.2	5701404	6134414	47.8	51.5	5791440	5.59	0.539	m	23.1	4/22/15	22	13	5/1/15	Pool 4	CGAGGCTG	8192
WT_15042305_NC13_12	WT	NC13_12	16086102	12691449	78.9	6190310	6470763	48.8	51	6150715	4.95	1.1	f	22.9	4/23/15	16.2	12	5/1/15	Pool 1	GGACTCCT	8192
WT_15042902_NC13_12	WT	NC13_12	19570908	14643230	74.8	5483958	9039110	37.5	61.7	8620496	4.63	0.56	m	22.7	4/29/15	16.7	12	5/1/15	Pool 2	AAGAGGCA	8192
WT_15042105_NC13_15	WT	NC13_15	17798005	14278306	80.2	6789857	7461908	47.6	52.3	6922040	7.23	0.985	f	22.3	4/21/15	10	12	5/1/15	Pool 3	TCCTGAGC	8192
WT_15042403_NC13_15	WT	NC13_15	13855314	10549575	76.1	4773860	5701668	45.3	54	5434236	4.69	0.559	m	22.4	4/24/15	14.9	12	5/1/15	Pool 3	GTAGAGGA	8192
WT_15042806_NC13_15	WT	NC13_15	12915772	9879334	76.5	3861141	5947836	39.1	60.2	5700449	4.16	0.544	m	22.6	4/28/15	15.4	12	5/1/15	Pool 3	AAGAGGCA	8192
WT_15042201_NC13_18	WT	NC13_18	24990109	19813510	79.3	11371438	8332199	57.4	42.1	7308832	12.3	0.532	m	22.8	4/22/15	13.8	13	5/1/15	Pool 1	CTCTCTAC	8192
WT_15042404_NC13_18	WT	NC13_18	15853424	11718013	73.9	2995244	8686502	25.6	74.1	8098236	6.77	1.02	f	22.9	4/24/15	14	12	5/1/15	Pool 2	CGTACTAG	8192
WT_15042802_NC13_18	WT	NC13_18	13732997	10466132	76.2	4512911	5874775	43.1	56.1	5584486	4.94	0.5	m	23.7	4/28/15	14.1	12	5/1/15	Pool 4	AGGCAGAA	8192
ssm_15082101_NC12_03	ssm	NC12_03	24728575	22211941	89.8	19195435	3000804	86.4	13.5	2706739	9.8	1.06	haploid	23	8/21/15	12.8	13	8/27/15	Pool 3	GTCGTGAT	4096
ssm_15082102_NC12_03	ssm	NC12_03	25381012	22930300	90.3	19956733	2957505	87	12.9	2598799	12.1	1.01	haploid	23	8/21/15	11	13	8/27/15	Pool 1	ACCACTGT	4096
ssm_15082601_NC12_03	ssm	NC12_03	23611489	20836707	88.2	16162871	4653479	77.6	22.3	4181605	10.1	1.02	haploid	22.7	8/26/15	12.7	13	8/27/15	Pool 4	CAGAGAGG	4096
ssm_15081703_NC12_06	ssm	NC12_06	19427943	16950662	87.2	12575014	4356882	74.2	25.7	4082791	6.29	1.11	haploid	22.9	8/17/15	10.7	12	8/27/15	Pool 1	AAGAGGCA	4096
ssm_15082104_NC12_06	ssm	NC12_06	19854590	17490269	88.1	13620466	3853489	77.9	22	3627321	5.87	1.17	haploid	23	8/21/15	10.2	12	8/27/15	Pool 3	TAAGGCGA	4096
ssm_15082501_NC12_06	ssm	NC12_06	20244733	17372878	85.8	12234533	5118437	70.4	29.5	4772135	6.77	1.16	haploid	22.4	8/25/15	9.78	12	8/27/15	Pool 1	CCGTTTGT	4096
ssm_15081401_NC12_09	ssm	NC12_09	22220990	19472010	87.6	15301036	4150707	78.6	21.3	3830156	7.72	1.03	haploid	23.7	8/14/15	8.3	12	8/27/15	Pool 4	TCCTGAGC	4096
ssm_15081403_NC12_09	ssm	NC12_09	22147079	19652754	88.7	16059735	3576702	81.7	18.2	3318090	7.23	1.05	haploid	23.5	8/14/15	8.3	12	8/27/15	Pool 1	TAGGCATG	4096
ssm_15082502_NC12_09	ssm	NC12_09	24882623	22210629	89.3	18206651	3982213	82	17.9	3539653	11.1	1.03	haploid	23	8/25/15	11.9	13	8/27/15	Pool 2	GGACTCCT	4096
ssm_15081701_NC13_03	ssm	NC13_03	22873362	19624844	85.8	14089832	5509846	71.8	28.1	5135248	6.8	0.945	haploid	22.5	8/17/15	10.3	12	8/27/15	Pool 2	CAGAGAGG	8192
ssm_15081704_NC13_03	ssm	NC13_03	20620613	17804347	86.3	12595561	5182891	70.7	29.1	4891628	5.62	1.02	haploid	22.9	8/17/15	12.2	12	8/27/15	Pool 4	GTAGAGGA	8192
ssm_15082603_NC13_03	ssm	NC13_03	21396128	18751559	87.6	14624621	4104965	78	21.9	3806055	7.28	1.01	haploid	22.9	8/26/15	8.66	12	8/27/15	Pool 2	AAGAGGCA	8192
ssm_15081402_NC13_06	ssm	NC13_06	21583333	17954292	83.2	10864630	7057259	60.5	39.3	6661831	5.6	1.2	haploid	24.2	8/14/15	12.4	12	8/27/15	Pool 3	GGACTCCT	8192
ssm_15082503_NC13_06	ssm	NC13_06	19377408	16390562	84.6	10740387	5625108	65.5	34.3	5369128	4.55	1.17	haploid	23	8/25/15	14.7	12	8/27/15	Pool 4	TAGGCATG	8192
ssm_15082602_NC13_06	ssm	NC13_06	20425602	17014893	83.3	9868763	7114724	58	41.8	6739552	5.27	1.1	haploid	22.9	8/26/15	13.5	12	8/27/15	Pool 4	CGAGGCTG	8192
ssm_15081301_NC13_09	ssm	NC13_09	19976726	16927043	84.7	10973057	5932292	64.8	35	5621748	5.23	1.02	haploid	22.65	8/13/15	14	12	8/27/15	Pool 2	TAAGGCGA	8192
ssm_15081302_NC13_09	ssm	NC13_09	19783858	16995309	85.9	10591036	6381130	62.3	37.5	5926905	7.12	1.08	haploid	22.5	8/13/15	9.18	12	8/27/15	Pool 3	CGTACTAG	8192
ssm_15081303_NC13_09	ssm	NC13_09	22027220	18732173	85	11739370	6967467	62.7	37.2	6490810	6.84	1.01	haploid	23	8/13/15	10.5	12	8/27/15	Pool 4	AGGCAGAA	8192
ssm_15082203_NC13_12	ssm	NC13_12	21133274	18054967	85.4	12007612	6021126	66.5	33.3	5628978	6.51	1.01	haploid	22.5	8/22/15	10.3	12	8/27/15	Pool 2	TCCTGAGC	8192
ssm_15082504_NC13_12	ssm	NC13_12	19356508	16125190	83.3	9948955	6149750	61.7	38.1	5729505	6.83	1.01	haploid	23	8/25/15	10.3	12	8/27/15	Pool 1	CTCTCTAC	8192
ssm_15082604_NC13_12	ssm	NC13_12	19716601	17340469	87.9	12816549	4508536	73.9	26	4224106	6.31	0.468	haploid	23	8/26/15	9.64	12	8/27/15	Pool 3	GTAGAGGA	8192
ssm_15120804_NC14_03	ssm	NC14_03	16134793	13511542	83.7	8354833	5130888	61.8	38	4674522	8.89	1.02	haploid	23.2	12/8/15	14.6	13	12/21/15	Pool 3	TCCTGAGC	8192
ssm_15120901_NC14_03	ssm	NC14_03	21261826	17854718	84	11339738	6488114	63.5	36.3	5273535	18.7	1.02	haploid	21.2	12/9/15	14.1	14	12/21/15	Pool 1	CTCTCTAC	8192
ssm_15120907_NC14_03	ssm	NC14_03	16225441	13287901	81.9	7145764	6114765	53.8	46	5303228	13.3	1.01	haploid	22.3	12/9/15	18	14	12/21/15	Pool 3	ACCACTGT	8192
ssm_15121003_NC14_03	ssm	NC14_03	14247278	11408356	80.1	5720891	5664084	50.1	49.6	5299438	6.44	0.998	haploid	22.5	12/10/15	10.5	12	12/21/15	Pool 4	GAGGGGTT	8192
ssm_15120801_NC14_06	ssm	NC14_06	13859675	11573535	83.5	7031988	4523192	60.8	39.1	4285062	5.26	1.03	haploid	22	12/8/15	11.7	12	12/21/15	Pool 1	TAAGGCGA	8192
ssm_15120905_NC14_06	ssm	NC14_06	14788923	11968732	80.9	6212049	5733814	51.9	47.9	5270319	8.08	1.02	haploid	22.2	12/9/15	14.8	13	12/21/15	Pool 3	GTAGAGGA	8192
ssm_15121004_NC14_06	ssm	NC14_06	15122940	12266289	81.1	6055512	6188213	49.4	50.4	5749762	7.09	1.01	haploid	22.6	12/10/15	10	12	12/21/15	Pool 1	AGGTTGGG	8192
ssm_15120803_NC14_09	ssm	NC14_09	12472437	10425238	83.6	6648820	3760379	63.8	36.1	3533333	6.04	1.08	haploid	22.7	12/8/15	18.2	13	12/21/15	Pool 2	AGGCAGAA	8192
ssm_15120902_NC14_09	ssm	NC14_09	15602113	12657723	81.1	5829579	6801433	46.1	53.7	6367929	6.37	1.11	haploid	21.4	12/9/15	20.2	13	12/21/15	Pool 1	CAGAGAGG	8192
ssm_15120908_NC14_09	ssm	NC14_09	12196470	9760025	80	3790246	5947199	38.8	60.9	5628993	5.35	1.05	haploid	22.5	12/9/15	21.2	13	12/21/15	Pool 2	TGGATCTG	8192
ssm_15121005_NC14_09	ssm	NC14_09	13959368	11184776	80.1	5266866	5892865	47.1	52.7	5523526	6.27	1.11	haploid	23.1	12/10/15	10	12	12/21/15	Pool 2	GTGTGGTG	8192
ssm_15120802_NC14_12	ssm	NC14_12	9448234	7690820	81.4	3854390	3821791	50.1	49.7	3694315	3.34	1.13	haploid	22.2	12/8/15	16.7	12	12/21/15	Pool 2	CGTACTAG	8192
ssm_15120903_NC14_12	ssm	NC14_12	14311601	11473255	80.2	3907281	7541856	34.1	65.7	7116983	5.63	1.13	haploid	21.4	12/9/15	22.6	13	12/21/15	Pool 4	CGAGGCTG	8192
ssm_15121001_NC14_12	ssm	NC14_12	12512326	9816016	78.5	3566192	6222753	36.3	63.4	5755103	7.52	0.976	haploid	21.8	12/10/15	9.34	12	12/21/15	Pool 3	CCGTTTGT	8192
ssm_15120805_NC14_15	ssm	NC14_15	10847535	9111838	84	4339016	4759453	47.6	52.2	4559744	4.2	1.06	haploid	23.4	12/8/15	15.5	12	12/21/15	Pool 4	GGACTCCT	8192
ssm_15120906_NC14_15	ssm	NC14_15	13618953	11399452	83.7	5187323	6193960	45.5	54.3	5838770	5.73	1.05	haploid	22.2	12/9/15	20.2	13	12/21/15	Pool 3	GTCGTGAT	8192
ssm_15121006_NC14_15	ssm	NC14_15	12054844	9895561	82.1	4373285	5508475	44.2	55.7	5272114	4.29	1.03	haploid	23.3	12/10/15	7.9	11	12/21/15	Pool 2	TGGGTTTC	8192
ssm_15120806_NC14_18	ssm	NC14_18	10124167	8147939	80.5	4105791	4028172	50.4	49.4	3887931	3.48	1.06	haploid	23.7	12/8/15	16.1	12	12/21/15	Pool 1	TAGGCATG	8192
ssm_15120904_NC14_18	ssm	NC14_18	18677279	15375273	82.3	8391647	6959386	54.6	45.3	6259451	10.1	0.997	haploid	22.1	12/9/15	13.7	13	12/21/15	Pool 4	AAGAGGCA	8192
ssm_15121002_NC14_18	ssm	NC14_18	13001549	10806631	83.1	4580150	6211548	42.4	57.5	5983626	3.67	0.967	haploid	22.3	12/10/15	10.8	11	12/21/15	Pool 4	TGCTGGGT	8192
