# Supplementary material for: Establishment and maintenance of heritable chromatin structure during early Drosophila embryogenesis
Source: eLife. 2016 Nov 23;5:e20148. doi: 10.7554/eLife.20148 (PMC5156528; doi:10.7554/eLife.20148)
Supplement: Supplementary file 3. — DOI: http://dx.doi.org/10.7554/eLife.20148.039 [file elife-20148-supp3.txt]

chr	start	end	strand	score	max	maxval	median	wt.NC11	wt.NC11.mitosis	wt.NC12	wt.NC12.mitosis	wt.NC13	wt.NC13.mitosis	in.ssm	ssm.NC12	ssm.NC12.mitosis	ssm.NC13	ssm.NC13.mitosis	ssm.NC14	ssm.NC14.mitosis	on.by.11	on.at.12	on.at.13	time	NC	promoters	insulators	enhancers	other	zelda	gaga
chr2L	5416	6154	*	0.99999991800684	5867	323	30	FALSE	FALSE	TRUE	TRUE	TRUE	TRUE	FALSE	FALSE	FALSE	FALSE	FALSE	FALSE	FALSE	FALSE	TRUE	FALSE	NA	NA	FALSE	FALSE	TRUE	FALSE	TRUE	TRUE
chr2L	6499	7004	*	0.86775920043281	6807	163	20	FALSE	FALSE	FALSE	FALSE	TRUE	TRUE	FALSE	FALSE	FALSE	FALSE	FALSE	FALSE	FALSE	FALSE	FALSE	TRUE	NA	NA	FALSE	FALSE	FALSE	TRUE	FALSE	TRUE
chr2L	18553	18804	*	1	18633	390	26	TRUE	TRUE	TRUE	TRUE	TRUE	TRUE	TRUE	TRUE	TRUE	TRUE	TRUE	TRUE	TRUE	TRUE	FALSE	FALSE	NA	NA	TRUE	FALSE	FALSE	FALSE	FALSE	FALSE
chr2L	20563	20749	*	0.99999999999993	20700	97	0	FALSE	FALSE	TRUE	TRUE	TRUE	TRUE	TRUE	FALSE	FALSE	FALSE	FALSE	TRUE	TRUE	FALSE	TRUE	FALSE	FALSE	TRUE	FALSE	TRUE	FALSE	FALSE	FALSE	FALSE
chr2L	27043	27581	*	1	27222	510	83	TRUE	TRUE	TRUE	TRUE	TRUE	TRUE	TRUE	TRUE	TRUE	TRUE	TRUE	TRUE	TRUE	TRUE	FALSE	FALSE	NA	NA	FALSE	FALSE	TRUE	FALSE	TRUE	FALSE
chr2L	28616	29179	*	0.9999999856661	28824	335	113	FALSE	FALSE	TRUE	TRUE	TRUE	FALSE	TRUE	TRUE	TRUE	TRUE	TRUE	TRUE	TRUE	FALSE	TRUE	FALSE	TRUE	FALSE	FALSE	FALSE	TRUE	FALSE	TRUE	FALSE
chr2L	35706	35934	*	0.99839782033271	35800	252	60	FALSE	FALSE	TRUE	TRUE	TRUE	TRUE	TRUE	FALSE	FALSE	TRUE	TRUE	TRUE	TRUE	FALSE	TRUE	FALSE	FALSE	TRUE	FALSE	TRUE	FALSE	FALSE	TRUE	FALSE
chr2L	66670	67236	*	0.86411843603113	66875	157	20	FALSE	FALSE	FALSE	FALSE	TRUE	TRUE	FALSE	FALSE	FALSE	FALSE	FALSE	FALSE	FALSE	FALSE	FALSE	TRUE	NA	NA	TRUE	FALSE	FALSE	FALSE	FALSE	TRUE
chr2L	89230	89616	*	0.99999390035015	89369	282	56	TRUE	TRUE	TRUE	TRUE	TRUE	TRUE	TRUE	TRUE	TRUE	TRUE	TRUE	TRUE	TRUE	TRUE	FALSE	FALSE	NA	NA	FALSE	FALSE	TRUE	FALSE	TRUE	FALSE
chr2L	91515	92083	*	0.99993274134905	91676	212	63	FALSE	FALSE	TRUE	TRUE	TRUE	TRUE	TRUE	FALSE	FALSE	TRUE	TRUE	TRUE	TRUE	FALSE	TRUE	FALSE	FALSE	TRUE	FALSE	FALSE	TRUE	FALSE	FALSE	FALSE
chr2L	107785	108085	*	0.80676374011255	107893	171	58	FALSE	FALSE	FALSE	FALSE	TRUE	TRUE	FALSE	FALSE	FALSE	FALSE	FALSE	FALSE	FALSE	FALSE	FALSE	TRUE	NA	NA	TRUE	FALSE	FALSE	FALSE	FALSE	TRUE
chr2L	156780	157127	*	0.98481061388778	156859	227	62	TRUE	TRUE	TRUE	TRUE	TRUE	TRUE	TRUE	FALSE	FALSE	TRUE	TRUE	TRUE	TRUE	TRUE	FALSE	FALSE	NA	NA	FALSE	TRUE	FALSE	FALSE	TRUE	FALSE
chr2L	158819	159128	*	0.99999954344868	159062	449	62	FALSE	FALSE	TRUE	TRUE	TRUE	TRUE	TRUE	TRUE	FALSE	TRUE	TRUE	TRUE	TRUE	FALSE	TRUE	FALSE	TRUE	FALSE	TRUE	FALSE	FALSE	FALSE	FALSE	FALSE
chr2L	160823	161063	*	0.95713936126653	160924	239	73	FALSE	FALSE	TRUE	TRUE	TRUE	FALSE	FALSE	FALSE	FALSE	FALSE	FALSE	FALSE	FALSE	FALSE	TRUE	FALSE	NA	NA	FALSE	FALSE	TRUE	FALSE	FALSE	TRUE
chr2L	161712	162372	*	0.99999999990417	161950	411	58	TRUE	FALSE	TRUE	TRUE	TRUE	TRUE	TRUE	TRUE	FALSE	TRUE	TRUE	TRUE	TRUE	TRUE	FALSE	FALSE	NA	NA	FALSE	FALSE	TRUE	FALSE	TRUE	TRUE
chr2L	163025	163777	*	0.96841225581802	163628	201	75	FALSE	FALSE	TRUE	TRUE	TRUE	TRUE	TRUE	FALSE	FALSE	FALSE	FALSE	TRUE	TRUE	FALSE	TRUE	FALSE	FALSE	TRUE	FALSE	FALSE	TRUE	FALSE	TRUE	FALSE
chr2L	182670	182982	*	0.99996167706018	182807	437	60	FALSE	FALSE	TRUE	TRUE	TRUE	TRUE	TRUE	TRUE	FALSE	TRUE	TRUE	TRUE	TRUE	FALSE	TRUE	FALSE	TRUE	FALSE	TRUE	FALSE	FALSE	FALSE	FALSE	FALSE
chr2L	199278	199854	*	0.99998699568414	199649	321	65	TRUE	TRUE	TRUE	TRUE	TRUE	TRUE	TRUE	TRUE	TRUE	TRUE	TRUE	TRUE	TRUE	TRUE	FALSE	FALSE	NA	NA	FALSE	FALSE	TRUE	FALSE	TRUE	FALSE
chr2L	220348	221056	*	0.99911649701924	220697	247	34	FALSE	FALSE	TRUE	TRUE	TRUE	TRUE	TRUE	FALSE	FALSE	TRUE	TRUE	TRUE	TRUE	FALSE	TRUE	FALSE	FALSE	TRUE	FALSE	FALSE	TRUE	FALSE	TRUE	TRUE
chr2L	221785	222232	*	0.9999901829945	222073	301	76	FALSE	FALSE	TRUE	TRUE	TRUE	FALSE	TRUE	FALSE	FALSE	TRUE	TRUE	TRUE	TRUE	FALSE	TRUE	FALSE	FALSE	TRUE	TRUE	FALSE	FALSE	FALSE	TRUE	TRUE
chr2L	222927	223242	*	0.99999999955238	223190	384	81	TRUE	TRUE	TRUE	TRUE	TRUE	FALSE	TRUE	TRUE	FALSE	TRUE	TRUE	TRUE	TRUE	TRUE	FALSE	FALSE	NA	NA	FALSE	TRUE	FALSE	FALSE	FALSE	TRUE
chr2L	224220	224751	*	0.99998718885612	224421	318	75	FALSE	FALSE	TRUE	TRUE	TRUE	TRUE	TRUE	FALSE	FALSE	TRUE	TRUE	TRUE	TRUE	FALSE	TRUE	FALSE	FALSE	TRUE	FALSE	TRUE	FALSE	FALSE	TRUE	TRUE
chr2L	247375	248091	*	0.89152391312893	247560	168	42	FALSE	FALSE	FALSE	FALSE	TRUE	TRUE	FALSE	FALSE	FALSE	FALSE	FALSE	FALSE	FALSE	FALSE	FALSE	TRUE	NA	NA	FALSE	TRUE	FALSE	FALSE	TRUE	TRUE
chr2L	249130	249545	*	0.99991067833372	249332	342	68	FALSE	FALSE	TRUE	TRUE	TRUE	TRUE	TRUE	FALSE	FALSE	TRUE	TRUE	TRUE	TRUE	FALSE	TRUE	FALSE	FALSE	TRUE	FALSE	TRUE	FALSE	FALSE	TRUE	TRUE
chr2L	249821	250213	*	0.86072586449252	250035	214	53	FALSE	FALSE	FALSE	FALSE	TRUE	FALSE	FALSE	FALSE	FALSE	FALSE	FALSE	FALSE	FALSE	FALSE	FALSE	TRUE	NA	NA	FALSE	TRUE	FALSE	FALSE	TRUE	TRUE
chr2L	250779	251019	*	0.94703821289205	250869	259	64	FALSE	FALSE	FALSE	FALSE	TRUE	TRUE	FALSE	FALSE	FALSE	FALSE	FALSE	FALSE	FALSE	FALSE	FALSE	TRUE	NA	NA	TRUE	FALSE	FALSE	FALSE	FALSE	TRUE
chr2L	277206	277445	*	0.99996864247138	277305	414	92	TRUE	FALSE	TRUE	TRUE	TRUE	TRUE	TRUE	TRUE	FALSE	TRUE	TRUE	TRUE	TRUE	TRUE	FALSE	FALSE	NA	NA	TRUE	FALSE	FALSE	FALSE	FALSE	FALSE
chr2L	278541	278966	*	0.99995690772183	278723	317	92	FALSE	FALSE	TRUE	TRUE	TRUE	TRUE	TRUE	TRUE	FALSE	TRUE	TRUE	TRUE	TRUE	FALSE	TRUE	FALSE	TRUE	FALSE	FALSE	FALSE	TRUE	FALSE	TRUE	FALSE
chr2L	280084	280925	*	0.99991344996282	280427	317	46	TRUE	TRUE	TRUE	TRUE	TRUE	TRUE	TRUE	TRUE	FALSE	TRUE	TRUE	TRUE	TRUE	TRUE	FALSE	FALSE	NA	NA	FALSE	FALSE	TRUE	FALSE	TRUE	FALSE
chr2L	282183	282539	*	1	282437	613	106	TRUE	TRUE	TRUE	TRUE	TRUE	TRUE	TRUE	TRUE	TRUE	TRUE	TRUE	TRUE	TRUE	TRUE	FALSE	FALSE	NA	NA	FALSE	FALSE	TRUE	FALSE	TRUE	FALSE
chr2L	283722	284340	*	0.99999990522911	284116	348	37	TRUE	TRUE	TRUE	TRUE	TRUE	TRUE	TRUE	TRUE	TRUE	TRUE	TRUE	TRUE	TRUE	TRUE	FALSE	FALSE	NA	NA	FALSE	TRUE	FALSE	FALSE	TRUE	FALSE
chr2L	297780	298059	*	0.98931882025897	297911	290	38	FALSE	FALSE	FALSE	FALSE	TRUE	TRUE	TRUE	FALSE	FALSE	FALSE	FALSE	TRUE	TRUE	FALSE	FALSE	TRUE	FALSE	TRUE	TRUE	FALSE	FALSE	FALSE	FALSE	FALSE
chr2L	326038	326479	*	0.99919258457359	326341	204	61	TRUE	TRUE	TRUE	TRUE	TRUE	TRUE	TRUE	TRUE	FALSE	TRUE	FALSE	TRUE	TRUE	TRUE	FALSE	FALSE	NA	NA	FALSE	FALSE	TRUE	FALSE	TRUE	FALSE
chr2L	333582	334105	*	0.82699264379294	334006	132	85	FALSE	FALSE	FALSE	FALSE	TRUE	TRUE	FALSE	FALSE	FALSE	FALSE	FALSE	FALSE	FALSE	FALSE	FALSE	TRUE	NA	NA	FALSE	FALSE	FALSE	TRUE	FALSE	FALSE
chr2L	356095	356741	*	0.99999999999999	356389	436	95	TRUE	TRUE	TRUE	TRUE	TRUE	TRUE	TRUE	TRUE	TRUE	TRUE	TRUE	TRUE	TRUE	TRUE	FALSE	FALSE	NA	NA	FALSE	FALSE	TRUE	FALSE	TRUE	FALSE
chr2L	377784	378188	*	0.97721034831459	377896	171	54	FALSE	FALSE	FALSE	FALSE	TRUE	TRUE	FALSE	FALSE	FALSE	FALSE	FALSE	FALSE	FALSE	FALSE	FALSE	TRUE	NA	NA	TRUE	FALSE	FALSE	FALSE	TRUE	TRUE
chr2L	414649	414952	*	0.80974255029177	414788	201	42	FALSE	FALSE	FALSE	FALSE	TRUE	TRUE	FALSE	FALSE	FALSE	FALSE	FALSE	FALSE	FALSE	FALSE	FALSE	TRUE	NA	NA	TRUE	FALSE	FALSE	FALSE	FALSE	TRUE
chr2L	419870	420129	*	0.93768542839343	419947	232	65	FALSE	FALSE	TRUE	TRUE	TRUE	TRUE	FALSE	FALSE	FALSE	FALSE	FALSE	FALSE	FALSE	FALSE	TRUE	FALSE	NA	NA	TRUE	FALSE	FALSE	FALSE	FALSE	FALSE
chr2L	421377	421723	*	0.98707769349911	421565	240	58	FALSE	FALSE	FALSE	FALSE	TRUE	TRUE	TRUE	FALSE	FALSE	TRUE	TRUE	TRUE	TRUE	FALSE	FALSE	TRUE	TRUE	FALSE	TRUE	FALSE	FALSE	FALSE	FALSE	FALSE
chr2L	422745	423174	*	0.99999999999395	422840	434	49	TRUE	TRUE	TRUE	TRUE	TRUE	TRUE	TRUE	TRUE	TRUE	TRUE	TRUE	TRUE	TRUE	TRUE	FALSE	FALSE	NA	NA	FALSE	FALSE	TRUE	FALSE	TRUE	FALSE
chr2L	430836	431387	*	0.94698803481044	431159	172	43	FALSE	FALSE	FALSE	FALSE	TRUE	FALSE	FALSE	FALSE	FALSE	FALSE	FALSE	FALSE	FALSE	FALSE	FALSE	TRUE	NA	NA	TRUE	FALSE	FALSE	FALSE	FALSE	TRUE
chr2L	431619	432034	*	0.98887809075778	431834	198	51	FALSE	FALSE	FALSE	FALSE	TRUE	TRUE	FALSE	FALSE	FALSE	FALSE	FALSE	FALSE	FALSE	FALSE	FALSE	TRUE	NA	NA	FALSE	TRUE	FALSE	FALSE	FALSE	TRUE
chr2L	441796	442192	*	0.99971002418813	441990	259	68	TRUE	TRUE	TRUE	TRUE	TRUE	TRUE	TRUE	TRUE	FALSE	TRUE	TRUE	TRUE	TRUE	TRUE	FALSE	FALSE	NA	NA	FALSE	FALSE	TRUE	FALSE	TRUE	TRUE
chr2L	453028	453160	*	0.98667681251155	453086	258	52	FALSE	FALSE	FALSE	FALSE	TRUE	TRUE	FALSE	FALSE	FALSE	FALSE	FALSE	FALSE	FALSE	FALSE	FALSE	TRUE	NA	NA	TRUE	FALSE	FALSE	FALSE	FALSE	FALSE
chr2L	453855	454006	*	0.99962313371662	453904	79	0	FALSE	FALSE	TRUE	FALSE	TRUE	FALSE	TRUE	FALSE	FALSE	FALSE	FALSE	FALSE	FALSE	FALSE	TRUE	FALSE	FALSE	TRUE	FALSE	TRUE	FALSE	FALSE	FALSE	FALSE
chr2L	455392	455675	*	0.99999999997029	455534	167	0	FALSE	FALSE	TRUE	TRUE	TRUE	TRUE	TRUE	FALSE	FALSE	TRUE	FALSE	TRUE	TRUE	FALSE	TRUE	FALSE	FALSE	TRUE	TRUE	FALSE	FALSE	FALSE	FALSE	TRUE
chr2L	479073	479409	*	0.96498394745212	479239	208	55	FALSE	FALSE	FALSE	FALSE	TRUE	TRUE	TRUE	FALSE	FALSE	FALSE	FALSE	TRUE	TRUE	FALSE	FALSE	TRUE	FALSE	TRUE	FALSE	TRUE	FALSE	FALSE	TRUE	TRUE
chr2L	481094	481550	*	0.99919894987153	481334	216	57	FALSE	FALSE	TRUE	TRUE	TRUE	TRUE	TRUE	FALSE	FALSE	TRUE	TRUE	TRUE	TRUE	FALSE	TRUE	FALSE	FALSE	TRUE	FALSE	TRUE	FALSE	FALSE	TRUE	TRUE
chr2L	518088	519111	*	1	518337	473	78	TRUE	TRUE	TRUE	TRUE	TRUE	TRUE	TRUE	TRUE	TRUE	TRUE	TRUE	TRUE	TRUE	TRUE	FALSE	FALSE	NA	NA	FALSE	FALSE	TRUE	FALSE	TRUE	TRUE
chr2L	519052	519571	*	0.94932759667688	519223	182	116	FALSE	FALSE	TRUE	TRUE	TRUE	TRUE	TRUE	TRUE	FALSE	TRUE	TRUE	TRUE	TRUE	FALSE	TRUE	FALSE	TRUE	FALSE	FALSE	FALSE	TRUE	FALSE	TRUE	FALSE
chr2L	543735	544403	*	1	544146	647	84	TRUE	TRUE	TRUE	TRUE	TRUE	TRUE	TRUE	TRUE	TRUE	TRUE	TRUE	TRUE	TRUE	TRUE	FALSE	FALSE	NA	NA	FALSE	TRUE	FALSE	FALSE	TRUE	FALSE
chr2L	563978	564263	*	0.83644866617567	564166	210	45	FALSE	FALSE	FALSE	FALSE	TRUE	TRUE	FALSE	FALSE	FALSE	FALSE	FALSE	FALSE	FALSE	FALSE	FALSE	TRUE	NA	NA	TRUE	FALSE	FALSE	FALSE	FALSE	FALSE
chr2L	568266	568514	*	0.8285585591182	568336	198	84	FALSE	FALSE	TRUE	FALSE	TRUE	TRUE	FALSE	FALSE	FALSE	FALSE	FALSE	FALSE	FALSE	FALSE	TRUE	FALSE	NA	NA	TRUE	FALSE	FALSE	FALSE	FALSE	FALSE
chr2L	589952	590385	*	0.99724186953033	590244	241	41	FALSE	FALSE	TRUE	TRUE	TRUE	TRUE	TRUE	FALSE	FALSE	FALSE	FALSE	TRUE	TRUE	FALSE	TRUE	FALSE	FALSE	TRUE	FALSE	FALSE	TRUE	FALSE	TRUE	TRUE
chr2L	594584	595038	*	0.99269714674128	594944	203	45	FALSE	FALSE	FALSE	FALSE	TRUE	TRUE	TRUE	FALSE	FALSE	FALSE	FALSE	TRUE	TRUE	FALSE	FALSE	TRUE	FALSE	TRUE	FALSE	FALSE	TRUE	FALSE	TRUE	TRUE
chr2L	597837	598418	*	0.99999989781435	597937	305	89	FALSE	FALSE	TRUE	TRUE	TRUE	TRUE	TRUE	TRUE	FALSE	TRUE	TRUE	TRUE	TRUE	FALSE	TRUE	FALSE	TRUE	FALSE	FALSE	FALSE	TRUE	FALSE	TRUE	TRUE
chr2L	600306	600950	*	0.99999997967111	600882	320	47	TRUE	TRUE	TRUE	TRUE	TRUE	TRUE	TRUE	TRUE	TRUE	TRUE	TRUE	TRUE	TRUE	TRUE	FALSE	FALSE	NA	NA	FALSE	FALSE	TRUE	FALSE	TRUE	FALSE
chr2L	601201	601998	*	0.9999965052804	601826	229	63	TRUE	TRUE	TRUE	TRUE	TRUE	TRUE	TRUE	TRUE	FALSE	TRUE	TRUE	TRUE	TRUE	TRUE	FALSE	FALSE	NA	NA	FALSE	TRUE	FALSE	FALSE	TRUE	FALSE
chr2L	664452	664829	*	0.99987712277287	664745	251	69	TRUE	FALSE	TRUE	TRUE	TRUE	TRUE	TRUE	FALSE	FALSE	TRUE	FALSE	TRUE	TRUE	TRUE	FALSE	FALSE	NA	NA	FALSE	FALSE	TRUE	FALSE	TRUE	FALSE
chr2L	667445	668122	*	0.99904415574941	667977	198	39	FALSE	FALSE	TRUE	TRUE	TRUE	TRUE	FALSE	FALSE	FALSE	FALSE	FALSE	FALSE	FALSE	FALSE	TRUE	FALSE	NA	NA	FALSE	FALSE	FALSE	TRUE	FALSE	FALSE
chr2L	668915	669178	*	0.90212726829847	669089	192	40	FALSE	FALSE	FALSE	FALSE	TRUE	TRUE	FALSE	FALSE	FALSE	FALSE	FALSE	FALSE	FALSE	FALSE	FALSE	TRUE	NA	NA	FALSE	FALSE	TRUE	FALSE	TRUE	FALSE
chr2L	671435	671824	*	0.99999963913781	671683	316	60	TRUE	TRUE	TRUE	TRUE	TRUE	TRUE	TRUE	TRUE	TRUE	TRUE	TRUE	TRUE	TRUE	TRUE	FALSE	FALSE	NA	NA	FALSE	FALSE	TRUE	FALSE	TRUE	FALSE
chr2L	701741	701986	*	0.96002117094372	701912	166	65	FALSE	FALSE	FALSE	FALSE	TRUE	TRUE	FALSE	FALSE	FALSE	FALSE	FALSE	FALSE	FALSE	FALSE	FALSE	TRUE	NA	NA	FALSE	TRUE	FALSE	FALSE	FALSE	TRUE
chr2L	708296	708626	*	0.98244319383668	708449	194	42	FALSE	FALSE	FALSE	FALSE	TRUE	TRUE	TRUE	TRUE	FALSE	TRUE	FALSE	TRUE	TRUE	FALSE	FALSE	TRUE	TRUE	FALSE	FALSE	FALSE	TRUE	FALSE	TRUE	FALSE
chr2L	713311	713698	*	0.94385981536008	713524	162	53	FALSE	FALSE	FALSE	FALSE	TRUE	TRUE	TRUE	FALSE	FALSE	FALSE	FALSE	TRUE	TRUE	FALSE	FALSE	TRUE	FALSE	TRUE	FALSE	FALSE	TRUE	FALSE	TRUE	TRUE
chr2L	715182	715605	*	0.89062269883446	715424	132	63	FALSE	FALSE	FALSE	FALSE	TRUE	TRUE	TRUE	FALSE	FALSE	FALSE	FALSE	TRUE	TRUE	FALSE	FALSE	TRUE	FALSE	TRUE	FALSE	TRUE	FALSE	FALSE	TRUE	TRUE
chr2L	801117	801702	*	0.99999999989802	801399	409	41	TRUE	TRUE	TRUE	TRUE	TRUE	TRUE	TRUE	TRUE	TRUE	TRUE	TRUE	TRUE	TRUE	TRUE	FALSE	FALSE	NA	NA	FALSE	FALSE	TRUE	FALSE	TRUE	FALSE
chr2L	825811	826033	*	0.99996060813594	825950	413	75	FALSE	FALSE	TRUE	TRUE	TRUE	TRUE	TRUE	TRUE	FALSE	TRUE	TRUE	TRUE	TRUE	FALSE	TRUE	FALSE	TRUE	FALSE	TRUE	FALSE	FALSE	FALSE	FALSE	TRUE
chr2L	849818	850424	*	1	850092	651	61	TRUE	TRUE	TRUE	TRUE	TRUE	TRUE	TRUE	TRUE	TRUE	TRUE	TRUE	TRUE	TRUE	TRUE	FALSE	FALSE	NA	NA	FALSE	TRUE	FALSE	FALSE	TRUE	FALSE
chr2L	850993	851307	*	0.99999948280213	851097	417	70	FALSE	FALSE	TRUE	TRUE	TRUE	TRUE	TRUE	TRUE	TRUE	TRUE	TRUE	TRUE	TRUE	FALSE	TRUE	FALSE	TRUE	FALSE	TRUE	FALSE	FALSE	FALSE	FALSE	FALSE
chr2L	852656	852903	*	0.81657575601017	852799	201	64	FALSE	FALSE	FALSE	FALSE	TRUE	TRUE	FALSE	FALSE	FALSE	FALSE	FALSE	FALSE	FALSE	FALSE	FALSE	TRUE	NA	NA	TRUE	FALSE	FALSE	FALSE	FALSE	FALSE
chr2L	856867	857129	*	0.99999990993346	856979	378	85	TRUE	TRUE	TRUE	TRUE	TRUE	TRUE	TRUE	TRUE	TRUE	TRUE	TRUE	TRUE	TRUE	TRUE	FALSE	FALSE	NA	NA	FALSE	FALSE	TRUE	FALSE	TRUE	FALSE
chr2L	865693	866070	*	0.99879848677807	865923	295	46	FALSE	FALSE	TRUE	TRUE	TRUE	TRUE	TRUE	FALSE	FALSE	TRUE	TRUE	TRUE	TRUE	FALSE	TRUE	FALSE	FALSE	TRUE	TRUE	FALSE	FALSE	FALSE	TRUE	FALSE
chr2L	867925	868224	*	0.99963584789838	868085	346	87	FALSE	FALSE	TRUE	TRUE	TRUE	TRUE	TRUE	FALSE	FALSE	TRUE	TRUE	TRUE	TRUE	FALSE	TRUE	FALSE	FALSE	TRUE	TRUE	FALSE	FALSE	FALSE	TRUE	TRUE
chr2L	869741	870005	*	0.90859071867644	869875	209	69	FALSE	FALSE	FALSE	FALSE	TRUE	FALSE	FALSE	FALSE	FALSE	FALSE	FALSE	FALSE	FALSE	FALSE	FALSE	TRUE	NA	NA	TRUE	FALSE	FALSE	FALSE	TRUE	FALSE
chr2L	871354	871641	*	0.99999920577956	871517	498	93	FALSE	FALSE	TRUE	TRUE	TRUE	TRUE	TRUE	FALSE	FALSE	TRUE	TRUE	TRUE	TRUE	FALSE	TRUE	FALSE	FALSE	TRUE	FALSE	TRUE	FALSE	FALSE	FALSE	FALSE
chr2L	901589	901932	*	0.99999999999997	901724	265	92	TRUE	TRUE	TRUE	TRUE	TRUE	TRUE	TRUE	TRUE	FALSE	TRUE	TRUE	TRUE	TRUE	TRUE	FALSE	FALSE	NA	NA	TRUE	FALSE	FALSE	FALSE	FALSE	FALSE
chr2L	951776	952254	*	0.98556662296641	951974	142	48	TRUE	TRUE	TRUE	FALSE	TRUE	FALSE	TRUE	TRUE	TRUE	TRUE	FALSE	TRUE	FALSE	TRUE	FALSE	FALSE	NA	NA	FALSE	FALSE	TRUE	FALSE	TRUE	FALSE
chr2L	1068105	1068768	*	0.99479046187862	1068178	194	63	FALSE	FALSE	FALSE	FALSE	TRUE	TRUE	TRUE	FALSE	FALSE	FALSE	FALSE	TRUE	TRUE	FALSE	FALSE	TRUE	FALSE	TRUE	FALSE	FALSE	TRUE	FALSE	TRUE	TRUE
chr2L	1077661	1078035	*	0.99999999994941	1077890	491	102	TRUE	TRUE	TRUE	TRUE	TRUE	TRUE	TRUE	TRUE	FALSE	TRUE	TRUE	TRUE	TRUE	TRUE	FALSE	FALSE	NA	NA	TRUE	FALSE	FALSE	FALSE	FALSE	TRUE
chr2L	1117443	1117827	*	0.99999986657968	1117660	363	73	TRUE	TRUE	TRUE	TRUE	TRUE	TRUE	TRUE	TRUE	TRUE	TRUE	TRUE	TRUE	TRUE	TRUE	FALSE	FALSE	NA	NA	FALSE	TRUE	FALSE	FALSE	TRUE	FALSE
chr2L	1118775	1119277	*	0.99236098912508	1119094	231	49	FALSE	FALSE	FALSE	FALSE	TRUE	FALSE	TRUE	FALSE	FALSE	FALSE	FALSE	TRUE	TRUE	FALSE	FALSE	TRUE	FALSE	TRUE	TRUE	FALSE	FALSE	FALSE	FALSE	TRUE
chr2L	1119488	1120236	*	1	1120007	748	90	TRUE	TRUE	TRUE	TRUE	TRUE	TRUE	TRUE	TRUE	TRUE	TRUE	TRUE	TRUE	TRUE	TRUE	FALSE	FALSE	NA	NA	FALSE	TRUE	FALSE	FALSE	TRUE	TRUE
chr2L	1150603	1150934	*	0.99724709536491	1150759	290	68	FALSE	FALSE	TRUE	FALSE	TRUE	TRUE	TRUE	FALSE	FALSE	TRUE	TRUE	TRUE	TRUE	FALSE	TRUE	FALSE	FALSE	TRUE	TRUE	FALSE	FALSE	FALSE	FALSE	FALSE
chr2L	1210126	1210467	*	0.99849084887157	1210270	196	33	TRUE	FALSE	TRUE	TRUE	TRUE	TRUE	TRUE	TRUE	FALSE	TRUE	TRUE	TRUE	TRUE	TRUE	FALSE	FALSE	NA	NA	FALSE	FALSE	TRUE	FALSE	TRUE	FALSE
chr2L	1243256	1243826	*	0.94458771208345	1243494	138	28	TRUE	TRUE	TRUE	TRUE	TRUE	FALSE	TRUE	FALSE	FALSE	TRUE	TRUE	TRUE	FALSE	TRUE	FALSE	FALSE	NA	NA	FALSE	FALSE	TRUE	FALSE	FALSE	FALSE
chr2L	1245317	1245720	*	0.99946875314024	1245574	190	31	TRUE	TRUE	TRUE	TRUE	TRUE	TRUE	TRUE	TRUE	FALSE	TRUE	TRUE	TRUE	TRUE	TRUE	FALSE	FALSE	NA	NA	FALSE	FALSE	TRUE	FALSE	TRUE	FALSE
chr2L	1247168	1247418	*	0.85024425586453	1247272	160	40	FALSE	FALSE	FALSE	FALSE	TRUE	FALSE	FALSE	FALSE	FALSE	FALSE	FALSE	FALSE	FALSE	FALSE	FALSE	TRUE	NA	NA	FALSE	FALSE	TRUE	FALSE	FALSE	FALSE
chr2L	1263839	1264473	*	0.9510996501328	1264160	133	33	FALSE	FALSE	FALSE	FALSE	TRUE	TRUE	TRUE	TRUE	TRUE	TRUE	TRUE	TRUE	TRUE	FALSE	FALSE	TRUE	TRUE	FALSE	FALSE	FALSE	FALSE	TRUE	FALSE	FALSE
chr2L	1304045	1304369	*	0.96593435003559	1304276	159	46	FALSE	FALSE	FALSE	FALSE	TRUE	TRUE	TRUE	FALSE	FALSE	TRUE	FALSE	TRUE	TRUE	FALSE	FALSE	TRUE	TRUE	FALSE	FALSE	FALSE	FALSE	TRUE	FALSE	FALSE
chr2L	1322087	1322384	*	0.9975349868631	1322297	188	37	FALSE	FALSE	TRUE	FALSE	TRUE	TRUE	TRUE	FALSE	FALSE	FALSE	FALSE	TRUE	TRUE	FALSE	TRUE	FALSE	FALSE	TRUE	FALSE	FALSE	TRUE	FALSE	TRUE	FALSE
chr2L	1323804	1324087	*	0.90171039857894	1323981	154	35	FALSE	FALSE	FALSE	FALSE	TRUE	TRUE	FALSE	FALSE	FALSE	FALSE	FALSE	FALSE	FALSE	FALSE	FALSE	TRUE	NA	NA	FALSE	FALSE	FALSE	TRUE	FALSE	FALSE
chr2L	1352971	1353684	*	0.9993007223964	1353335	254	45	TRUE	TRUE	TRUE	TRUE	TRUE	FALSE	FALSE	FALSE	FALSE	FALSE	FALSE	FALSE	FALSE	TRUE	FALSE	FALSE	NA	NA	FALSE	FALSE	TRUE	FALSE	TRUE	FALSE
chr2L	1402066	1402648	*	0.99370761623978	1402468	241	59	FALSE	FALSE	TRUE	TRUE	TRUE	TRUE	TRUE	FALSE	FALSE	FALSE	FALSE	TRUE	TRUE	FALSE	TRUE	FALSE	FALSE	TRUE	FALSE	FALSE	TRUE	FALSE	TRUE	FALSE
chr2L	1404637	1405351	*	0.99095987393508	1405144	242	56	FALSE	FALSE	FALSE	FALSE	TRUE	TRUE	TRUE	FALSE	FALSE	TRUE	TRUE	TRUE	TRUE	FALSE	FALSE	TRUE	TRUE	FALSE	FALSE	FALSE	TRUE	FALSE	TRUE	FALSE
chr2L	1407963	1408571	*	0.99987808376363	1408196	294	71	TRUE	TRUE	TRUE	TRUE	TRUE	TRUE	TRUE	TRUE	TRUE	TRUE	TRUE	TRUE	TRUE	TRUE	FALSE	FALSE	NA	NA	FALSE	FALSE	TRUE	FALSE	TRUE	FALSE
chr2L	1409400	1409673	*	0.99999999985493	1409473	548	76	TRUE	TRUE	TRUE	TRUE	TRUE	FALSE	TRUE	TRUE	TRUE	TRUE	TRUE	TRUE	TRUE	TRUE	FALSE	FALSE	NA	NA	FALSE	FALSE	TRUE	FALSE	TRUE	FALSE
chr2L	1409930	1410562	*	0.9980043487149	1410114	242	112	TRUE	TRUE	TRUE	TRUE	TRUE	FALSE	TRUE	TRUE	FALSE	TRUE	TRUE	TRUE	TRUE	TRUE	FALSE	FALSE	NA	NA	FALSE	FALSE	TRUE	FALSE	TRUE	FALSE
chr2L	1410703	1411344	*	1	1411095	757	129	TRUE	TRUE	TRUE	TRUE	TRUE	TRUE	TRUE	TRUE	TRUE	TRUE	TRUE	TRUE	TRUE	TRUE	FALSE	FALSE	NA	NA	FALSE	FALSE	TRUE	FALSE	TRUE	FALSE
chr2L	1413185	1413580	*	0.92881069644476	1413323	244	53	FALSE	FALSE	FALSE	FALSE	TRUE	TRUE	TRUE	FALSE	FALSE	TRUE	TRUE	TRUE	TRUE	FALSE	FALSE	TRUE	TRUE	FALSE	FALSE	FALSE	TRUE	FALSE	TRUE	FALSE
chr2L	1420233	1420868	*	1	1420603	757	88	TRUE	TRUE	TRUE	TRUE	TRUE	TRUE	TRUE	TRUE	TRUE	TRUE	TRUE	TRUE	TRUE	TRUE	FALSE	FALSE	NA	NA	TRUE	FALSE	FALSE	FALSE	TRUE	TRUE
chr2L	1421421	1422152	*	1	1421792	608	92	TRUE	TRUE	TRUE	TRUE	TRUE	TRUE	TRUE	TRUE	TRUE	TRUE	TRUE	TRUE	TRUE	TRUE	FALSE	FALSE	NA	NA	FALSE	FALSE	TRUE	FALSE	TRUE	TRUE
chr2L	1425848	1426458	*	0.99948961171166	1426213	254	61	FALSE	FALSE	TRUE	TRUE	TRUE	TRUE	TRUE	TRUE	FALSE	TRUE	TRUE	TRUE	TRUE	FALSE	TRUE	FALSE	TRUE	FALSE	FALSE	FALSE	TRUE	FALSE	TRUE	FALSE
chr2L	1429653	1430143	*	0.97472401879476	1429702	229	36	TRUE	FALSE	TRUE	TRUE	TRUE	TRUE	FALSE	FALSE	FALSE	FALSE	FALSE	FALSE	FALSE	TRUE	FALSE	FALSE	NA	NA	FALSE	FALSE	TRUE	FALSE	TRUE	FALSE
chr2L	1460948	1461262	*	0.9816138362089	1461076	226	56	FALSE	FALSE	TRUE	TRUE	TRUE	TRUE	FALSE	FALSE	FALSE	FALSE	FALSE	FALSE	FALSE	FALSE	TRUE	FALSE	NA	NA	FALSE	TRUE	FALSE	FALSE	TRUE	FALSE
chr2L	1461931	1462336	*	0.99918681608642	1462065	225	62	FALSE	FALSE	TRUE	TRUE	TRUE	TRUE	TRUE	FALSE	FALSE	TRUE	TRUE	TRUE	TRUE	FALSE	TRUE	FALSE	FALSE	TRUE	FALSE	TRUE	FALSE	FALSE	TRUE	TRUE
chr2L	1463263	1463502	*	0.8504764776723	1463424	151	69	FALSE	FALSE	FALSE	FALSE	TRUE	TRUE	TRUE	FALSE	FALSE	FALSE	FALSE	TRUE	TRUE	FALSE	FALSE	TRUE	FALSE	TRUE	FALSE	FALSE	TRUE	FALSE	TRUE	FALSE
chr2L	1485982	1486123	*	0.99092310592464	1486074	220	60	FALSE	FALSE	TRUE	TRUE	TRUE	TRUE	TRUE	FALSE	FALSE	TRUE	TRUE	TRUE	TRUE	FALSE	TRUE	FALSE	FALSE	TRUE	FALSE	FALSE	TRUE	FALSE	TRUE	FALSE
chr2L	1504381	1504641	*	0.83536867102431	1504509	173	36	FALSE	FALSE	FALSE	FALSE	TRUE	TRUE	FALSE	FALSE	FALSE	FALSE	FALSE	FALSE	FALSE	FALSE	FALSE	TRUE	NA	NA	FALSE	TRUE	FALSE	FALSE	FALSE	FALSE
chr2L	1510744	1511533	*	0.99976150998112	1511163	219	62	TRUE	TRUE	TRUE	TRUE	TRUE	TRUE	TRUE	TRUE	FALSE	TRUE	TRUE	TRUE	TRUE	TRUE	FALSE	FALSE	NA	NA	FALSE	FALSE	TRUE	FALSE	TRUE	FALSE
chr2L	1517700	1518562	*	1	1518300	877	90	TRUE	TRUE	TRUE	TRUE	TRUE	TRUE	TRUE	TRUE	TRUE	TRUE	TRUE	TRUE	TRUE	TRUE	FALSE	FALSE	NA	NA	TRUE	FALSE	FALSE	FALSE	TRUE	FALSE
chr2L	1519432	1520010	*	0.87772528166984	1519617	192	30	FALSE	FALSE	FALSE	FALSE	TRUE	TRUE	FALSE	FALSE	FALSE	FALSE	FALSE	FALSE	FALSE	FALSE	FALSE	TRUE	NA	NA	FALSE	FALSE	TRUE	FALSE	FALSE	FALSE
chr2L	1524970	1525730	*	1	1525427	614	83	TRUE	TRUE	TRUE	TRUE	TRUE	TRUE	TRUE	TRUE	TRUE	TRUE	TRUE	TRUE	TRUE	TRUE	FALSE	FALSE	NA	NA	FALSE	FALSE	TRUE	FALSE	TRUE	FALSE
chr2L	1609873	1611000	*	0.94377110620181	1609923	112	70	TRUE	TRUE	TRUE	FALSE	TRUE	FALSE	TRUE	TRUE	FALSE	TRUE	TRUE	TRUE	TRUE	TRUE	FALSE	FALSE	NA	NA	FALSE	TRUE	FALSE	FALSE	FALSE	FALSE
chr2L	1614099	1614387	*	0.99999999995964	1614234	399	33	TRUE	TRUE	TRUE	TRUE	TRUE	TRUE	TRUE	FALSE	FALSE	TRUE	FALSE	TRUE	TRUE	TRUE	FALSE	FALSE	NA	NA	TRUE	FALSE	FALSE	FALSE	FALSE	FALSE
chr2L	1654409	1654621	*	0.99999971232618	1654474	350	18	TRUE	FALSE	TRUE	TRUE	TRUE	TRUE	TRUE	FALSE	FALSE	TRUE	TRUE	TRUE	TRUE	TRUE	FALSE	FALSE	NA	NA	FALSE	FALSE	TRUE	FALSE	TRUE	FALSE
chr2L	1669661	1670140	*	0.99992998879852	1669836	178	43	FALSE	FALSE	TRUE	TRUE	TRUE	TRUE	TRUE	FALSE	FALSE	TRUE	FALSE	TRUE	TRUE	FALSE	TRUE	FALSE	FALSE	TRUE	FALSE	FALSE	FALSE	TRUE	FALSE	FALSE
chr2L	1678347	1678755	*	0.99971950001458	1678589	199	21	TRUE	TRUE	TRUE	TRUE	TRUE	TRUE	TRUE	TRUE	FALSE	TRUE	TRUE	TRUE	TRUE	TRUE	FALSE	FALSE	NA	NA	FALSE	FALSE	TRUE	FALSE	TRUE	FALSE
chr2L	1710340	1710616	*	0.99999996650126	1710446	371	81	TRUE	TRUE	TRUE	TRUE	TRUE	TRUE	TRUE	TRUE	TRUE	TRUE	TRUE	TRUE	TRUE	TRUE	FALSE	FALSE	NA	NA	TRUE	FALSE	FALSE	FALSE	FALSE	FALSE
chr2L	1710436	1710601	*	0.90557779861638	1710552	174	80	TRUE	TRUE	TRUE	TRUE	TRUE	TRUE	TRUE	TRUE	TRUE	TRUE	TRUE	TRUE	TRUE	TRUE	FALSE	FALSE	NA	NA	TRUE	FALSE	FALSE	FALSE	FALSE	FALSE
chr2L	1715806	1716037	*	0.97985015209366	1715947	249	46	FALSE	FALSE	TRUE	TRUE	TRUE	TRUE	FALSE	FALSE	FALSE	FALSE	FALSE	FALSE	FALSE	FALSE	TRUE	FALSE	NA	NA	TRUE	FALSE	FALSE	FALSE	FALSE	FALSE
chr2L	1876393	1876657	*	0.996805506206	1876540	205	32	TRUE	TRUE	TRUE	TRUE	TRUE	FALSE	TRUE	TRUE	FALSE	TRUE	FALSE	TRUE	TRUE	TRUE	FALSE	FALSE	NA	NA	FALSE	FALSE	TRUE	FALSE	TRUE	FALSE
chr2L	1884438	1884766	*	0.99998969798224	1884511	238	47	FALSE	FALSE	TRUE	TRUE	TRUE	TRUE	TRUE	TRUE	FALSE	FALSE	FALSE	TRUE	TRUE	FALSE	TRUE	FALSE	TRUE	FALSE	TRUE	FALSE	FALSE	FALSE	FALSE	FALSE
chr2L	1886708	1887011	*	0.99999999984629	1886790	279	71	TRUE	TRUE	TRUE	TRUE	TRUE	TRUE	TRUE	TRUE	TRUE	TRUE	TRUE	TRUE	TRUE	TRUE	FALSE	FALSE	NA	NA	FALSE	FALSE	TRUE	FALSE	FALSE	TRUE
chr2L	1893077	1893266	*	0.99997943573624	1893166	51	0	FALSE	FALSE	FALSE	FALSE	TRUE	TRUE	TRUE	FALSE	FALSE	FALSE	FALSE	TRUE	FALSE	FALSE	FALSE	TRUE	FALSE	TRUE	FALSE	FALSE	FALSE	TRUE	FALSE	FALSE
chr2L	1909793	1910061	*	0.94265405541098	1909918	211	24	FALSE	FALSE	FALSE	FALSE	TRUE	TRUE	FALSE	FALSE	FALSE	FALSE	FALSE	FALSE	FALSE	FALSE	FALSE	TRUE	NA	NA	FALSE	TRUE	FALSE	FALSE	FALSE	TRUE
chr2L	1954654	1954932	*	0.99999809386708	1954721	233	45	FALSE	FALSE	TRUE	TRUE	TRUE	TRUE	TRUE	FALSE	FALSE	TRUE	TRUE	TRUE	TRUE	FALSE	TRUE	FALSE	FALSE	TRUE	FALSE	FALSE	TRUE	FALSE	TRUE	TRUE
chr2L	1958422	1958553	*	0.88214589875815	1958504	139	69	FALSE	FALSE	FALSE	FALSE	TRUE	TRUE	FALSE	FALSE	FALSE	FALSE	FALSE	FALSE	FALSE	FALSE	FALSE	TRUE	NA	NA	FALSE	FALSE	TRUE	FALSE	TRUE	FALSE
chr2L	1960978	1961531	*	0.86981729109988	1961046	130	46	FALSE	FALSE	TRUE	FALSE	TRUE	FALSE	TRUE	FALSE	FALSE	TRUE	FALSE	TRUE	FALSE	FALSE	TRUE	FALSE	FALSE	TRUE	FALSE	FALSE	TRUE	FALSE	TRUE	FALSE
chr2L	1961959	1962547	*	0.99904999698007	1962236	168	35	FALSE	FALSE	TRUE	FALSE	TRUE	TRUE	TRUE	TRUE	TRUE	TRUE	TRUE	TRUE	TRUE	FALSE	TRUE	FALSE	TRUE	FALSE	FALSE	FALSE	TRUE	FALSE	TRUE	FALSE
chr2L	1970373	1971225	*	0.99989026736927	1970620	225	39	FALSE	FALSE	FALSE	FALSE	TRUE	TRUE	TRUE	FALSE	FALSE	TRUE	TRUE	TRUE	TRUE	FALSE	FALSE	TRUE	TRUE	FALSE	TRUE	FALSE	FALSE	FALSE	TRUE	TRUE
chr2L	1972470	1973121	*	0.99999999999991	1972913	373	44	FALSE	FALSE	TRUE	TRUE	TRUE	TRUE	TRUE	TRUE	TRUE	TRUE	TRUE	TRUE	TRUE	FALSE	TRUE	FALSE	TRUE	FALSE	FALSE	TRUE	FALSE	FALSE	TRUE	TRUE
chr2L	1995662	1996191	*	0.99982199038143	1995814	267	56	TRUE	FALSE	TRUE	TRUE	TRUE	TRUE	TRUE	TRUE	FALSE	TRUE	TRUE	TRUE	TRUE	TRUE	FALSE	FALSE	NA	NA	FALSE	FALSE	TRUE	FALSE	TRUE	FALSE
chr2L	2013880	2014299	*	0.99999999993156	2014008	358	39	TRUE	TRUE	TRUE	TRUE	TRUE	TRUE	TRUE	TRUE	TRUE	TRUE	TRUE	TRUE	TRUE	TRUE	FALSE	FALSE	NA	NA	FALSE	TRUE	FALSE	FALSE	TRUE	TRUE
chr2L	2038122	2038256	*	0.99999999999998	2038203	425	74	TRUE	TRUE	TRUE	TRUE	TRUE	TRUE	TRUE	TRUE	TRUE	TRUE	TRUE	TRUE	TRUE	TRUE	FALSE	FALSE	NA	NA	FALSE	TRUE	FALSE	FALSE	FALSE	FALSE
chr2L	2041019	2041596	*	0.9999986373508	2041508	248	76	TRUE	TRUE	TRUE	TRUE	TRUE	TRUE	TRUE	TRUE	TRUE	TRUE	TRUE	TRUE	TRUE	TRUE	FALSE	FALSE	NA	NA	FALSE	FALSE	TRUE	FALSE	TRUE	FALSE
chr2L	2153177	2153482	*	0.99706226277891	2153363	258	86	TRUE	TRUE	TRUE	TRUE	TRUE	TRUE	TRUE	FALSE	FALSE	TRUE	TRUE	TRUE	TRUE	TRUE	FALSE	FALSE	NA	NA	FALSE	FALSE	TRUE	FALSE	TRUE	FALSE
chr2L	2155545	2155927	*	1	2155708	884	132	TRUE	TRUE	TRUE	TRUE	TRUE	TRUE	TRUE	TRUE	TRUE	TRUE	TRUE	TRUE	TRUE	TRUE	FALSE	FALSE	NA	NA	TRUE	FALSE	FALSE	FALSE	TRUE	FALSE
chr2L	2157916	2158265	*	0.99999150404767	2158193	297	81	TRUE	TRUE	TRUE	TRUE	TRUE	TRUE	TRUE	TRUE	TRUE	TRUE	TRUE	TRUE	TRUE	TRUE	FALSE	FALSE	NA	NA	FALSE	FALSE	FALSE	TRUE	FALSE	FALSE
chr2L	2161307	2161892	*	0.99837447364076	2161727	216	61	FALSE	FALSE	TRUE	TRUE	TRUE	TRUE	TRUE	FALSE	FALSE	TRUE	TRUE	TRUE	TRUE	FALSE	TRUE	FALSE	FALSE	TRUE	TRUE	FALSE	FALSE	FALSE	TRUE	TRUE
chr2L	2163772	2164050	*	0.99696769017079	2163872	303	57	FALSE	FALSE	TRUE	TRUE	TRUE	TRUE	TRUE	FALSE	FALSE	TRUE	TRUE	TRUE	TRUE	FALSE	TRUE	FALSE	FALSE	TRUE	FALSE	FALSE	TRUE	FALSE	TRUE	TRUE
chr2L	2165007	2165651	*	0.99999999991967	2165137	433	53	TRUE	TRUE	TRUE	TRUE	TRUE	TRUE	TRUE	TRUE	FALSE	TRUE	TRUE	TRUE	TRUE	TRUE	FALSE	FALSE	NA	NA	FALSE	FALSE	TRUE	FALSE	TRUE	TRUE
chr2L	2172446	2172969	*	0.99999999998637	2172707	476	52	TRUE	TRUE	TRUE	TRUE	TRUE	TRUE	TRUE	TRUE	TRUE	TRUE	TRUE	TRUE	TRUE	TRUE	FALSE	FALSE	NA	NA	FALSE	FALSE	TRUE	FALSE	TRUE	FALSE
chr2L	2175425	2175784	*	0.99099435438895	2175575	228	51	FALSE	FALSE	TRUE	FALSE	TRUE	TRUE	TRUE	FALSE	FALSE	TRUE	TRUE	TRUE	TRUE	FALSE	TRUE	FALSE	FALSE	TRUE	FALSE	FALSE	TRUE	FALSE	TRUE	TRUE
chr2L	2196963	2197541	*	0.95280965693093	2197171	170	91	FALSE	FALSE	FALSE	FALSE	TRUE	TRUE	TRUE	FALSE	FALSE	TRUE	FALSE	TRUE	TRUE	FALSE	FALSE	TRUE	TRUE	FALSE	FALSE	TRUE	FALSE	FALSE	TRUE	TRUE
chr2L	2217171	2217459	*	0.9832861907445	2217327	274	57	FALSE	FALSE	TRUE	FALSE	TRUE	TRUE	TRUE	FALSE	FALSE	FALSE	FALSE	TRUE	TRUE	FALSE	TRUE	FALSE	FALSE	TRUE	TRUE	FALSE	FALSE	FALSE	FALSE	FALSE
chr2L	2236885	2237045	*	0.99689369074696	2236957	258	46	FALSE	FALSE	TRUE	TRUE	TRUE	TRUE	TRUE	FALSE	FALSE	FALSE	FALSE	TRUE	TRUE	FALSE	TRUE	FALSE	FALSE	TRUE	FALSE	TRUE	FALSE	FALSE	FALSE	FALSE
chr2L	2293736	2293962	*	0.94953757886671	2293881	67	0	FALSE	FALSE	FALSE	FALSE	TRUE	FALSE	FALSE	FALSE	FALSE	FALSE	FALSE	FALSE	FALSE	FALSE	FALSE	TRUE	NA	NA	FALSE	FALSE	FALSE	TRUE	FALSE	FALSE
chr2L	2308817	2309079	*	0.86499655518501	2308989	101	60	FALSE	FALSE	FALSE	FALSE	TRUE	TRUE	FALSE	FALSE	FALSE	FALSE	FALSE	FALSE	FALSE	FALSE	FALSE	TRUE	NA	NA	FALSE	FALSE	FALSE	TRUE	FALSE	FALSE
chr2L	2365259	2365505	*	0.99997956023624	2365347	403	69	FALSE	FALSE	TRUE	TRUE	TRUE	TRUE	TRUE	FALSE	FALSE	TRUE	TRUE	TRUE	TRUE	FALSE	TRUE	FALSE	FALSE	TRUE	TRUE	FALSE	FALSE	FALSE	FALSE	TRUE
chr2L	2366034	2366348	*	0.98729473179283	2366274	182	65	FALSE	FALSE	FALSE	FALSE	TRUE	TRUE	TRUE	FALSE	FALSE	TRUE	FALSE	TRUE	TRUE	FALSE	FALSE	TRUE	TRUE	FALSE	FALSE	TRUE	FALSE	FALSE	TRUE	TRUE
chr2L	2370399	2371322	*	0.99426215231373	2370489	147	31	FALSE	FALSE	TRUE	TRUE	TRUE	TRUE	TRUE	FALSE	FALSE	FALSE	FALSE	TRUE	TRUE	FALSE	TRUE	FALSE	FALSE	TRUE	FALSE	FALSE	TRUE	FALSE	TRUE	FALSE
chr2L	2376206	2376442	*	0.99966659059358	2376373	292	58	FALSE	FALSE	TRUE	TRUE	TRUE	TRUE	TRUE	FALSE	FALSE	TRUE	TRUE	TRUE	TRUE	FALSE	TRUE	FALSE	FALSE	TRUE	TRUE	FALSE	FALSE	FALSE	TRUE	FALSE
chr2L	2381029	2381301	*	0.99239899270421	2381155	180	74	FALSE	FALSE	FALSE	FALSE	TRUE	TRUE	TRUE	TRUE	FALSE	TRUE	FALSE	TRUE	TRUE	FALSE	FALSE	TRUE	TRUE	FALSE	TRUE	FALSE	FALSE	FALSE	FALSE	FALSE
chr2L	2449925	2450433	*	0.99998932305479	2450101	251	41	TRUE	FALSE	TRUE	TRUE	TRUE	FALSE	TRUE	TRUE	FALSE	TRUE	TRUE	TRUE	TRUE	TRUE	FALSE	FALSE	NA	NA	TRUE	FALSE	FALSE	FALSE	FALSE	TRUE
chr2L	2451059	2451394	*	0.98898043119465	2451211	227	53	FALSE	FALSE	TRUE	TRUE	TRUE	TRUE	TRUE	FALSE	FALSE	TRUE	TRUE	TRUE	TRUE	FALSE	TRUE	FALSE	FALSE	TRUE	TRUE	FALSE	FALSE	FALSE	TRUE	TRUE
chr2L	2453401	2453799	*	0.99999228018501	2453687	285	64	TRUE	FALSE	TRUE	TRUE	TRUE	TRUE	TRUE	TRUE	FALSE	TRUE	TRUE	TRUE	TRUE	TRUE	FALSE	FALSE	NA	NA	FALSE	FALSE	TRUE	FALSE	TRUE	FALSE
chr2L	2454198	2455245	*	1	2454807	630	62	TRUE	TRUE	TRUE	TRUE	TRUE	TRUE	TRUE	TRUE	TRUE	TRUE	TRUE	TRUE	TRUE	TRUE	FALSE	FALSE	NA	NA	TRUE	FALSE	FALSE	FALSE	TRUE	TRUE
chr2L	2457051	2457627	*	1	2457315	684	120	TRUE	TRUE	TRUE	TRUE	TRUE	TRUE	TRUE	TRUE	TRUE	TRUE	TRUE	TRUE	TRUE	TRUE	FALSE	FALSE	NA	NA	FALSE	FALSE	TRUE	FALSE	TRUE	FALSE
chr2L	2462418	2462764	*	0.90810322787732	2462685	182	52	FALSE	FALSE	FALSE	FALSE	TRUE	TRUE	FALSE	FALSE	FALSE	FALSE	FALSE	FALSE	FALSE	FALSE	FALSE	TRUE	NA	NA	FALSE	FALSE	TRUE	FALSE	FALSE	FALSE
chr2L	2492478	2493037	*	0.99999990437967	2492889	263	58	FALSE	FALSE	TRUE	TRUE	TRUE	TRUE	TRUE	FALSE	FALSE	TRUE	TRUE	TRUE	TRUE	FALSE	TRUE	FALSE	FALSE	TRUE	TRUE	FALSE	FALSE	FALSE	FALSE	FALSE
chr2L	2502013	2502520	*	0.99999999443704	2502317	257	33	TRUE	TRUE	TRUE	TRUE	TRUE	TRUE	TRUE	TRUE	TRUE	TRUE	TRUE	TRUE	TRUE	TRUE	FALSE	FALSE	NA	NA	FALSE	FALSE	TRUE	FALSE	TRUE	FALSE
chr2L	2524386	2524761	*	0.99664541640039	2524530	169	42	TRUE	FALSE	TRUE	TRUE	TRUE	TRUE	TRUE	TRUE	FALSE	TRUE	TRUE	TRUE	TRUE	TRUE	FALSE	FALSE	NA	NA	FALSE	FALSE	TRUE	FALSE	TRUE	FALSE
chr2L	2530182	2530759	*	0.84832978854256	2530534	108	31	FALSE	FALSE	FALSE	FALSE	TRUE	TRUE	FALSE	FALSE	FALSE	FALSE	FALSE	FALSE	FALSE	FALSE	FALSE	TRUE	NA	NA	FALSE	FALSE	FALSE	TRUE	FALSE	FALSE
chr2L	2576356	2577038	*	1	2576806	728	166	TRUE	TRUE	TRUE	TRUE	TRUE	TRUE	FALSE	FALSE	FALSE	FALSE	FALSE	FALSE	FALSE	TRUE	FALSE	FALSE	NA	NA	TRUE	FALSE	FALSE	FALSE	TRUE	TRUE
chr2L	2578964	2579203	*	0.98486615816199	2579013	187	103	FALSE	FALSE	FALSE	FALSE	TRUE	FALSE	TRUE	FALSE	FALSE	FALSE	FALSE	FALSE	FALSE	FALSE	FALSE	TRUE	FALSE	TRUE	FALSE	FALSE	TRUE	FALSE	FALSE	FALSE
chr2L	2585353	2585664	*	0.99808882640148	2585513	252	51	FALSE	FALSE	TRUE	FALSE	TRUE	TRUE	TRUE	FALSE	FALSE	FALSE	FALSE	TRUE	TRUE	FALSE	TRUE	FALSE	FALSE	TRUE	TRUE	FALSE	FALSE	FALSE	FALSE	FALSE
chr2L	2603962	2604731	*	0.83685044506722	2604537	138	37	FALSE	FALSE	FALSE	FALSE	TRUE	FALSE	FALSE	FALSE	FALSE	FALSE	FALSE	FALSE	FALSE	FALSE	FALSE	TRUE	NA	NA	FALSE	FALSE	TRUE	FALSE	TRUE	FALSE
chr2L	2612086	2612434	*	0.99594264249098	2612239	259	39	FALSE	FALSE	FALSE	FALSE	TRUE	TRUE	TRUE	FALSE	FALSE	TRUE	TRUE	TRUE	TRUE	FALSE	FALSE	TRUE	TRUE	FALSE	FALSE	FALSE	FALSE	TRUE	FALSE	FALSE
chr2L	2677572	2677855	*	0.99939876240025	2677715	208	24	FALSE	FALSE	FALSE	FALSE	TRUE	TRUE	TRUE	FALSE	FALSE	TRUE	FALSE	TRUE	TRUE	FALSE	FALSE	TRUE	TRUE	FALSE	TRUE	FALSE	FALSE	FALSE	FALSE	FALSE
chr2L	2750907	2751195	*	0.99999999999999	2750992	513	134	TRUE	TRUE	TRUE	TRUE	TRUE	TRUE	TRUE	TRUE	TRUE	TRUE	TRUE	TRUE	TRUE	TRUE	FALSE	FALSE	NA	NA	TRUE	FALSE	FALSE	FALSE	FALSE	TRUE
chr2L	2752927	2753430	*	1	2753197	465	121	TRUE	FALSE	TRUE	TRUE	TRUE	TRUE	TRUE	TRUE	TRUE	TRUE	TRUE	TRUE	TRUE	TRUE	FALSE	FALSE	NA	NA	TRUE	FALSE	FALSE	FALSE	FALSE	TRUE
chr2L	2755044	2755742	*	0.99999999999997	2755438	540	77	TRUE	TRUE	TRUE	TRUE	TRUE	FALSE	TRUE	TRUE	TRUE	TRUE	TRUE	TRUE	TRUE	TRUE	FALSE	FALSE	NA	NA	FALSE	TRUE	FALSE	FALSE	TRUE	TRUE
chr2L	2755516	2755969	*	0.83757362871497	2755757	169	70	TRUE	TRUE	TRUE	TRUE	TRUE	FALSE	TRUE	TRUE	TRUE	TRUE	TRUE	TRUE	TRUE	TRUE	FALSE	FALSE	NA	NA	FALSE	TRUE	FALSE	FALSE	FALSE	TRUE
chr2L	2766132	2766379	*	0.98304940311325	2766228	266	63	FALSE	FALSE	FALSE	FALSE	TRUE	TRUE	TRUE	FALSE	FALSE	TRUE	TRUE	TRUE	TRUE	FALSE	FALSE	TRUE	TRUE	FALSE	TRUE	FALSE	FALSE	FALSE	FALSE	TRUE
chr2L	2767756	2768006	*	0.91738383156184	2767881	256	64	FALSE	FALSE	FALSE	FALSE	TRUE	TRUE	TRUE	FALSE	FALSE	FALSE	FALSE	TRUE	TRUE	FALSE	FALSE	TRUE	FALSE	TRUE	TRUE	FALSE	FALSE	FALSE	FALSE	FALSE
chr2L	2808054	2808255	*	0.99999987589148	2808201	345	47	FALSE	FALSE	TRUE	TRUE	TRUE	TRUE	TRUE	TRUE	FALSE	TRUE	TRUE	TRUE	TRUE	FALSE	TRUE	FALSE	TRUE	FALSE	FALSE	FALSE	FALSE	TRUE	FALSE	FALSE
chr2L	2814726	2815355	*	1	2815097	574	53	TRUE	TRUE	TRUE	TRUE	TRUE	TRUE	TRUE	TRUE	TRUE	TRUE	TRUE	TRUE	TRUE	TRUE	FALSE	FALSE	NA	NA	FALSE	FALSE	TRUE	FALSE	TRUE	FALSE
chr2L	2857090	2857231	*	0.99356853125803	2857161	282	55	FALSE	FALSE	TRUE	FALSE	TRUE	TRUE	FALSE	FALSE	FALSE	FALSE	FALSE	FALSE	FALSE	FALSE	TRUE	FALSE	NA	NA	TRUE	FALSE	FALSE	FALSE	FALSE	FALSE
chr2L	2885048	2885466	*	0.99889627566536	2885249	233	39	FALSE	FALSE	TRUE	TRUE	TRUE	TRUE	TRUE	FALSE	FALSE	TRUE	TRUE	TRUE	TRUE	FALSE	TRUE	FALSE	FALSE	TRUE	TRUE	FALSE	FALSE	FALSE	FALSE	TRUE
chr2L	2886118	2886396	*	0.99830887945055	2886214	266	56	FALSE	FALSE	TRUE	TRUE	TRUE	FALSE	TRUE	FALSE	FALSE	TRUE	TRUE	TRUE	TRUE	FALSE	TRUE	FALSE	FALSE	TRUE	FALSE	TRUE	FALSE	FALSE	FALSE	TRUE
chr2L	2888090	2888397	*	0.96337345046628	2888194	208	26	FALSE	FALSE	FALSE	FALSE	TRUE	TRUE	TRUE	FALSE	FALSE	FALSE	FALSE	TRUE	TRUE	FALSE	FALSE	TRUE	FALSE	TRUE	TRUE	FALSE	FALSE	FALSE	FALSE	TRUE
chr2L	2888823	2889140	*	0.99973570215561	2889025	265	50	FALSE	FALSE	FALSE	FALSE	TRUE	TRUE	TRUE	FALSE	FALSE	TRUE	TRUE	TRUE	TRUE	FALSE	FALSE	TRUE	TRUE	FALSE	FALSE	TRUE	FALSE	FALSE	TRUE	TRUE
chr2L	2897180	2897668	*	0.89471255591913	2897322	125	30	FALSE	FALSE	FALSE	FALSE	TRUE	TRUE	TRUE	FALSE	FALSE	FALSE	FALSE	TRUE	TRUE	FALSE	FALSE	TRUE	FALSE	TRUE	FALSE	TRUE	FALSE	FALSE	FALSE	TRUE
chr2L	2932949	2933511	*	0.99999922656215	2933265	68	0	TRUE	FALSE	TRUE	FALSE	TRUE	TRUE	TRUE	TRUE	FALSE	TRUE	FALSE	TRUE	FALSE	TRUE	FALSE	FALSE	NA	NA	FALSE	FALSE	FALSE	TRUE	FALSE	FALSE
chr2L	2946015	2946285	*	0.9531989583634	2946110	151	43	FALSE	FALSE	FALSE	FALSE	TRUE	TRUE	FALSE	FALSE	FALSE	FALSE	FALSE	FALSE	FALSE	FALSE	FALSE	TRUE	NA	NA	FALSE	TRUE	FALSE	FALSE	FALSE	FALSE
chr2L	2968493	2968988	*	0.94922392293946	2968832	182	38	TRUE	FALSE	TRUE	FALSE	TRUE	FALSE	TRUE	TRUE	FALSE	TRUE	FALSE	TRUE	TRUE	TRUE	FALSE	FALSE	NA	NA	FALSE	FALSE	TRUE	FALSE	TRUE	FALSE
chr2L	2980222	2980740	*	0.99777988744669	2980286	203	81	TRUE	TRUE	TRUE	TRUE	TRUE	FALSE	TRUE	TRUE	TRUE	TRUE	TRUE	TRUE	TRUE	TRUE	FALSE	FALSE	NA	NA	FALSE	FALSE	TRUE	FALSE	TRUE	FALSE
chr2L	2987672	2987908	*	0.9978460861134	2987751	286	84	FALSE	FALSE	TRUE	TRUE	TRUE	TRUE	TRUE	FALSE	FALSE	FALSE	FALSE	FALSE	FALSE	FALSE	TRUE	FALSE	FALSE	TRUE	TRUE	FALSE	FALSE	FALSE	FALSE	FALSE
chr2L	2999110	2999398	*	0.99970842788579	2999256	346	75	FALSE	FALSE	TRUE	TRUE	TRUE	FALSE	TRUE	FALSE	FALSE	TRUE	TRUE	TRUE	TRUE	FALSE	TRUE	FALSE	FALSE	TRUE	TRUE	FALSE	FALSE	FALSE	FALSE	FALSE
chr2L	3000562	3001237	*	0.9999999966587	3000873	338	68	FALSE	FALSE	TRUE	TRUE	TRUE	TRUE	TRUE	TRUE	FALSE	TRUE	TRUE	TRUE	TRUE	FALSE	TRUE	FALSE	TRUE	FALSE	FALSE	TRUE	FALSE	FALSE	TRUE	TRUE
chr2L	3005500	3005984	*	0.95299480963756	3005744	164	34	FALSE	FALSE	FALSE	FALSE	TRUE	TRUE	TRUE	FALSE	FALSE	FALSE	FALSE	TRUE	TRUE	FALSE	FALSE	TRUE	FALSE	TRUE	FALSE	FALSE	TRUE	FALSE	TRUE	FALSE
chr2L	3018233	3018632	*	0.80274803192719	3018392	166	27	FALSE	FALSE	FALSE	FALSE	TRUE	TRUE	FALSE	FALSE	FALSE	FALSE	FALSE	FALSE	FALSE	FALSE	FALSE	TRUE	NA	NA	TRUE	FALSE	FALSE	FALSE	FALSE	FALSE
chr2L	3023119	3023350	*	0.99179884122694	3023202	278	61	FALSE	FALSE	FALSE	FALSE	TRUE	TRUE	TRUE	FALSE	FALSE	FALSE	FALSE	TRUE	TRUE	FALSE	FALSE	TRUE	FALSE	TRUE	TRUE	FALSE	FALSE	FALSE	FALSE	FALSE
chr2L	3048492	3048726	*	0.99999927667402	3048663	327	54	TRUE	TRUE	TRUE	TRUE	TRUE	TRUE	TRUE	TRUE	FALSE	TRUE	TRUE	TRUE	TRUE	TRUE	FALSE	FALSE	NA	NA	TRUE	FALSE	FALSE	FALSE	TRUE	FALSE
chr2L	3072384	3072976	*	1	3072433	554	104	TRUE	TRUE	TRUE	TRUE	TRUE	TRUE	TRUE	TRUE	TRUE	TRUE	TRUE	TRUE	TRUE	TRUE	FALSE	FALSE	NA	NA	TRUE	FALSE	FALSE	FALSE	TRUE	FALSE
chr2L	3078244	3078778	*	0.99999867726571	3078571	216	25	TRUE	TRUE	TRUE	TRUE	TRUE	TRUE	TRUE	TRUE	FALSE	TRUE	TRUE	TRUE	TRUE	TRUE	FALSE	FALSE	NA	NA	FALSE	FALSE	TRUE	FALSE	TRUE	FALSE
chr2L	3079408	3079955	*	0.99999962593251	3079906	224	67	TRUE	TRUE	TRUE	TRUE	TRUE	TRUE	TRUE	TRUE	FALSE	TRUE	TRUE	TRUE	TRUE	TRUE	FALSE	FALSE	NA	NA	FALSE	FALSE	TRUE	FALSE	TRUE	FALSE
chr2L	3082883	3083270	*	0.99956696202638	3083089	177	36	FALSE	FALSE	FALSE	FALSE	TRUE	TRUE	TRUE	FALSE	FALSE	TRUE	TRUE	TRUE	TRUE	FALSE	FALSE	TRUE	TRUE	FALSE	FALSE	FALSE	TRUE	FALSE	TRUE	FALSE
chr2L	3083524	3083951	*	0.99994969827054	3083816	201	45	TRUE	FALSE	TRUE	TRUE	TRUE	TRUE	TRUE	TRUE	FALSE	TRUE	TRUE	TRUE	TRUE	TRUE	FALSE	FALSE	NA	NA	FALSE	FALSE	TRUE	FALSE	TRUE	FALSE
chr2L	3145651	3145899	*	0.87406868621895	3145761	131	55	FALSE	FALSE	FALSE	FALSE	TRUE	TRUE	FALSE	FALSE	FALSE	FALSE	FALSE	FALSE	FALSE	FALSE	FALSE	TRUE	NA	NA	TRUE	FALSE	FALSE	FALSE	FALSE	FALSE
chr2L	3147698	3148013	*	0.80354825646413	3147776	129	56	FALSE	FALSE	FALSE	FALSE	TRUE	TRUE	TRUE	FALSE	FALSE	FALSE	FALSE	TRUE	TRUE	FALSE	FALSE	TRUE	FALSE	TRUE	FALSE	FALSE	FALSE	TRUE	FALSE	FALSE
chr2L	3152721	3153075	*	0.97973411073979	3152849	164	40	FALSE	FALSE	FALSE	FALSE	TRUE	TRUE	TRUE	FALSE	FALSE	FALSE	FALSE	TRUE	TRUE	FALSE	FALSE	TRUE	FALSE	TRUE	TRUE	FALSE	FALSE	FALSE	FALSE	FALSE
chr2L	3158633	3158876	*	0.9886449828273	3158800	222	43	FALSE	FALSE	TRUE	TRUE	TRUE	FALSE	TRUE	FALSE	FALSE	FALSE	FALSE	FALSE	FALSE	FALSE	TRUE	FALSE	FALSE	TRUE	FALSE	TRUE	FALSE	FALSE	FALSE	FALSE
chr2L	3159576	3159770	*	0.98904578375566	3159668	289	35	FALSE	FALSE	TRUE	FALSE	TRUE	TRUE	TRUE	FALSE	FALSE	TRUE	FALSE	TRUE	TRUE	FALSE	TRUE	FALSE	FALSE	TRUE	TRUE	FALSE	FALSE	FALSE	FALSE	FALSE
chr2L	3161003	3161190	*	0.99995909011683	3161052	75	0	FALSE	FALSE	TRUE	FALSE	TRUE	FALSE	FALSE	FALSE	FALSE	FALSE	FALSE	FALSE	FALSE	FALSE	TRUE	FALSE	NA	NA	FALSE	FALSE	TRUE	FALSE	FALSE	FALSE
chr2L	3163627	3163788	*	0.99960607135204	3163709	103	0	FALSE	FALSE	FALSE	FALSE	TRUE	TRUE	TRUE	FALSE	FALSE	FALSE	FALSE	TRUE	TRUE	FALSE	FALSE	TRUE	FALSE	TRUE	TRUE	FALSE	FALSE	FALSE	FALSE	FALSE
chr2L	3169475	3169822	*	0.99999978161004	3169637	138	0	FALSE	FALSE	TRUE	TRUE	TRUE	TRUE	TRUE	TRUE	FALSE	TRUE	TRUE	TRUE	TRUE	FALSE	TRUE	FALSE	TRUE	FALSE	FALSE	FALSE	FALSE	TRUE	FALSE	FALSE
chr2L	3169884	3170366	*	0.8646046206786	3170145	125	67	FALSE	FALSE	FALSE	FALSE	TRUE	TRUE	TRUE	FALSE	FALSE	FALSE	FALSE	TRUE	TRUE	FALSE	FALSE	TRUE	FALSE	TRUE	FALSE	FALSE	TRUE	FALSE	TRUE	FALSE
chr2L	3171058	3171288	*	0.84885874828847	3171158	122	71	FALSE	FALSE	FALSE	FALSE	TRUE	TRUE	FALSE	FALSE	FALSE	FALSE	FALSE	FALSE	FALSE	FALSE	FALSE	TRUE	NA	NA	TRUE	FALSE	FALSE	FALSE	FALSE	FALSE
chr2L	3173024	3173228	*	0.99999996310012	3173148	334	61	FALSE	FALSE	TRUE	TRUE	TRUE	TRUE	TRUE	FALSE	FALSE	TRUE	TRUE	TRUE	TRUE	FALSE	TRUE	FALSE	FALSE	TRUE	FALSE	TRUE	FALSE	FALSE	FALSE	FALSE
chr2L	3233459	3234473	*	0.99999242492651	3233940	176	29	TRUE	TRUE	TRUE	TRUE	TRUE	TRUE	TRUE	TRUE	TRUE	TRUE	TRUE	TRUE	TRUE	TRUE	FALSE	FALSE	NA	NA	FALSE	FALSE	TRUE	FALSE	TRUE	FALSE
chr2L	3249226	3249518	*	0.99344085571105	3249279	134	43	TRUE	FALSE	TRUE	FALSE	TRUE	FALSE	TRUE	TRUE	FALSE	TRUE	FALSE	TRUE	FALSE	TRUE	FALSE	FALSE	NA	NA	FALSE	FALSE	FALSE	TRUE	FALSE	FALSE
chr2L	3319804	3320113	*	0.99374896290682	3319971	169	56	FALSE	FALSE	TRUE	FALSE	TRUE	FALSE	TRUE	FALSE	FALSE	TRUE	FALSE	TRUE	TRUE	FALSE	TRUE	FALSE	FALSE	TRUE	TRUE	FALSE	FALSE	FALSE	FALSE	FALSE
chr2L	3395566	3395930	*	0.98980877214442	3395830	155	35	TRUE	FALSE	TRUE	FALSE	TRUE	FALSE	TRUE	TRUE	FALSE	FALSE	FALSE	TRUE	FALSE	TRUE	FALSE	FALSE	NA	NA	FALSE	TRUE	FALSE	FALSE	TRUE	FALSE
chr2L	3422906	3423211	*	0.91934939573634	3423081	158	21	FALSE	FALSE	FALSE	FALSE	TRUE	TRUE	FALSE	FALSE	FALSE	FALSE	FALSE	FALSE	FALSE	FALSE	FALSE	TRUE	NA	NA	TRUE	FALSE	FALSE	FALSE	FALSE	FALSE
chr2L	3437820	3438120	*	0.98980877214442	3438066	132	27	FALSE	FALSE	TRUE	TRUE	TRUE	TRUE	TRUE	FALSE	FALSE	TRUE	FALSE	TRUE	TRUE	FALSE	TRUE	FALSE	FALSE	TRUE	FALSE	FALSE	TRUE	FALSE	TRUE	FALSE
chr2L	3442539	3442960	*	0.95972394673425	3442772	119	33	FALSE	FALSE	FALSE	FALSE	TRUE	TRUE	TRUE	FALSE	FALSE	FALSE	FALSE	TRUE	TRUE	FALSE	FALSE	TRUE	FALSE	TRUE	FALSE	FALSE	FALSE	TRUE	FALSE	FALSE
chr2L	3452334	3452607	*	0.82765086952075	3452508	144	70	FALSE	FALSE	FALSE	FALSE	TRUE	TRUE	FALSE	FALSE	FALSE	FALSE	FALSE	FALSE	FALSE	FALSE	FALSE	TRUE	NA	NA	TRUE	FALSE	FALSE	FALSE	FALSE	FALSE
chr2L	3456571	3457000	*	0.9875596195871	3456789	177	58	FALSE	FALSE	TRUE	FALSE	TRUE	TRUE	FALSE	FALSE	FALSE	FALSE	FALSE	FALSE	FALSE	FALSE	TRUE	FALSE	NA	NA	FALSE	TRUE	FALSE	FALSE	TRUE	FALSE
chr2L	3465964	3466267	*	0.99999999999993	3466191	442	93	FALSE	FALSE	FALSE	FALSE	TRUE	TRUE	FALSE	FALSE	FALSE	FALSE	FALSE	FALSE	FALSE	FALSE	FALSE	TRUE	NA	NA	TRUE	FALSE	FALSE	FALSE	FALSE	FALSE
chr2L	3469957	3470198	*	0.9956075275042	3470048	276	50	FALSE	FALSE	TRUE	TRUE	TRUE	TRUE	TRUE	FALSE	FALSE	FALSE	FALSE	TRUE	TRUE	FALSE	TRUE	FALSE	FALSE	TRUE	TRUE	FALSE	FALSE	FALSE	FALSE	FALSE
chr2L	3476224	3476987	*	0.99999899825592	3476610	272	36	TRUE	FALSE	TRUE	TRUE	TRUE	TRUE	TRUE	TRUE	TRUE	TRUE	TRUE	TRUE	TRUE	TRUE	FALSE	FALSE	NA	NA	TRUE	FALSE	FALSE	FALSE	TRUE	TRUE
chr2L	3545658	3545951	*	0.99400533460434	3545812	177	52	FALSE	FALSE	FALSE	FALSE	TRUE	TRUE	TRUE	FALSE	FALSE	TRUE	FALSE	TRUE	TRUE	FALSE	FALSE	TRUE	TRUE	FALSE	FALSE	FALSE	TRUE	FALSE	TRUE	TRUE
chr2L	3555357	3555905	*	0.98059323403462	3555491	175	49	TRUE	FALSE	TRUE	FALSE	TRUE	TRUE	TRUE	TRUE	TRUE	TRUE	TRUE	TRUE	TRUE	TRUE	FALSE	FALSE	NA	NA	FALSE	FALSE	TRUE	FALSE	TRUE	FALSE
chr2L	3580635	3581386	*	0.99999996372245	3580965	333	35	FALSE	FALSE	TRUE	TRUE	TRUE	TRUE	TRUE	FALSE	FALSE	TRUE	TRUE	TRUE	TRUE	FALSE	TRUE	FALSE	FALSE	TRUE	TRUE	FALSE	FALSE	FALSE	TRUE	TRUE
chr2L	3606442	3607270	*	1	3606897	660	65	TRUE	TRUE	TRUE	TRUE	TRUE	TRUE	TRUE	TRUE	TRUE	TRUE	TRUE	TRUE	TRUE	TRUE	FALSE	FALSE	NA	NA	TRUE	FALSE	FALSE	FALSE	TRUE	TRUE
chr2L	3609164	3609567	*	0.99998222106056	3609426	291	104	TRUE	TRUE	TRUE	TRUE	TRUE	TRUE	TRUE	TRUE	FALSE	TRUE	TRUE	TRUE	TRUE	TRUE	FALSE	FALSE	NA	NA	FALSE	FALSE	TRUE	FALSE	TRUE	FALSE
chr2L	3610450	3611622	*	1	3610784	700	64	TRUE	TRUE	TRUE	TRUE	TRUE	TRUE	TRUE	TRUE	TRUE	TRUE	TRUE	TRUE	TRUE	TRUE	FALSE	FALSE	NA	NA	FALSE	FALSE	TRUE	FALSE	TRUE	FALSE
chr2L	3615183	3615996	*	0.99999952214293	3615258	316	113	TRUE	TRUE	TRUE	TRUE	TRUE	TRUE	TRUE	TRUE	FALSE	TRUE	TRUE	TRUE	TRUE	TRUE	FALSE	FALSE	NA	NA	FALSE	FALSE	TRUE	FALSE	TRUE	FALSE
chr2L	3713021	3713297	*	0.99755722058211	3713224	165	65	FALSE	FALSE	TRUE	TRUE	TRUE	TRUE	FALSE	FALSE	FALSE	FALSE	FALSE	FALSE	FALSE	FALSE	TRUE	FALSE	NA	NA	FALSE	TRUE	FALSE	FALSE	FALSE	TRUE
chr2L	3714046	3714787	*	0.99854089225	3714276	132	63	TRUE	TRUE	TRUE	TRUE	TRUE	TRUE	FALSE	FALSE	FALSE	FALSE	FALSE	FALSE	FALSE	TRUE	FALSE	FALSE	NA	NA	TRUE	FALSE	FALSE	FALSE	FALSE	TRUE
chr2L	3769509	3769890	*	0.99877600945107	3769734	279	19	FALSE	FALSE	TRUE	TRUE	TRUE	TRUE	TRUE	FALSE	FALSE	TRUE	FALSE	TRUE	TRUE	FALSE	TRUE	FALSE	FALSE	TRUE	FALSE	FALSE	TRUE	FALSE	TRUE	FALSE
chr2L	3771035	3771210	*	0.99999999779565	3771126	340	78	FALSE	FALSE	TRUE	TRUE	TRUE	FALSE	TRUE	TRUE	TRUE	TRUE	TRUE	TRUE	TRUE	FALSE	TRUE	FALSE	TRUE	FALSE	FALSE	TRUE	FALSE	FALSE	FALSE	TRUE
chr2L	3775449	3776203	*	0.9085960273547	3775809	154	60	FALSE	FALSE	FALSE	FALSE	TRUE	TRUE	TRUE	FALSE	FALSE	TRUE	TRUE	TRUE	TRUE	FALSE	FALSE	TRUE	TRUE	FALSE	FALSE	FALSE	TRUE	FALSE	TRUE	FALSE
chr2L	3803619	3804116	*	0.82000625602552	3803960	157	36	FALSE	FALSE	FALSE	FALSE	TRUE	TRUE	TRUE	FALSE	FALSE	TRUE	TRUE	TRUE	TRUE	FALSE	FALSE	TRUE	TRUE	FALSE	FALSE	TRUE	FALSE	FALSE	FALSE	TRUE
chr2L	3806548	3806869	*	0.8800681051447	3806660	174	41	FALSE	FALSE	FALSE	FALSE	TRUE	TRUE	FALSE	FALSE	FALSE	FALSE	FALSE	FALSE	FALSE	FALSE	FALSE	TRUE	NA	NA	FALSE	FALSE	TRUE	FALSE	TRUE	TRUE
chr2L	3822131	3822623	*	0.99999999999988	3822362	447	74	TRUE	TRUE	TRUE	TRUE	TRUE	TRUE	TRUE	TRUE	TRUE	TRUE	TRUE	TRUE	TRUE	TRUE	FALSE	FALSE	NA	NA	FALSE	FALSE	TRUE	FALSE	TRUE	FALSE
chr2L	3824519	3825091	*	0.99998670605632	3824906	279	39	TRUE	TRUE	TRUE	TRUE	TRUE	TRUE	TRUE	TRUE	TRUE	TRUE	TRUE	TRUE	TRUE	TRUE	FALSE	FALSE	NA	NA	FALSE	TRUE	FALSE	FALSE	TRUE	TRUE
chr2L	3825422	3825774	*	1	3825629	724	103	TRUE	TRUE	TRUE	TRUE	TRUE	TRUE	TRUE	TRUE	TRUE	TRUE	TRUE	TRUE	TRUE	TRUE	FALSE	FALSE	NA	NA	TRUE	FALSE	FALSE	FALSE	TRUE	TRUE
chr2L	3827446	3827740	*	0.95567562227235	3827636	200	37	TRUE	TRUE	TRUE	TRUE	TRUE	TRUE	TRUE	TRUE	TRUE	TRUE	FALSE	FALSE	FALSE	TRUE	FALSE	FALSE	NA	NA	FALSE	FALSE	TRUE	FALSE	TRUE	FALSE
chr2L	3828726	3829345	*	0.97215819540149	3829131	168	63	FALSE	FALSE	TRUE	TRUE	TRUE	TRUE	TRUE	TRUE	FALSE	TRUE	FALSE	TRUE	TRUE	FALSE	TRUE	FALSE	TRUE	FALSE	FALSE	FALSE	TRUE	FALSE	TRUE	FALSE
chr2L	3833614	3834409	*	1	3834059	479	54	TRUE	TRUE	TRUE	TRUE	TRUE	TRUE	TRUE	TRUE	TRUE	TRUE	TRUE	TRUE	TRUE	TRUE	FALSE	FALSE	NA	NA	FALSE	FALSE	TRUE	FALSE	TRUE	FALSE
chr2L	3836387	3837072	*	0.99996955335868	3836758	294	32	FALSE	FALSE	TRUE	TRUE	TRUE	TRUE	TRUE	FALSE	FALSE	TRUE	TRUE	TRUE	TRUE	FALSE	TRUE	FALSE	FALSE	TRUE	TRUE	FALSE	FALSE	FALSE	TRUE	TRUE
chr2L	3862881	3863012	*	0.96984148204403	3862930	229	66	FALSE	FALSE	FALSE	FALSE	TRUE	TRUE	TRUE	FALSE	FALSE	FALSE	FALSE	TRUE	TRUE	FALSE	FALSE	TRUE	FALSE	TRUE	FALSE	TRUE	FALSE	FALSE	FALSE	FALSE
chr2L	3867523	3867884	*	0.98714899054504	3867675	213	47	FALSE	FALSE	TRUE	FALSE	TRUE	TRUE	TRUE	FALSE	FALSE	TRUE	FALSE	TRUE	TRUE	FALSE	TRUE	FALSE	FALSE	TRUE	TRUE	FALSE	FALSE	FALSE	FALSE	FALSE
chr2L	3906884	3907336	*	0.94363196755433	3907131	128	30	TRUE	FALSE	TRUE	TRUE	TRUE	FALSE	TRUE	TRUE	FALSE	TRUE	TRUE	TRUE	TRUE	TRUE	FALSE	FALSE	NA	NA	FALSE	FALSE	TRUE	FALSE	FALSE	FALSE
chr2L	3913005	3913345	*	0.99972993721024	3913196	169	49	TRUE	TRUE	TRUE	TRUE	TRUE	FALSE	TRUE	TRUE	TRUE	TRUE	TRUE	TRUE	FALSE	TRUE	FALSE	FALSE	NA	NA	FALSE	FALSE	TRUE	FALSE	TRUE	FALSE
chr2L	3914574	3915033	*	0.99999999209239	3914886	253	27	TRUE	TRUE	TRUE	TRUE	TRUE	TRUE	TRUE	TRUE	TRUE	TRUE	TRUE	TRUE	TRUE	TRUE	FALSE	FALSE	NA	NA	FALSE	FALSE	TRUE	FALSE	TRUE	FALSE
chr2L	3968798	3969236	*	0.89329439318788	3969029	133	49	FALSE	FALSE	FALSE	FALSE	TRUE	TRUE	FALSE	FALSE	FALSE	FALSE	FALSE	FALSE	FALSE	FALSE	FALSE	TRUE	NA	NA	FALSE	TRUE	FALSE	FALSE	FALSE	FALSE
chr2L	4022034	4022216	*	0.92186466013678	4022109	161	37	FALSE	FALSE	FALSE	FALSE	TRUE	TRUE	FALSE	FALSE	FALSE	FALSE	FALSE	FALSE	FALSE	FALSE	FALSE	TRUE	NA	NA	FALSE	FALSE	TRUE	FALSE	TRUE	FALSE
chr2L	4028782	4029246	*	0.99999999999894	4028892	364	38	TRUE	TRUE	TRUE	TRUE	TRUE	TRUE	TRUE	TRUE	TRUE	TRUE	TRUE	TRUE	TRUE	TRUE	FALSE	FALSE	NA	NA	FALSE	FALSE	TRUE	FALSE	TRUE	TRUE
chr2L	4030261	4030556	*	0.99999999974273	4030482	398	34	FALSE	FALSE	TRUE	TRUE	TRUE	TRUE	TRUE	TRUE	FALSE	TRUE	TRUE	TRUE	TRUE	FALSE	TRUE	FALSE	TRUE	FALSE	FALSE	FALSE	TRUE	FALSE	TRUE	TRUE
chr2L	4034329	4035057	*	0.99999931840837	4034608	247	38	FALSE	FALSE	TRUE	TRUE	TRUE	TRUE	TRUE	TRUE	TRUE	TRUE	TRUE	TRUE	TRUE	FALSE	TRUE	FALSE	TRUE	FALSE	FALSE	FALSE	TRUE	FALSE	TRUE	FALSE
chr2L	4054013	4054674	*	0.99991031762155	4054138	202	47	FALSE	FALSE	TRUE	TRUE	TRUE	TRUE	FALSE	FALSE	FALSE	FALSE	FALSE	FALSE	FALSE	FALSE	TRUE	FALSE	NA	NA	FALSE	FALSE	TRUE	FALSE	TRUE	FALSE
chr2L	4055616	4056196	*	0.99920940167802	4056025	171	37	FALSE	FALSE	TRUE	TRUE	TRUE	TRUE	TRUE	FALSE	FALSE	TRUE	FALSE	TRUE	TRUE	FALSE	TRUE	FALSE	FALSE	TRUE	FALSE	FALSE	TRUE	FALSE	TRUE	FALSE
chr2L	4093589	4094005	*	0.83605847356864	4093739	123	43	FALSE	FALSE	FALSE	FALSE	TRUE	TRUE	FALSE	FALSE	FALSE	FALSE	FALSE	FALSE	FALSE	FALSE	FALSE	TRUE	NA	NA	FALSE	FALSE	TRUE	FALSE	TRUE	FALSE
chr2L	4115879	4116306	*	0.81329602284494	4116240	117	17	FALSE	FALSE	FALSE	FALSE	TRUE	FALSE	FALSE	FALSE	FALSE	FALSE	FALSE	FALSE	FALSE	FALSE	FALSE	TRUE	NA	NA	FALSE	FALSE	FALSE	TRUE	FALSE	FALSE
chr2L	4120984	4121228	*	0.8705061828542	4121033	126	41	FALSE	FALSE	TRUE	TRUE	TRUE	FALSE	FALSE	FALSE	FALSE	FALSE	FALSE	FALSE	FALSE	FALSE	TRUE	FALSE	NA	NA	FALSE	FALSE	TRUE	FALSE	TRUE	FALSE
chr2L	4123498	4124101	*	0.99999966775806	4123652	213	61	TRUE	TRUE	TRUE	TRUE	TRUE	TRUE	TRUE	TRUE	TRUE	TRUE	TRUE	TRUE	TRUE	TRUE	FALSE	FALSE	NA	NA	FALSE	FALSE	TRUE	FALSE	TRUE	FALSE
chr2L	4152175	4152921	*	0.9999999998498	4152734	272	25	TRUE	TRUE	TRUE	TRUE	TRUE	TRUE	TRUE	TRUE	TRUE	TRUE	TRUE	TRUE	TRUE	TRUE	FALSE	FALSE	NA	NA	FALSE	FALSE	TRUE	FALSE	TRUE	FALSE
chr2L	4189814	4190639	*	0.96920570497366	4190359	117	64	FALSE	FALSE	TRUE	FALSE	TRUE	TRUE	TRUE	FALSE	FALSE	FALSE	FALSE	TRUE	TRUE	FALSE	TRUE	FALSE	FALSE	TRUE	FALSE	FALSE	TRUE	FALSE	TRUE	FALSE
chr2L	4221146	4221455	*	0.91847330596669	4221393	182	46	FALSE	FALSE	FALSE	FALSE	TRUE	TRUE	FALSE	FALSE	FALSE	FALSE	FALSE	FALSE	FALSE	FALSE	FALSE	TRUE	NA	NA	FALSE	FALSE	TRUE	FALSE	TRUE	TRUE
chr2L	4226825	4227119	*	0.99975438612555	4227050	248	54	FALSE	FALSE	TRUE	TRUE	TRUE	TRUE	TRUE	FALSE	FALSE	TRUE	TRUE	TRUE	TRUE	FALSE	TRUE	FALSE	FALSE	TRUE	TRUE	FALSE	FALSE	FALSE	FALSE	FALSE
chr2L	4227578	4227879	*	0.8641175013152	4227693	207	54	FALSE	FALSE	FALSE	FALSE	TRUE	TRUE	FALSE	FALSE	FALSE	FALSE	FALSE	FALSE	FALSE	FALSE	FALSE	TRUE	NA	NA	TRUE	FALSE	FALSE	FALSE	FALSE	FALSE
chr2L	4278710	4279288	*	0.99982366026013	4278910	230	96	TRUE	TRUE	TRUE	TRUE	TRUE	FALSE	FALSE	FALSE	FALSE	FALSE	FALSE	FALSE	FALSE	TRUE	FALSE	FALSE	NA	NA	FALSE	FALSE	TRUE	FALSE	TRUE	FALSE
chr2L	4282091	4282558	*	1	4282272	549	166	TRUE	TRUE	TRUE	TRUE	TRUE	FALSE	TRUE	TRUE	TRUE	TRUE	TRUE	TRUE	TRUE	TRUE	FALSE	FALSE	NA	NA	FALSE	TRUE	FALSE	FALSE	TRUE	TRUE
chr2L	4284061	4284806	*	0.99986227469045	4284341	223	57	FALSE	FALSE	TRUE	TRUE	TRUE	TRUE	TRUE	FALSE	FALSE	TRUE	TRUE	TRUE	TRUE	FALSE	TRUE	FALSE	FALSE	TRUE	TRUE	FALSE	FALSE	FALSE	TRUE	TRUE
chr2L	4354781	4355231	*	0.99979518586916	4354990	295	52	TRUE	TRUE	TRUE	TRUE	TRUE	TRUE	TRUE	TRUE	FALSE	TRUE	TRUE	TRUE	TRUE	TRUE	FALSE	FALSE	NA	NA	FALSE	FALSE	TRUE	FALSE	TRUE	FALSE
chr2L	4363873	4364516	*	0.99999994897124	4363931	296	50	TRUE	FALSE	TRUE	TRUE	TRUE	TRUE	FALSE	FALSE	FALSE	FALSE	FALSE	FALSE	FALSE	TRUE	FALSE	FALSE	NA	NA	FALSE	FALSE	TRUE	FALSE	TRUE	FALSE
chr2L	4366770	4367058	*	0.96487506402132	4366918	196	46	FALSE	FALSE	FALSE	FALSE	TRUE	TRUE	TRUE	FALSE	FALSE	FALSE	FALSE	TRUE	TRUE	FALSE	FALSE	TRUE	FALSE	TRUE	FALSE	FALSE	TRUE	FALSE	FALSE	FALSE
chr2L	4367920	4368444	*	0.98856014781398	4368163	170	60	FALSE	FALSE	TRUE	TRUE	TRUE	TRUE	TRUE	FALSE	FALSE	TRUE	TRUE	TRUE	TRUE	FALSE	TRUE	FALSE	FALSE	TRUE	FALSE	FALSE	TRUE	FALSE	TRUE	FALSE
chr2L	4368400	4369156	*	0.99997602524082	4368939	245	52	FALSE	FALSE	TRUE	TRUE	TRUE	TRUE	TRUE	FALSE	FALSE	TRUE	TRUE	TRUE	TRUE	FALSE	TRUE	FALSE	FALSE	TRUE	FALSE	FALSE	TRUE	FALSE	TRUE	FALSE
chr2L	4371728	4372062	*	0.99999993305244	4371910	382	40	FALSE	FALSE	TRUE	TRUE	TRUE	TRUE	TRUE	FALSE	FALSE	TRUE	TRUE	TRUE	TRUE	FALSE	TRUE	FALSE	FALSE	TRUE	TRUE	FALSE	FALSE	FALSE	TRUE	TRUE
chr2L	4375116	4375818	*	0.89530700638467	4375232	154	50	FALSE	FALSE	FALSE	FALSE	TRUE	TRUE	FALSE	FALSE	FALSE	FALSE	FALSE	FALSE	FALSE	FALSE	FALSE	TRUE	NA	NA	FALSE	FALSE	TRUE	FALSE	TRUE	TRUE
chr2L	4378314	4378895	*	0.9999999967067	4378532	320	53	TRUE	TRUE	TRUE	TRUE	TRUE	TRUE	TRUE	TRUE	TRUE	TRUE	TRUE	TRUE	TRUE	TRUE	FALSE	FALSE	NA	NA	FALSE	FALSE	TRUE	FALSE	TRUE	TRUE
chr2L	4386996	4387243	*	0.87417368776964	4387123	218	63	FALSE	FALSE	FALSE	FALSE	TRUE	TRUE	FALSE	FALSE	FALSE	FALSE	FALSE	FALSE	FALSE	FALSE	FALSE	TRUE	NA	NA	TRUE	FALSE	FALSE	FALSE	FALSE	FALSE
chr2L	4394099	4394419	*	0.93646121872967	4394204	206	63	FALSE	FALSE	FALSE	FALSE	TRUE	TRUE	FALSE	FALSE	FALSE	FALSE	FALSE	FALSE	FALSE	FALSE	FALSE	TRUE	NA	NA	TRUE	FALSE	FALSE	FALSE	FALSE	FALSE
chr2L	4444591	4444926	*	0.99193788510057	4444738	200	55	FALSE	FALSE	FALSE	FALSE	TRUE	TRUE	TRUE	FALSE	FALSE	TRUE	FALSE	TRUE	TRUE	FALSE	FALSE	TRUE	TRUE	FALSE	TRUE	FALSE	FALSE	FALSE	FALSE	FALSE
chr2L	4452964	4453223	*	0.9965391577812	4453057	252	70	FALSE	FALSE	TRUE	TRUE	TRUE	TRUE	TRUE	FALSE	FALSE	TRUE	TRUE	TRUE	TRUE	FALSE	TRUE	FALSE	FALSE	TRUE	TRUE	FALSE	FALSE	FALSE	FALSE	FALSE
chr2L	4454411	4454683	*	0.92714827230865	4454545	207	61	FALSE	FALSE	TRUE	TRUE	TRUE	TRUE	FALSE	FALSE	FALSE	FALSE	FALSE	FALSE	FALSE	FALSE	TRUE	FALSE	NA	NA	TRUE	FALSE	FALSE	FALSE	FALSE	FALSE
chr2L	4458246	4458545	*	0.99787615845159	4458400	263	59	FALSE	FALSE	FALSE	FALSE	TRUE	FALSE	TRUE	FALSE	FALSE	FALSE	FALSE	TRUE	TRUE	FALSE	FALSE	TRUE	FALSE	TRUE	TRUE	FALSE	FALSE	FALSE	FALSE	FALSE
chr2L	4463399	4463862	*	0.9165454975209	4463486	173	50	FALSE	FALSE	FALSE	FALSE	TRUE	TRUE	FALSE	FALSE	FALSE	FALSE	FALSE	FALSE	FALSE	FALSE	FALSE	TRUE	NA	NA	TRUE	FALSE	FALSE	FALSE	TRUE	FALSE
chr2L	4536676	4536943	*	0.99999999988872	4536815	135	0	TRUE	TRUE	TRUE	TRUE	TRUE	TRUE	TRUE	TRUE	TRUE	TRUE	FALSE	FALSE	FALSE	TRUE	FALSE	FALSE	NA	NA	FALSE	FALSE	FALSE	TRUE	FALSE	FALSE
chr2L	4554280	4554690	*	0.98183320351341	4554450	193	62	TRUE	TRUE	TRUE	TRUE	TRUE	FALSE	TRUE	TRUE	TRUE	TRUE	TRUE	FALSE	FALSE	TRUE	FALSE	FALSE	NA	NA	FALSE	FALSE	TRUE	FALSE	TRUE	FALSE
chr2L	4570737	4571235	*	0.99999994716396	4571035	329	69	TRUE	TRUE	TRUE	TRUE	TRUE	TRUE	TRUE	TRUE	FALSE	TRUE	TRUE	TRUE	TRUE	TRUE	FALSE	FALSE	NA	NA	FALSE	FALSE	TRUE	FALSE	TRUE	FALSE
chr2L	4574518	4575176	*	0.99811996911617	4574667	187	38	FALSE	FALSE	TRUE	TRUE	TRUE	TRUE	TRUE	FALSE	FALSE	TRUE	TRUE	TRUE	TRUE	FALSE	TRUE	FALSE	FALSE	TRUE	FALSE	FALSE	TRUE	FALSE	TRUE	FALSE
chr2L	4591860	4592301	*	0.99999997645518	4592162	335	48	TRUE	TRUE	TRUE	TRUE	TRUE	TRUE	TRUE	TRUE	TRUE	TRUE	TRUE	TRUE	TRUE	TRUE	FALSE	FALSE	NA	NA	TRUE	FALSE	FALSE	FALSE	TRUE	FALSE
chr2L	4610599	4611101	*	0.99107792463575	4610798	174	34	FALSE	FALSE	FALSE	FALSE	TRUE	TRUE	TRUE	FALSE	FALSE	TRUE	TRUE	TRUE	TRUE	FALSE	FALSE	TRUE	TRUE	FALSE	FALSE	FALSE	FALSE	TRUE	FALSE	FALSE
chr2L	4614104	4614595	*	0.99276803987295	4614334	144	23	FALSE	FALSE	FALSE	FALSE	TRUE	TRUE	TRUE	FALSE	FALSE	FALSE	FALSE	TRUE	TRUE	FALSE	FALSE	TRUE	FALSE	TRUE	FALSE	TRUE	FALSE	FALSE	TRUE	TRUE
chr2L	4645075	4645371	*	0.9999999990254	4645153	54	1	TRUE	FALSE	TRUE	FALSE	TRUE	FALSE	TRUE	TRUE	TRUE	TRUE	FALSE	TRUE	FALSE	TRUE	FALSE	FALSE	NA	NA	FALSE	FALSE	FALSE	TRUE	FALSE	FALSE
chr2L	4646178	4646397	*	0.99993142195268	4646288	79	20	TRUE	FALSE	TRUE	TRUE	TRUE	FALSE	TRUE	TRUE	TRUE	TRUE	TRUE	TRUE	TRUE	TRUE	FALSE	FALSE	NA	NA	FALSE	FALSE	FALSE	TRUE	FALSE	FALSE
chr2L	4684386	4684812	*	1	4684617	806	174	TRUE	TRUE	TRUE	TRUE	TRUE	FALSE	TRUE	TRUE	TRUE	TRUE	TRUE	TRUE	TRUE	TRUE	FALSE	FALSE	NA	NA	TRUE	FALSE	FALSE	FALSE	TRUE	FALSE
chr2L	4687229	4687643	*	1	4687404	664	189	TRUE	TRUE	TRUE	TRUE	TRUE	TRUE	TRUE	TRUE	TRUE	TRUE	TRUE	TRUE	TRUE	TRUE	FALSE	FALSE	NA	NA	TRUE	FALSE	FALSE	FALSE	TRUE	FALSE
chr2L	4726099	4726514	*	0.85168218160559	4726280	135	29	FALSE	FALSE	FALSE	FALSE	TRUE	TRUE	FALSE	FALSE	FALSE	FALSE	FALSE	FALSE	FALSE	FALSE	FALSE	TRUE	NA	NA	FALSE	TRUE	FALSE	FALSE	FALSE	FALSE
chr2L	4784653	4784945	*	0.83384020236525	4784838	150	26	TRUE	FALSE	TRUE	FALSE	TRUE	FALSE	FALSE	FALSE	FALSE	FALSE	FALSE	FALSE	FALSE	TRUE	FALSE	FALSE	NA	NA	FALSE	FALSE	TRUE	FALSE	TRUE	FALSE
chr2L	4810154	4810410	*	0.97732238718528	4810241	203	26	FALSE	FALSE	TRUE	TRUE	TRUE	TRUE	FALSE	FALSE	FALSE	FALSE	FALSE	FALSE	FALSE	FALSE	TRUE	FALSE	NA	NA	FALSE	FALSE	TRUE	FALSE	FALSE	FALSE
chr2L	4811671	4812126	*	0.9998814722363	4811889	213	33	FALSE	FALSE	TRUE	TRUE	TRUE	TRUE	TRUE	FALSE	FALSE	TRUE	TRUE	TRUE	TRUE	FALSE	TRUE	FALSE	FALSE	TRUE	FALSE	TRUE	FALSE	FALSE	TRUE	TRUE
chr2L	4820729	4821076	*	0.95963354397683	4820936	198	81	FALSE	FALSE	FALSE	FALSE	TRUE	FALSE	TRUE	FALSE	FALSE	FALSE	FALSE	TRUE	TRUE	FALSE	FALSE	TRUE	FALSE	TRUE	FALSE	TRUE	FALSE	FALSE	FALSE	TRUE
chr2L	4821512	4821909	*	0.9587777187399	4821709	179	100	FALSE	FALSE	FALSE	FALSE	TRUE	TRUE	TRUE	FALSE	FALSE	FALSE	FALSE	FALSE	FALSE	FALSE	FALSE	TRUE	FALSE	TRUE	TRUE	FALSE	FALSE	FALSE	FALSE	TRUE
chr2L	4823792	4824293	*	1	4824141	554	81	TRUE	TRUE	TRUE	TRUE	TRUE	TRUE	TRUE	TRUE	TRUE	TRUE	TRUE	TRUE	TRUE	TRUE	FALSE	FALSE	NA	NA	FALSE	FALSE	TRUE	FALSE	TRUE	FALSE
chr2L	4830631	4830874	*	0.99433498406152	4830710	237	68	FALSE	FALSE	TRUE	TRUE	TRUE	TRUE	TRUE	FALSE	FALSE	FALSE	FALSE	TRUE	TRUE	FALSE	TRUE	FALSE	FALSE	TRUE	TRUE	FALSE	FALSE	FALSE	FALSE	FALSE
chr2L	4840719	4840888	*	0.94919935739164	4840789	161	106	FALSE	FALSE	FALSE	FALSE	TRUE	TRUE	TRUE	FALSE	FALSE	FALSE	FALSE	TRUE	TRUE	FALSE	FALSE	TRUE	FALSE	TRUE	FALSE	FALSE	TRUE	FALSE	TRUE	FALSE
chr2L	4889335	4890038	*	1	4889727	679	74	TRUE	TRUE	TRUE	TRUE	TRUE	TRUE	TRUE	TRUE	TRUE	TRUE	TRUE	TRUE	TRUE	TRUE	FALSE	FALSE	NA	NA	TRUE	FALSE	FALSE	FALSE	TRUE	FALSE
chr2L	4891783	4892560	*	0.99999983674422	4892014	306	58	FALSE	FALSE	TRUE	TRUE	TRUE	TRUE	TRUE	FALSE	FALSE	TRUE	TRUE	TRUE	TRUE	FALSE	TRUE	FALSE	FALSE	TRUE	TRUE	FALSE	FALSE	FALSE	TRUE	TRUE
chr2L	4893079	4893410	*	0.80146197256298	4893283	128	79	FALSE	FALSE	FALSE	FALSE	TRUE	TRUE	FALSE	FALSE	FALSE	FALSE	FALSE	FALSE	FALSE	FALSE	FALSE	TRUE	NA	NA	FALSE	FALSE	TRUE	FALSE	FALSE	FALSE
chr2L	4901961	4902213	*	0.99940124363173	4902127	187	87	TRUE	FALSE	TRUE	TRUE	TRUE	FALSE	FALSE	FALSE	FALSE	FALSE	FALSE	FALSE	FALSE	TRUE	FALSE	FALSE	NA	NA	FALSE	FALSE	TRUE	FALSE	TRUE	FALSE
chr2L	4967689	4967989	*	0.96587530494899	4967766	202	57	FALSE	FALSE	FALSE	FALSE	TRUE	TRUE	FALSE	FALSE	FALSE	FALSE	FALSE	FALSE	FALSE	FALSE	FALSE	TRUE	NA	NA	TRUE	FALSE	FALSE	FALSE	FALSE	FALSE
chr2L	4971383	4971672	*	0.90300089835854	4971507	219	69	FALSE	FALSE	FALSE	FALSE	TRUE	TRUE	FALSE	FALSE	FALSE	FALSE	FALSE	FALSE	FALSE	FALSE	FALSE	TRUE	NA	NA	TRUE	FALSE	FALSE	FALSE	FALSE	FALSE
chr2L	4995482	4996147	*	0.98045331750427	4996053	185	57	FALSE	FALSE	TRUE	TRUE	TRUE	TRUE	TRUE	FALSE	FALSE	TRUE	TRUE	TRUE	TRUE	FALSE	TRUE	FALSE	FALSE	TRUE	TRUE	FALSE	FALSE	FALSE	TRUE	TRUE
chr2L	5009637	5009924	*	0.98845521178904	5009785	272	71	FALSE	FALSE	TRUE	TRUE	TRUE	TRUE	FALSE	FALSE	FALSE	FALSE	FALSE	FALSE	FALSE	FALSE	TRUE	FALSE	NA	NA	TRUE	FALSE	FALSE	FALSE	FALSE	FALSE
chr2L	5043145	5043415	*	0.99911139941118	5043245	297	48	FALSE	FALSE	TRUE	TRUE	TRUE	TRUE	TRUE	FALSE	FALSE	FALSE	FALSE	TRUE	TRUE	FALSE	TRUE	FALSE	FALSE	TRUE	TRUE	FALSE	FALSE	FALSE	FALSE	FALSE
chr2L	5052645	5052933	*	0.92395770612773	5052846	179	54	FALSE	FALSE	FALSE	FALSE	TRUE	TRUE	FALSE	FALSE	FALSE	FALSE	FALSE	FALSE	FALSE	FALSE	FALSE	TRUE	NA	NA	TRUE	FALSE	FALSE	FALSE	FALSE	FALSE
chr2L	5053187	5054171	*	0.97873107842154	5053648	165	60	FALSE	FALSE	FALSE	FALSE	TRUE	TRUE	TRUE	FALSE	FALSE	FALSE	FALSE	TRUE	TRUE	FALSE	FALSE	TRUE	FALSE	TRUE	FALSE	TRUE	FALSE	FALSE	TRUE	FALSE
chr2L	5054972	5055302	*	0.99999965535023	5055211	317	95	FALSE	FALSE	TRUE	TRUE	TRUE	TRUE	TRUE	TRUE	FALSE	TRUE	TRUE	TRUE	TRUE	FALSE	TRUE	FALSE	TRUE	FALSE	TRUE	FALSE	FALSE	FALSE	TRUE	FALSE
chr2L	5070889	5071154	*	0.97539812802381	5070980	227	37	FALSE	FALSE	TRUE	TRUE	TRUE	TRUE	FALSE	FALSE	FALSE	FALSE	FALSE	FALSE	FALSE	FALSE	TRUE	FALSE	NA	NA	TRUE	FALSE	FALSE	FALSE	FALSE	FALSE
chr2L	5092918	5093232	*	0.99999718947699	5093143	253	78	FALSE	FALSE	TRUE	TRUE	TRUE	TRUE	TRUE	FALSE	FALSE	TRUE	TRUE	TRUE	TRUE	FALSE	TRUE	FALSE	FALSE	TRUE	FALSE	TRUE	FALSE	FALSE	TRUE	TRUE
chr2L	5094940	5095335	*	0.99730554626486	5095098	183	71	TRUE	FALSE	TRUE	TRUE	TRUE	TRUE	TRUE	TRUE	FALSE	TRUE	TRUE	TRUE	TRUE	TRUE	FALSE	FALSE	NA	NA	FALSE	FALSE	TRUE	FALSE	TRUE	FALSE
chr2L	5195436	5195824	*	0.99964627498467	5195485	197	53	FALSE	FALSE	TRUE	TRUE	TRUE	TRUE	TRUE	TRUE	FALSE	TRUE	TRUE	TRUE	TRUE	FALSE	TRUE	FALSE	TRUE	FALSE	FALSE	FALSE	TRUE	FALSE	TRUE	FALSE
chr2L	5202355	5203077	*	1	5202834	613	102	TRUE	TRUE	TRUE	TRUE	TRUE	TRUE	TRUE	TRUE	TRUE	TRUE	TRUE	TRUE	TRUE	TRUE	FALSE	FALSE	NA	NA	TRUE	FALSE	FALSE	FALSE	TRUE	FALSE
chr2L	5234956	5235397	*	0.96253557768429	5235221	235	54	FALSE	FALSE	TRUE	TRUE	TRUE	TRUE	TRUE	FALSE	FALSE	TRUE	FALSE	TRUE	TRUE	FALSE	TRUE	FALSE	FALSE	TRUE	FALSE	FALSE	TRUE	FALSE	TRUE	TRUE
chr2L	5237233	5237733	*	0.99999009387048	5237521	331	64	FALSE	FALSE	TRUE	TRUE	TRUE	TRUE	FALSE	FALSE	FALSE	FALSE	FALSE	FALSE	FALSE	FALSE	TRUE	FALSE	NA	NA	TRUE	FALSE	FALSE	FALSE	TRUE	TRUE
chr2L	5273348	5273628	*	0.99783178164344	5273536	263	76	TRUE	TRUE	TRUE	TRUE	TRUE	FALSE	TRUE	FALSE	FALSE	FALSE	FALSE	TRUE	TRUE	TRUE	FALSE	FALSE	NA	NA	FALSE	FALSE	FALSE	TRUE	FALSE	FALSE
chr2L	5276792	5277860	*	1	5277499	790	195	TRUE	TRUE	TRUE	TRUE	TRUE	TRUE	TRUE	TRUE	TRUE	TRUE	TRUE	TRUE	TRUE	TRUE	FALSE	FALSE	NA	NA	TRUE	FALSE	FALSE	FALSE	TRUE	FALSE
chr2L	5288778	5289051	*	0.97037525654858	5288965	226	33	FALSE	FALSE	FALSE	FALSE	TRUE	TRUE	FALSE	FALSE	FALSE	FALSE	FALSE	FALSE	FALSE	FALSE	FALSE	TRUE	NA	NA	FALSE	FALSE	FALSE	TRUE	FALSE	FALSE
chr2L	5305568	5305794	*	0.95952844027483	5305617	212	46	FALSE	FALSE	FALSE	FALSE	TRUE	TRUE	FALSE	FALSE	FALSE	FALSE	FALSE	FALSE	FALSE	FALSE	FALSE	TRUE	NA	NA	TRUE	FALSE	FALSE	FALSE	FALSE	TRUE
chr2L	5306603	5306768	*	0.92275442788815	5306668	189	51	FALSE	FALSE	FALSE	FALSE	TRUE	TRUE	TRUE	FALSE	FALSE	FALSE	FALSE	TRUE	TRUE	FALSE	FALSE	TRUE	FALSE	TRUE	FALSE	TRUE	FALSE	FALSE	FALSE	TRUE
chr2L	5325385	5325725	*	0.99999970709742	5325540	372	59	FALSE	FALSE	TRUE	TRUE	TRUE	TRUE	TRUE	TRUE	FALSE	TRUE	TRUE	TRUE	TRUE	FALSE	TRUE	FALSE	TRUE	FALSE	FALSE	TRUE	FALSE	FALSE	TRUE	TRUE
chr2L	5326646	5326919	*	0.99847102679124	5326782	349	46	FALSE	FALSE	TRUE	TRUE	TRUE	TRUE	TRUE	FALSE	FALSE	FALSE	FALSE	TRUE	TRUE	FALSE	TRUE	FALSE	FALSE	TRUE	TRUE	FALSE	FALSE	FALSE	FALSE	FALSE
chr2L	5361612	5361842	*	0.83913149022975	5361705	156	32	FALSE	FALSE	TRUE	TRUE	TRUE	TRUE	FALSE	FALSE	FALSE	FALSE	FALSE	FALSE	FALSE	FALSE	TRUE	FALSE	NA	NA	FALSE	FALSE	TRUE	FALSE	FALSE	FALSE
chr2L	5362362	5362951	*	0.99999984733539	5362767	223	47	TRUE	TRUE	TRUE	TRUE	TRUE	TRUE	TRUE	TRUE	FALSE	TRUE	TRUE	TRUE	TRUE	TRUE	FALSE	FALSE	NA	NA	FALSE	FALSE	TRUE	FALSE	TRUE	FALSE
chr2L	5362747	5362950	*	0.87097619507786	5362810	191	41	TRUE	TRUE	TRUE	TRUE	TRUE	TRUE	TRUE	TRUE	FALSE	TRUE	TRUE	TRUE	TRUE	TRUE	FALSE	FALSE	NA	NA	FALSE	FALSE	TRUE	FALSE	FALSE	FALSE
chr2L	5363739	5363989	*	0.98910078980859	5363820	175	47	FALSE	FALSE	TRUE	TRUE	TRUE	FALSE	TRUE	TRUE	FALSE	TRUE	FALSE	FALSE	FALSE	FALSE	TRUE	FALSE	TRUE	FALSE	FALSE	FALSE	TRUE	FALSE	TRUE	FALSE
chr2L	5370710	5371067	*	0.95309053268171	5370868	137	31	FALSE	FALSE	FALSE	FALSE	TRUE	TRUE	FALSE	FALSE	FALSE	FALSE	FALSE	FALSE	FALSE	FALSE	FALSE	TRUE	NA	NA	FALSE	FALSE	FALSE	TRUE	FALSE	FALSE
chr2L	5403331	5404243	*	0.99999999999897	5403846	341	25	TRUE	TRUE	TRUE	TRUE	TRUE	TRUE	TRUE	TRUE	FALSE	TRUE	TRUE	TRUE	TRUE	TRUE	FALSE	FALSE	NA	NA	FALSE	TRUE	FALSE	FALSE	TRUE	TRUE
chr2L	5410109	5410504	*	0.96909614790848	5410439	158	53	FALSE	FALSE	FALSE	FALSE	TRUE	TRUE	TRUE	FALSE	FALSE	TRUE	FALSE	TRUE	TRUE	FALSE	FALSE	TRUE	TRUE	FALSE	FALSE	FALSE	TRUE	FALSE	TRUE	FALSE
chr2L	5412546	5412875	*	0.99999991980332	5412644	317	59	TRUE	FALSE	TRUE	TRUE	TRUE	TRUE	TRUE	TRUE	TRUE	TRUE	TRUE	TRUE	TRUE	TRUE	FALSE	FALSE	NA	NA	FALSE	FALSE	TRUE	FALSE	TRUE	FALSE
chr2L	5414019	5414157	*	0.97160652858649	5414075	154	93	FALSE	FALSE	TRUE	TRUE	TRUE	TRUE	FALSE	FALSE	FALSE	FALSE	FALSE	FALSE	FALSE	FALSE	TRUE	FALSE	NA	NA	FALSE	FALSE	FALSE	TRUE	FALSE	FALSE
chr2L	5461165	5461804	*	0.99999999999998	5461477	431	50	TRUE	TRUE	TRUE	TRUE	TRUE	TRUE	TRUE	TRUE	TRUE	TRUE	TRUE	TRUE	TRUE	TRUE	FALSE	FALSE	NA	NA	TRUE	FALSE	FALSE	FALSE	TRUE	TRUE
chr2L	5473899	5474593	*	0.99999430040276	5474069	211	50	FALSE	FALSE	TRUE	TRUE	TRUE	TRUE	TRUE	FALSE	FALSE	TRUE	TRUE	TRUE	TRUE	FALSE	TRUE	FALSE	FALSE	TRUE	FALSE	FALSE	TRUE	FALSE	TRUE	FALSE
chr2L	5504705	5505205	*	0.94843137820448	5504945	158	46	FALSE	FALSE	FALSE	FALSE	TRUE	TRUE	FALSE	FALSE	FALSE	FALSE	FALSE	FALSE	FALSE	FALSE	FALSE	TRUE	NA	NA	FALSE	FALSE	TRUE	FALSE	TRUE	FALSE
chr2L	5542448	5542684	*	0.90517612321898	5542579	297	66	FALSE	FALSE	FALSE	FALSE	TRUE	TRUE	TRUE	FALSE	FALSE	FALSE	FALSE	TRUE	TRUE	FALSE	FALSE	TRUE	FALSE	TRUE	TRUE	FALSE	FALSE	FALSE	FALSE	TRUE
chr2L	5542430	5542682	*	0.81814850943757	5542608	228	67	FALSE	FALSE	FALSE	FALSE	TRUE	TRUE	TRUE	FALSE	FALSE	FALSE	FALSE	TRUE	TRUE	FALSE	FALSE	TRUE	FALSE	TRUE	TRUE	FALSE	FALSE	FALSE	FALSE	TRUE
chr2L	5550817	5551281	*	1	5550873	781	188	TRUE	TRUE	TRUE	TRUE	TRUE	FALSE	TRUE	TRUE	TRUE	TRUE	TRUE	TRUE	TRUE	TRUE	FALSE	FALSE	NA	NA	TRUE	FALSE	FALSE	FALSE	TRUE	FALSE
chr2L	5551751	5552259	*	1	5551963	771	135	TRUE	TRUE	TRUE	TRUE	TRUE	TRUE	TRUE	TRUE	TRUE	TRUE	TRUE	TRUE	TRUE	TRUE	FALSE	FALSE	NA	NA	TRUE	FALSE	FALSE	FALSE	TRUE	FALSE
chr2L	5564751	5565370	*	0.97403459087811	5565310	193	93	FALSE	FALSE	TRUE	FALSE	TRUE	FALSE	TRUE	FALSE	FALSE	TRUE	FALSE	TRUE	TRUE	FALSE	TRUE	FALSE	FALSE	TRUE	FALSE	FALSE	TRUE	FALSE	TRUE	FALSE
chr2L	5600865	5601414	*	0.98762054196097	5601190	235	30	FALSE	FALSE	FALSE	FALSE	TRUE	TRUE	TRUE	FALSE	FALSE	FALSE	FALSE	TRUE	TRUE	FALSE	FALSE	TRUE	FALSE	TRUE	FALSE	FALSE	TRUE	FALSE	TRUE	FALSE
chr2L	5602420	5602674	*	0.9996895234987	5602601	357	43	TRUE	TRUE	TRUE	TRUE	TRUE	TRUE	TRUE	TRUE	FALSE	TRUE	TRUE	TRUE	TRUE	TRUE	FALSE	FALSE	NA	NA	FALSE	FALSE	TRUE	FALSE	TRUE	FALSE
chr2L	5617094	5617427	*	0.99374324521241	5617273	248	67	FALSE	FALSE	FALSE	FALSE	TRUE	TRUE	TRUE	FALSE	FALSE	TRUE	TRUE	TRUE	TRUE	FALSE	FALSE	TRUE	TRUE	FALSE	FALSE	FALSE	TRUE	FALSE	TRUE	FALSE
chr2L	5658473	5658936	*	0.99999999156981	5658692	245	41	TRUE	TRUE	TRUE	TRUE	TRUE	TRUE	TRUE	TRUE	FALSE	TRUE	TRUE	TRUE	TRUE	TRUE	FALSE	FALSE	NA	NA	TRUE	FALSE	FALSE	FALSE	FALSE	TRUE
chr2L	5678412	5678714	*	0.98077984926741	5678664	149	45	FALSE	FALSE	TRUE	TRUE	TRUE	FALSE	TRUE	TRUE	FALSE	FALSE	FALSE	TRUE	TRUE	FALSE	TRUE	FALSE	TRUE	FALSE	TRUE	FALSE	FALSE	FALSE	TRUE	FALSE
chr2L	5711047	5711371	*	0.80318330344514	5711218	121	39	FALSE	FALSE	FALSE	FALSE	TRUE	TRUE	FALSE	FALSE	FALSE	FALSE	FALSE	FALSE	FALSE	FALSE	FALSE	TRUE	NA	NA	FALSE	FALSE	FALSE	TRUE	FALSE	FALSE
chr2L	5724583	5724898	*	0.99999992722828	5724663	302	53	FALSE	FALSE	TRUE	TRUE	TRUE	TRUE	TRUE	FALSE	FALSE	TRUE	TRUE	TRUE	TRUE	FALSE	TRUE	FALSE	FALSE	TRUE	TRUE	FALSE	FALSE	FALSE	FALSE	TRUE
chr2L	5777561	5778194	*	0.86663853443584	5777674	125	29	FALSE	FALSE	FALSE	FALSE	TRUE	TRUE	FALSE	FALSE	FALSE	FALSE	FALSE	FALSE	FALSE	FALSE	FALSE	TRUE	NA	NA	FALSE	FALSE	TRUE	FALSE	TRUE	FALSE
chr2L	5789339	5789804	*	0.99361157269252	5789562	161	39	FALSE	FALSE	FALSE	FALSE	TRUE	TRUE	FALSE	FALSE	FALSE	FALSE	FALSE	FALSE	FALSE	FALSE	FALSE	TRUE	NA	NA	FALSE	FALSE	TRUE	FALSE	TRUE	FALSE
chr2L	5800141	5800484	*	0.99999999999826	5800298	452	56	TRUE	TRUE	TRUE	TRUE	TRUE	TRUE	TRUE	TRUE	FALSE	TRUE	TRUE	TRUE	TRUE	TRUE	FALSE	FALSE	NA	NA	TRUE	FALSE	FALSE	FALSE	FALSE	TRUE
chr2L	5805193	5805435	*	0.99422894701936	5805371	189	46	FALSE	FALSE	FALSE	FALSE	TRUE	TRUE	TRUE	FALSE	FALSE	TRUE	FALSE	TRUE	TRUE	FALSE	FALSE	TRUE	TRUE	FALSE	TRUE	FALSE	FALSE	FALSE	FALSE	TRUE
chr2L	5806710	5807171	*	0.87635475475077	5806871	117	53	FALSE	FALSE	FALSE	FALSE	TRUE	FALSE	FALSE	FALSE	FALSE	FALSE	FALSE	FALSE	FALSE	FALSE	FALSE	TRUE	NA	NA	FALSE	FALSE	FALSE	TRUE	FALSE	FALSE
chr2L	5835532	5835775	*	1	5835686	110	0	TRUE	TRUE	TRUE	FALSE	TRUE	TRUE	TRUE	FALSE	FALSE	TRUE	TRUE	TRUE	TRUE	TRUE	FALSE	FALSE	NA	NA	FALSE	FALSE	FALSE	TRUE	FALSE	FALSE
chr2L	5870999	5871335	*	0.99999999999699	5871134	363	62	TRUE	TRUE	TRUE	TRUE	TRUE	TRUE	TRUE	TRUE	TRUE	TRUE	TRUE	TRUE	TRUE	TRUE	FALSE	FALSE	NA	NA	FALSE	FALSE	TRUE	FALSE	TRUE	FALSE
chr2L	5877499	5878046	*	1	5877813	444	46	TRUE	TRUE	TRUE	TRUE	TRUE	TRUE	TRUE	TRUE	TRUE	TRUE	TRUE	TRUE	TRUE	TRUE	FALSE	FALSE	NA	NA	FALSE	FALSE	TRUE	FALSE	TRUE	FALSE
chr2L	5879365	5879705	*	0.99999842932051	5879567	306	58	FALSE	FALSE	TRUE	TRUE	TRUE	TRUE	TRUE	TRUE	FALSE	TRUE	TRUE	TRUE	TRUE	FALSE	TRUE	FALSE	TRUE	FALSE	TRUE	FALSE	FALSE	FALSE	TRUE	TRUE
chr2L	5890828	5891124	*	0.88869745962346	5890970	161	63	FALSE	FALSE	FALSE	FALSE	TRUE	TRUE	TRUE	FALSE	FALSE	FALSE	FALSE	TRUE	TRUE	FALSE	FALSE	TRUE	FALSE	TRUE	FALSE	FALSE	TRUE	FALSE	TRUE	FALSE
chr2L	5891703	5892265	*	0.99999999999549	5892088	356	49	TRUE	TRUE	TRUE	TRUE	TRUE	TRUE	TRUE	TRUE	TRUE	TRUE	TRUE	TRUE	TRUE	TRUE	FALSE	FALSE	NA	NA	FALSE	FALSE	TRUE	FALSE	TRUE	FALSE
chr2L	5907399	5907765	*	0.98377166143532	5907484	166	58	FALSE	FALSE	FALSE	FALSE	TRUE	TRUE	TRUE	FALSE	FALSE	FALSE	FALSE	TRUE	TRUE	FALSE	FALSE	TRUE	FALSE	TRUE	FALSE	TRUE	FALSE	FALSE	FALSE	TRUE
chr2L	5943521	5943770	*	0.9426853153828	5943653	193	64	FALSE	FALSE	FALSE	FALSE	TRUE	TRUE	FALSE	FALSE	FALSE	FALSE	FALSE	FALSE	FALSE	FALSE	FALSE	TRUE	NA	NA	TRUE	FALSE	FALSE	FALSE	FALSE	TRUE
chr2L	5944574	5945275	*	0.99984909516336	5944658	203	78	TRUE	TRUE	TRUE	TRUE	TRUE	TRUE	TRUE	FALSE	FALSE	TRUE	TRUE	TRUE	TRUE	TRUE	FALSE	FALSE	NA	NA	FALSE	TRUE	FALSE	FALSE	FALSE	TRUE
chr2L	5946018	5946816	*	0.97290671655116	5946512	146	50	FALSE	FALSE	TRUE	TRUE	TRUE	TRUE	TRUE	FALSE	FALSE	TRUE	TRUE	FALSE	FALSE	FALSE	TRUE	FALSE	FALSE	TRUE	FALSE	FALSE	FALSE	TRUE	FALSE	FALSE
chr2L	5977053	5977489	*	0.99805921670432	5977415	234	60	FALSE	FALSE	FALSE	FALSE	TRUE	TRUE	TRUE	FALSE	FALSE	TRUE	TRUE	TRUE	TRUE	FALSE	FALSE	TRUE	TRUE	FALSE	FALSE	TRUE	FALSE	FALSE	TRUE	TRUE
chr2L	5978221	5978761	*	0.999994992308	5978325	319	70	TRUE	FALSE	TRUE	TRUE	TRUE	TRUE	TRUE	TRUE	FALSE	TRUE	TRUE	TRUE	TRUE	TRUE	FALSE	FALSE	NA	NA	FALSE	TRUE	FALSE	FALSE	TRUE	TRUE
chr2L	5980879	5981251	*	0.99998698774743	5981065	384	102	FALSE	FALSE	TRUE	TRUE	TRUE	TRUE	FALSE	FALSE	FALSE	FALSE	FALSE	FALSE	FALSE	FALSE	TRUE	FALSE	NA	NA	TRUE	FALSE	FALSE	FALSE	FALSE	TRUE
chr2L	5982388	5982806	*	0.99999607022089	5982495	349	64	FALSE	FALSE	TRUE	TRUE	TRUE	TRUE	TRUE	FALSE	FALSE	TRUE	TRUE	TRUE	TRUE	FALSE	TRUE	FALSE	FALSE	TRUE	TRUE	FALSE	FALSE	FALSE	TRUE	TRUE
chr2L	5983259	5983982	*	0.99999999938292	5983734	384	75	TRUE	TRUE	TRUE	TRUE	TRUE	FALSE	TRUE	TRUE	FALSE	TRUE	TRUE	TRUE	TRUE	TRUE	FALSE	FALSE	NA	NA	FALSE	TRUE	FALSE	FALSE	TRUE	TRUE
chr2L	5986252	5986589	*	0.99552663228069	5986336	248	63	FALSE	FALSE	TRUE	TRUE	TRUE	TRUE	TRUE	FALSE	FALSE	TRUE	TRUE	TRUE	TRUE	FALSE	TRUE	FALSE	FALSE	TRUE	TRUE	FALSE	FALSE	FALSE	TRUE	FALSE
chr2L	5997017	5997473	*	0.99999999901343	5997195	402	52	TRUE	TRUE	TRUE	TRUE	TRUE	TRUE	TRUE	TRUE	TRUE	TRUE	TRUE	TRUE	TRUE	TRUE	FALSE	FALSE	NA	NA	FALSE	FALSE	TRUE	FALSE	TRUE	TRUE
chr2L	5997781	5998205	*	0.991217746826	5998049	236	72	FALSE	FALSE	TRUE	TRUE	TRUE	FALSE	TRUE	TRUE	FALSE	TRUE	TRUE	FALSE	FALSE	FALSE	TRUE	FALSE	TRUE	FALSE	TRUE	FALSE	FALSE	FALSE	TRUE	TRUE
chr2L	5997802	5998206	*	0.82838271260123	5998052	219	80	FALSE	FALSE	TRUE	TRUE	TRUE	FALSE	TRUE	TRUE	FALSE	TRUE	TRUE	FALSE	FALSE	FALSE	TRUE	FALSE	TRUE	FALSE	FALSE	FALSE	TRUE	FALSE	TRUE	TRUE
chr2L	5999398	5999755	*	0.98547811875753	5999545	236	75	FALSE	FALSE	TRUE	TRUE	TRUE	TRUE	TRUE	FALSE	FALSE	FALSE	FALSE	TRUE	TRUE	FALSE	TRUE	FALSE	FALSE	TRUE	TRUE	FALSE	FALSE	FALSE	FALSE	FALSE
chr2L	6047870	6048124	*	0.99276599141853	6047977	291	68	FALSE	FALSE	TRUE	TRUE	TRUE	TRUE	TRUE	FALSE	FALSE	FALSE	FALSE	TRUE	TRUE	FALSE	TRUE	FALSE	FALSE	TRUE	TRUE	FALSE	FALSE	FALSE	FALSE	FALSE
chr2L	6048616	6049230	*	0.995368003354	6048820	198	86	FALSE	FALSE	TRUE	TRUE	TRUE	TRUE	TRUE	FALSE	FALSE	FALSE	FALSE	TRUE	TRUE	FALSE	TRUE	FALSE	FALSE	TRUE	TRUE	FALSE	FALSE	FALSE	TRUE	FALSE
chr2L	6050684	6050964	*	0.90512637000419	6050853	225	36	FALSE	FALSE	FALSE	FALSE	TRUE	TRUE	FALSE	FALSE	FALSE	FALSE	FALSE	FALSE	FALSE	FALSE	FALSE	TRUE	NA	NA	TRUE	FALSE	FALSE	FALSE	FALSE	TRUE
chr2L	6070990	6071241	*	0.82845753830925	6071062	187	40	FALSE	FALSE	FALSE	FALSE	TRUE	TRUE	FALSE	FALSE	FALSE	FALSE	FALSE	FALSE	FALSE	FALSE	FALSE	TRUE	NA	NA	TRUE	FALSE	FALSE	FALSE	FALSE	FALSE
chr2L	6078972	6079327	*	0.99711046832125	6079137	198	46	TRUE	FALSE	TRUE	TRUE	TRUE	TRUE	TRUE	FALSE	FALSE	TRUE	TRUE	TRUE	TRUE	TRUE	FALSE	FALSE	NA	NA	FALSE	TRUE	FALSE	FALSE	FALSE	TRUE
chr2L	6088437	6088767	*	0.9999999992366	6088519	349	34	TRUE	TRUE	TRUE	TRUE	TRUE	TRUE	TRUE	TRUE	TRUE	TRUE	TRUE	TRUE	TRUE	TRUE	FALSE	FALSE	NA	NA	FALSE	TRUE	FALSE	FALSE	FALSE	TRUE
chr2L	6089095	6089449	*	0.9999708506386	6089344	260	30	TRUE	FALSE	TRUE	TRUE	TRUE	TRUE	TRUE	TRUE	FALSE	TRUE	TRUE	TRUE	TRUE	TRUE	FALSE	FALSE	NA	NA	FALSE	TRUE	FALSE	FALSE	TRUE	TRUE
chr2L	6098868	6099192	*	0.95897546296147	6099022	147	49	FALSE	FALSE	FALSE	FALSE	TRUE	TRUE	FALSE	FALSE	FALSE	FALSE	FALSE	FALSE	FALSE	FALSE	FALSE	TRUE	NA	NA	TRUE	FALSE	FALSE	FALSE	FALSE	FALSE
chr2L	6125044	6125267	*	0.99976818491639	6125213	210	55	TRUE	FALSE	TRUE	TRUE	TRUE	TRUE	TRUE	TRUE	FALSE	TRUE	TRUE	TRUE	TRUE	TRUE	FALSE	FALSE	NA	NA	TRUE	FALSE	FALSE	FALSE	TRUE	FALSE
chr2L	6152231	6152722	*	0.99921991562051	6152368	66	0	FALSE	FALSE	TRUE	FALSE	TRUE	TRUE	TRUE	TRUE	FALSE	TRUE	FALSE	TRUE	FALSE	FALSE	TRUE	FALSE	TRUE	FALSE	FALSE	FALSE	FALSE	TRUE	FALSE	FALSE
chr2L	6152941	6153337	*	0.98633584929205	6153257	84	0	FALSE	FALSE	TRUE	FALSE	TRUE	FALSE	TRUE	FALSE	FALSE	TRUE	TRUE	TRUE	FALSE	FALSE	TRUE	FALSE	FALSE	TRUE	FALSE	FALSE	FALSE	TRUE	FALSE	FALSE
chr2L	6179244	6179679	*	1	6179521	489	66	TRUE	TRUE	TRUE	TRUE	TRUE	TRUE	TRUE	TRUE	TRUE	TRUE	TRUE	TRUE	TRUE	TRUE	FALSE	FALSE	NA	NA	FALSE	TRUE	FALSE	FALSE	TRUE	TRUE
chr2L	6213445	6213843	*	0.99972446127642	6213763	215	55	TRUE	FALSE	TRUE	TRUE	TRUE	TRUE	TRUE	TRUE	FALSE	TRUE	TRUE	TRUE	TRUE	TRUE	FALSE	FALSE	NA	NA	FALSE	FALSE	TRUE	FALSE	TRUE	FALSE
chr2L	6229331	6229894	*	1	6229634	426	37	TRUE	TRUE	TRUE	TRUE	TRUE	TRUE	TRUE	TRUE	TRUE	TRUE	TRUE	TRUE	TRUE	TRUE	FALSE	FALSE	NA	NA	FALSE	FALSE	TRUE	FALSE	TRUE	FALSE
chr2L	6259762	6259899	*	0.96267401432122	6259828	140	35	FALSE	FALSE	TRUE	FALSE	TRUE	TRUE	TRUE	FALSE	FALSE	FALSE	FALSE	TRUE	TRUE	FALSE	TRUE	FALSE	FALSE	TRUE	FALSE	FALSE	TRUE	FALSE	TRUE	FALSE
chr2L	6323569	6323910	*	0.99956894341813	6323755	335	25	FALSE	FALSE	TRUE	TRUE	TRUE	TRUE	TRUE	FALSE	FALSE	TRUE	TRUE	TRUE	TRUE	FALSE	TRUE	FALSE	FALSE	TRUE	TRUE	FALSE	FALSE	FALSE	FALSE	TRUE
chr2L	6337002	6337413	*	0.99032759251743	6337321	236	68	TRUE	FALSE	TRUE	TRUE	TRUE	FALSE	TRUE	TRUE	FALSE	TRUE	TRUE	TRUE	TRUE	TRUE	FALSE	FALSE	NA	NA	FALSE	TRUE	FALSE	FALSE	TRUE	FALSE
chr2L	6339215	6339586	*	0.9999999999108	6339398	571	56	TRUE	TRUE	TRUE	TRUE	TRUE	TRUE	TRUE	TRUE	TRUE	TRUE	TRUE	TRUE	TRUE	TRUE	FALSE	FALSE	NA	NA	FALSE	TRUE	FALSE	FALSE	TRUE	TRUE
chr2L	6372663	6373903	*	1	6373370	719	295	TRUE	TRUE	TRUE	TRUE	TRUE	FALSE	TRUE	TRUE	TRUE	TRUE	TRUE	TRUE	TRUE	TRUE	FALSE	FALSE	NA	NA	TRUE	FALSE	FALSE	FALSE	TRUE	FALSE
chr2L	6390306	6390687	*	0.99807162581614	6390581	285	35	FALSE	FALSE	TRUE	TRUE	TRUE	TRUE	TRUE	TRUE	FALSE	TRUE	TRUE	TRUE	TRUE	FALSE	TRUE	FALSE	TRUE	FALSE	FALSE	FALSE	TRUE	FALSE	TRUE	FALSE
chr2L	6393985	6394492	*	0.90495711540741	6394295	156	45	FALSE	FALSE	TRUE	FALSE	TRUE	TRUE	TRUE	FALSE	FALSE	TRUE	TRUE	TRUE	TRUE	FALSE	TRUE	FALSE	FALSE	TRUE	FALSE	FALSE	TRUE	FALSE	TRUE	FALSE
chr2L	6424198	6424511	*	0.83724089913269	6424386	173	51	FALSE	FALSE	FALSE	FALSE	TRUE	TRUE	FALSE	FALSE	FALSE	FALSE	FALSE	FALSE	FALSE	FALSE	FALSE	TRUE	NA	NA	TRUE	FALSE	FALSE	FALSE	FALSE	FALSE
chr2L	6455881	6456093	*	0.98455708867689	6456035	218	65	FALSE	FALSE	FALSE	FALSE	TRUE	FALSE	FALSE	FALSE	FALSE	FALSE	FALSE	FALSE	FALSE	FALSE	FALSE	TRUE	NA	NA	TRUE	FALSE	FALSE	FALSE	FALSE	TRUE
chr2L	6467601	6467953	*	0.98673971706047	6467752	211	45	FALSE	FALSE	FALSE	FALSE	TRUE	TRUE	TRUE	FALSE	FALSE	TRUE	TRUE	TRUE	TRUE	FALSE	FALSE	TRUE	TRUE	FALSE	TRUE	FALSE	FALSE	FALSE	FALSE	FALSE
chr2L	6468734	6469042	*	0.99981535603833	6468916	257	44	TRUE	FALSE	TRUE	TRUE	TRUE	TRUE	TRUE	TRUE	FALSE	TRUE	FALSE	TRUE	TRUE	TRUE	FALSE	FALSE	NA	NA	FALSE	FALSE	TRUE	FALSE	TRUE	FALSE
chr2L	6473848	6474105	*	0.99999455488098	6473943	312	70	FALSE	FALSE	TRUE	TRUE	TRUE	TRUE	TRUE	TRUE	FALSE	TRUE	TRUE	TRUE	TRUE	FALSE	TRUE	FALSE	TRUE	FALSE	TRUE	FALSE	FALSE	FALSE	FALSE	FALSE
chr2L	6476894	6477188	*	0.98726602098296	6477008	191	69	FALSE	FALSE	FALSE	FALSE	TRUE	TRUE	FALSE	FALSE	FALSE	FALSE	FALSE	FALSE	FALSE	FALSE	FALSE	TRUE	NA	NA	TRUE	FALSE	FALSE	FALSE	FALSE	FALSE
chr2L	6479389	6479669	*	0.90443702144064	6479479	180	50	FALSE	FALSE	FALSE	FALSE	TRUE	TRUE	TRUE	FALSE	FALSE	TRUE	FALSE	TRUE	TRUE	FALSE	FALSE	TRUE	TRUE	FALSE	FALSE	TRUE	FALSE	FALSE	FALSE	TRUE
chr2L	6480393	6480703	*	0.99998795411025	6480530	281	70	FALSE	FALSE	TRUE	TRUE	TRUE	TRUE	TRUE	FALSE	FALSE	TRUE	TRUE	TRUE	TRUE	FALSE	TRUE	FALSE	FALSE	TRUE	TRUE	FALSE	FALSE	FALSE	FALSE	TRUE
chr2L	6536001	6536582	*	0.99899834592398	6536279	150	39	FALSE	FALSE	FALSE	FALSE	TRUE	TRUE	TRUE	FALSE	FALSE	TRUE	TRUE	TRUE	TRUE	FALSE	FALSE	TRUE	TRUE	FALSE	TRUE	FALSE	FALSE	FALSE	FALSE	FALSE
chr2L	6557448	6557688	*	0.9973225407926	6557588	231	52	FALSE	FALSE	TRUE	TRUE	TRUE	FALSE	TRUE	FALSE	FALSE	FALSE	FALSE	TRUE	TRUE	FALSE	TRUE	FALSE	FALSE	TRUE	FALSE	TRUE	FALSE	FALSE	FALSE	FALSE
chr2L	6562191	6562529	*	0.99999938644542	6562319	319	46	FALSE	FALSE	TRUE	TRUE	TRUE	TRUE	TRUE	TRUE	FALSE	TRUE	TRUE	TRUE	TRUE	FALSE	TRUE	FALSE	TRUE	FALSE	TRUE	FALSE	FALSE	FALSE	FALSE	FALSE
chr2L	6566225	6566356	*	0.83535514475838	6566274	170	51	FALSE	FALSE	FALSE	FALSE	TRUE	TRUE	FALSE	FALSE	FALSE	FALSE	FALSE	FALSE	FALSE	FALSE	FALSE	TRUE	NA	NA	FALSE	FALSE	TRUE	FALSE	FALSE	FALSE
chr2L	6569837	6570181	*	0.91494027643836	6570052	132	45	FALSE	FALSE	FALSE	FALSE	TRUE	TRUE	TRUE	TRUE	FALSE	TRUE	TRUE	TRUE	TRUE	FALSE	FALSE	TRUE	TRUE	FALSE	FALSE	FALSE	TRUE	FALSE	TRUE	FALSE
chr2L	6594224	6594425	*	0.82340486144106	6594331	164	30	FALSE	FALSE	TRUE	TRUE	TRUE	TRUE	FALSE	FALSE	FALSE	FALSE	FALSE	FALSE	FALSE	FALSE	TRUE	FALSE	NA	NA	FALSE	TRUE	FALSE	FALSE	FALSE	FALSE
chr2L	6611360	6611892	*	0.99999999999924	6611592	374	50	TRUE	TRUE	TRUE	TRUE	TRUE	TRUE	TRUE	TRUE	TRUE	TRUE	TRUE	TRUE	TRUE	TRUE	FALSE	FALSE	NA	NA	TRUE	FALSE	FALSE	FALSE	TRUE	FALSE
chr2L	6612325	6612648	*	0.99460512725598	6612550	206	46	FALSE	FALSE	FALSE	FALSE	TRUE	TRUE	TRUE	FALSE	FALSE	TRUE	TRUE	TRUE	TRUE	FALSE	FALSE	TRUE	TRUE	FALSE	FALSE	FALSE	TRUE	FALSE	TRUE	TRUE
chr2L	6645818	6646849	*	0.89627807373084	6646435	136	17	FALSE	FALSE	FALSE	FALSE	TRUE	TRUE	FALSE	FALSE	FALSE	FALSE	FALSE	FALSE	FALSE	FALSE	FALSE	TRUE	NA	NA	FALSE	FALSE	TRUE	FALSE	TRUE	FALSE
chr2L	6647496	6647798	*	0.99865300767107	6647571	209	54	FALSE	FALSE	FALSE	FALSE	TRUE	TRUE	TRUE	FALSE	FALSE	TRUE	TRUE	TRUE	TRUE	FALSE	FALSE	TRUE	TRUE	FALSE	FALSE	TRUE	FALSE	FALSE	TRUE	TRUE
chr2L	6648986	6649291	*	0.97100497459141	6649177	203	53	FALSE	FALSE	FALSE	FALSE	TRUE	FALSE	TRUE	FALSE	FALSE	FALSE	FALSE	TRUE	TRUE	FALSE	FALSE	TRUE	FALSE	TRUE	TRUE	FALSE	FALSE	FALSE	FALSE	TRUE
chr2L	6684682	6684944	*	0.95957794266627	6684794	206	51	FALSE	FALSE	TRUE	TRUE	TRUE	TRUE	FALSE	FALSE	FALSE	FALSE	FALSE	FALSE	FALSE	FALSE	TRUE	FALSE	NA	NA	FALSE	TRUE	FALSE	FALSE	FALSE	FALSE
chr2L	6722756	6723244	*	0.99999999998828	6723066	443	85	TRUE	TRUE	TRUE	TRUE	TRUE	TRUE	TRUE	TRUE	TRUE	TRUE	TRUE	TRUE	TRUE	TRUE	FALSE	FALSE	NA	NA	TRUE	FALSE	FALSE	FALSE	TRUE	FALSE
chr2L	6724296	6724620	*	0.99998973418701	6724349	297	91	TRUE	FALSE	TRUE	TRUE	TRUE	TRUE	TRUE	FALSE	FALSE	TRUE	TRUE	TRUE	TRUE	TRUE	FALSE	FALSE	NA	NA	FALSE	TRUE	FALSE	FALSE	TRUE	FALSE
chr2L	6724949	6725335	*	0.99895290847973	6725107	221	47	TRUE	TRUE	TRUE	TRUE	TRUE	FALSE	TRUE	FALSE	FALSE	TRUE	TRUE	TRUE	TRUE	TRUE	FALSE	FALSE	NA	NA	FALSE	FALSE	TRUE	FALSE	TRUE	FALSE
chr2L	6737621	6738129	*	0.99999026585886	6738033	246	70	TRUE	TRUE	TRUE	TRUE	TRUE	TRUE	TRUE	TRUE	TRUE	TRUE	TRUE	TRUE	TRUE	TRUE	FALSE	FALSE	NA	NA	FALSE	FALSE	TRUE	FALSE	TRUE	FALSE
chr2L	6790541	6791004	*	0.98740957565332	6790913	153	55	TRUE	TRUE	TRUE	TRUE	TRUE	FALSE	TRUE	FALSE	FALSE	TRUE	TRUE	TRUE	TRUE	TRUE	FALSE	FALSE	NA	NA	FALSE	FALSE	TRUE	FALSE	TRUE	TRUE
chr2L	6821685	6822041	*	0.99777266625277	6821852	193	45	FALSE	FALSE	TRUE	FALSE	TRUE	TRUE	TRUE	FALSE	FALSE	FALSE	FALSE	TRUE	TRUE	FALSE	TRUE	FALSE	FALSE	TRUE	FALSE	FALSE	FALSE	TRUE	FALSE	FALSE
chr2L	6827514	6827990	*	0.98501532644688	6827839	134	37	FALSE	FALSE	TRUE	FALSE	TRUE	TRUE	FALSE	FALSE	FALSE	FALSE	FALSE	FALSE	FALSE	FALSE	TRUE	FALSE	NA	NA	FALSE	FALSE	FALSE	TRUE	FALSE	FALSE
chr2L	6852253	6852411	*	0.99222649961659	6852339	227	54	FALSE	FALSE	FALSE	FALSE	TRUE	TRUE	TRUE	FALSE	FALSE	FALSE	FALSE	TRUE	TRUE	FALSE	FALSE	TRUE	FALSE	TRUE	TRUE	FALSE	FALSE	FALSE	FALSE	FALSE
chr2L	6854041	6854271	*	0.95582157075435	6854141	155	41	FALSE	FALSE	FALSE	FALSE	TRUE	TRUE	TRUE	FALSE	FALSE	FALSE	FALSE	TRUE	TRUE	FALSE	FALSE	TRUE	FALSE	TRUE	TRUE	FALSE	FALSE	FALSE	FALSE	FALSE
chr2L	6914050	6914397	*	0.99999080671633	6914198	373	49	TRUE	FALSE	TRUE	TRUE	TRUE	TRUE	TRUE	TRUE	FALSE	TRUE	TRUE	TRUE	TRUE	TRUE	FALSE	FALSE	NA	NA	TRUE	FALSE	FALSE	FALSE	FALSE	FALSE
chr2L	6919144	6919526	*	0.99999999996727	6919349	498	96	TRUE	TRUE	TRUE	TRUE	TRUE	TRUE	TRUE	TRUE	TRUE	TRUE	TRUE	TRUE	TRUE	TRUE	FALSE	FALSE	NA	NA	FALSE	FALSE	TRUE	FALSE	TRUE	FALSE
chr2L	6922263	6922542	*	0.86049060549896	6922334	163	79	FALSE	FALSE	FALSE	FALSE	TRUE	FALSE	TRUE	FALSE	FALSE	FALSE	FALSE	TRUE	TRUE	FALSE	FALSE	TRUE	FALSE	TRUE	FALSE	TRUE	FALSE	FALSE	TRUE	TRUE
chr2L	6923660	6924260	*	0.94360278384229	6924201	157	69	FALSE	FALSE	TRUE	TRUE	TRUE	TRUE	FALSE	FALSE	FALSE	FALSE	FALSE	FALSE	FALSE	FALSE	TRUE	FALSE	NA	NA	FALSE	FALSE	TRUE	FALSE	FALSE	FALSE
chr2L	6939504	6940169	*	0.93965131486319	6940002	183	14	FALSE	FALSE	FALSE	FALSE	TRUE	TRUE	TRUE	FALSE	FALSE	TRUE	FALSE	TRUE	TRUE	FALSE	FALSE	TRUE	TRUE	FALSE	FALSE	TRUE	FALSE	FALSE	TRUE	TRUE
chr2L	6948737	6948998	*	0.88827382155276	6948853	228	38	FALSE	FALSE	FALSE	FALSE	TRUE	TRUE	FALSE	FALSE	FALSE	FALSE	FALSE	FALSE	FALSE	FALSE	FALSE	TRUE	NA	NA	TRUE	FALSE	FALSE	FALSE	FALSE	FALSE
chr2L	6949291	6950368	*	0.99780396562795	6950014	180	67	TRUE	FALSE	TRUE	TRUE	TRUE	TRUE	TRUE	FALSE	FALSE	TRUE	TRUE	TRUE	TRUE	TRUE	FALSE	FALSE	NA	NA	TRUE	FALSE	FALSE	FALSE	TRUE	FALSE
chr2L	6967460	6967852	*	0.80101505847579	6967677	206	42	FALSE	FALSE	FALSE	FALSE	TRUE	FALSE	FALSE	FALSE	FALSE	FALSE	FALSE	FALSE	FALSE	FALSE	FALSE	TRUE	NA	NA	TRUE	FALSE	FALSE	FALSE	TRUE	FALSE
chr2L	6971527	6971873	*	0.99999747802453	6971801	271	61	TRUE	FALSE	TRUE	TRUE	TRUE	TRUE	TRUE	TRUE	TRUE	TRUE	TRUE	TRUE	TRUE	TRUE	FALSE	FALSE	NA	NA	TRUE	FALSE	FALSE	FALSE	FALSE	FALSE
chr2L	7006736	7007142	*	0.99999999961244	7006812	328	38	TRUE	TRUE	TRUE	TRUE	TRUE	TRUE	TRUE	TRUE	TRUE	TRUE	TRUE	TRUE	TRUE	TRUE	FALSE	FALSE	NA	NA	FALSE	FALSE	TRUE	FALSE	TRUE	FALSE
chr2L	7010258	7011022	*	1	7010800	395	73	TRUE	TRUE	TRUE	TRUE	TRUE	TRUE	TRUE	TRUE	TRUE	TRUE	TRUE	TRUE	TRUE	TRUE	FALSE	FALSE	NA	NA	TRUE	FALSE	FALSE	FALSE	TRUE	TRUE
chr2L	7032551	7032828	*	0.89931253883811	7032708	189	55	FALSE	FALSE	FALSE	FALSE	TRUE	TRUE	FALSE	FALSE	FALSE	FALSE	FALSE	FALSE	FALSE	FALSE	FALSE	TRUE	NA	NA	TRUE	FALSE	FALSE	FALSE	FALSE	FALSE
chr2L	7037886	7038149	*	0.99918036945947	7038043	271	48	FALSE	FALSE	TRUE	TRUE	TRUE	TRUE	TRUE	FALSE	FALSE	TRUE	TRUE	TRUE	TRUE	FALSE	TRUE	FALSE	FALSE	TRUE	FALSE	TRUE	FALSE	FALSE	FALSE	FALSE
chr2L	7048869	7049035	*	0.99999975215508	7048944	293	57	TRUE	TRUE	TRUE	TRUE	TRUE	TRUE	FALSE	FALSE	FALSE	FALSE	FALSE	FALSE	FALSE	TRUE	FALSE	FALSE	NA	NA	FALSE	TRUE	FALSE	FALSE	FALSE	TRUE
chr2L	7056157	7056471	*	0.99994360397852	7056376	236	49	FALSE	FALSE	FALSE	FALSE	TRUE	TRUE	TRUE	FALSE	FALSE	TRUE	TRUE	TRUE	TRUE	FALSE	FALSE	TRUE	TRUE	FALSE	TRUE	FALSE	FALSE	FALSE	FALSE	FALSE
chr2L	7065839	7065960	*	0.98498106883389	7065911	171	39	FALSE	FALSE	FALSE	FALSE	TRUE	TRUE	TRUE	FALSE	FALSE	FALSE	FALSE	TRUE	TRUE	FALSE	FALSE	TRUE	FALSE	TRUE	TRUE	FALSE	FALSE	FALSE	FALSE	FALSE
chr2L	7096582	7096962	*	0.98448283848954	7096811	148	31	FALSE	FALSE	TRUE	TRUE	TRUE	TRUE	TRUE	FALSE	FALSE	TRUE	TRUE	TRUE	TRUE	FALSE	TRUE	FALSE	FALSE	TRUE	FALSE	FALSE	TRUE	FALSE	TRUE	FALSE
chr2L	7133875	7134459	*	0.99999944829502	7134214	199	21	TRUE	FALSE	TRUE	TRUE	TRUE	TRUE	TRUE	FALSE	FALSE	TRUE	FALSE	TRUE	TRUE	TRUE	FALSE	FALSE	NA	NA	FALSE	TRUE	FALSE	FALSE	FALSE	TRUE
chr2L	7138397	7138945	*	1	7138615	324	35	TRUE	TRUE	TRUE	TRUE	TRUE	TRUE	TRUE	TRUE	TRUE	TRUE	TRUE	TRUE	TRUE	TRUE	FALSE	FALSE	NA	NA	FALSE	FALSE	TRUE	FALSE	TRUE	FALSE
chr2L	7204098	7204523	*	0.93513454936554	7204360	128	31	FALSE	FALSE	FALSE	FALSE	TRUE	TRUE	FALSE	FALSE	FALSE	FALSE	FALSE	FALSE	FALSE	FALSE	FALSE	TRUE	NA	NA	TRUE	FALSE	FALSE	FALSE	FALSE	FALSE
chr2L	7218142	7218488	*	1	7218281	429	35	TRUE	TRUE	TRUE	TRUE	TRUE	TRUE	TRUE	TRUE	TRUE	TRUE	TRUE	TRUE	TRUE	TRUE	FALSE	FALSE	NA	NA	FALSE	FALSE	TRUE	FALSE	TRUE	FALSE
chr2L	7219841	7220331	*	0.99999984681218	7220158	266	43	FALSE	FALSE	TRUE	TRUE	TRUE	TRUE	TRUE	TRUE	FALSE	TRUE	TRUE	TRUE	TRUE	FALSE	TRUE	FALSE	TRUE	FALSE	TRUE	FALSE	FALSE	FALSE	FALSE	FALSE
chr2L	7241629	7241976	*	0.88023210694528	7241790	161	22	FALSE	FALSE	FALSE	FALSE	TRUE	TRUE	FALSE	FALSE	FALSE	FALSE	FALSE	FALSE	FALSE	FALSE	FALSE	TRUE	NA	NA	FALSE	FALSE	TRUE	FALSE	FALSE	FALSE
chr2L	7245327	7245725	*	0.9991869457874	7245487	199	55	FALSE	FALSE	FALSE	FALSE	TRUE	TRUE	TRUE	FALSE	FALSE	TRUE	TRUE	TRUE	TRUE	FALSE	FALSE	TRUE	TRUE	FALSE	TRUE	FALSE	FALSE	FALSE	FALSE	TRUE
chr2L	7247518	7247839	*	0.99999921594975	7247629	288	49	TRUE	TRUE	TRUE	TRUE	TRUE	TRUE	TRUE	TRUE	TRUE	TRUE	TRUE	TRUE	TRUE	TRUE	FALSE	FALSE	NA	NA	FALSE	FALSE	TRUE	FALSE	TRUE	FALSE
chr2L	7249406	7249764	*	0.995122140584	7249511	193	26	FALSE	FALSE	FALSE	FALSE	TRUE	TRUE	TRUE	FALSE	FALSE	TRUE	FALSE	TRUE	TRUE	FALSE	FALSE	TRUE	TRUE	FALSE	FALSE	FALSE	TRUE	FALSE	TRUE	TRUE
chr2L	7281534	7281774	*	0.94733825909345	7281675	224	31	FALSE	FALSE	TRUE	TRUE	TRUE	TRUE	FALSE	FALSE	FALSE	FALSE	FALSE	FALSE	FALSE	FALSE	TRUE	FALSE	NA	NA	FALSE	TRUE	FALSE	FALSE	FALSE	FALSE
chr2L	7289832	7290252	*	0.99151352289584	7290091	166	50	FALSE	FALSE	FALSE	FALSE	TRUE	TRUE	FALSE	FALSE	FALSE	FALSE	FALSE	FALSE	FALSE	FALSE	FALSE	TRUE	NA	NA	FALSE	FALSE	TRUE	FALSE	TRUE	FALSE
chr2L	7304716	7304867	*	0.99868330952847	7304793	174	93	FALSE	FALSE	TRUE	TRUE	TRUE	TRUE	TRUE	TRUE	FALSE	TRUE	TRUE	FALSE	FALSE	FALSE	TRUE	FALSE	TRUE	FALSE	FALSE	FALSE	TRUE	FALSE	TRUE	FALSE
chr2L	7305483	7306142	*	0.9999999655299	7305741	290	53	TRUE	TRUE	TRUE	TRUE	TRUE	TRUE	TRUE	TRUE	TRUE	TRUE	TRUE	TRUE	TRUE	TRUE	FALSE	FALSE	NA	NA	FALSE	FALSE	TRUE	FALSE	TRUE	FALSE
chr2L	7306786	7307404	*	1	7307008	593	45	TRUE	TRUE	TRUE	TRUE	TRUE	TRUE	TRUE	TRUE	TRUE	TRUE	TRUE	TRUE	TRUE	TRUE	FALSE	FALSE	NA	NA	TRUE	FALSE	FALSE	FALSE	TRUE	FALSE
chr2L	7310398	7310626	*	0.99994560962737	7310538	229	64	TRUE	FALSE	TRUE	TRUE	TRUE	TRUE	TRUE	FALSE	FALSE	TRUE	TRUE	TRUE	TRUE	TRUE	FALSE	FALSE	NA	NA	FALSE	FALSE	TRUE	FALSE	TRUE	FALSE
chr2L	7312080	7312382	*	0.99185831357791	7312213	201	59	FALSE	FALSE	FALSE	FALSE	TRUE	TRUE	FALSE	FALSE	FALSE	FALSE	FALSE	FALSE	FALSE	FALSE	FALSE	TRUE	NA	NA	FALSE	FALSE	TRUE	FALSE	TRUE	FALSE
chr2L	7388156	7388448	*	0.99935585654842	7388333	190	48	FALSE	FALSE	TRUE	TRUE	TRUE	TRUE	FALSE	FALSE	FALSE	FALSE	FALSE	FALSE	FALSE	FALSE	TRUE	FALSE	NA	NA	TRUE	FALSE	FALSE	FALSE	FALSE	FALSE
chr2L	7400395	7400937	*	0.99995674290264	7400825	185	41	TRUE	TRUE	TRUE	TRUE	TRUE	FALSE	TRUE	TRUE	TRUE	TRUE	TRUE	TRUE	TRUE	TRUE	FALSE	FALSE	NA	NA	FALSE	FALSE	TRUE	FALSE	TRUE	FALSE
chr2L	7411361	7411888	*	0.99942411980197	7411724	172	33	FALSE	FALSE	TRUE	TRUE	TRUE	TRUE	TRUE	FALSE	FALSE	TRUE	TRUE	TRUE	TRUE	FALSE	TRUE	FALSE	FALSE	TRUE	FALSE	TRUE	FALSE	FALSE	TRUE	FALSE
chr2L	7412257	7412538	*	0.9580156454996	7412470	172	48	FALSE	FALSE	FALSE	FALSE	TRUE	TRUE	FALSE	FALSE	FALSE	FALSE	FALSE	FALSE	FALSE	FALSE	FALSE	TRUE	NA	NA	TRUE	FALSE	FALSE	FALSE	FALSE	FALSE
chr2L	7418347	7418860	*	0.98851177386442	7418613	155	24	FALSE	FALSE	FALSE	FALSE	TRUE	TRUE	TRUE	FALSE	FALSE	TRUE	FALSE	TRUE	TRUE	FALSE	FALSE	TRUE	TRUE	FALSE	FALSE	FALSE	TRUE	FALSE	TRUE	TRUE
chr2L	7419636	7419956	*	0.8751034616241	7419806	121	75	FALSE	FALSE	FALSE	FALSE	TRUE	FALSE	FALSE	FALSE	FALSE	FALSE	FALSE	FALSE	FALSE	FALSE	FALSE	TRUE	NA	NA	FALSE	TRUE	FALSE	FALSE	FALSE	TRUE
chr2L	7422373	7422879	*	0.83345556523078	7422601	126	25	FALSE	FALSE	FALSE	FALSE	TRUE	TRUE	TRUE	FALSE	FALSE	FALSE	FALSE	TRUE	TRUE	FALSE	FALSE	TRUE	FALSE	TRUE	FALSE	FALSE	FALSE	TRUE	FALSE	TRUE
chr2L	7425733	7426200	*	0.99975726563931	7425888	202	36	TRUE	FALSE	TRUE	TRUE	TRUE	TRUE	TRUE	TRUE	FALSE	TRUE	TRUE	TRUE	TRUE	TRUE	FALSE	FALSE	NA	NA	TRUE	FALSE	FALSE	FALSE	TRUE	TRUE
chr2L	7491398	7491763	*	0.98096044257536	7491497	147	53	FALSE	FALSE	TRUE	TRUE	TRUE	TRUE	TRUE	TRUE	FALSE	FALSE	FALSE	TRUE	TRUE	FALSE	TRUE	FALSE	TRUE	FALSE	FALSE	TRUE	FALSE	FALSE	TRUE	TRUE
chr2L	7495678	7495932	*	0.98550239558617	7495778	174	43	FALSE	FALSE	FALSE	FALSE	TRUE	FALSE	FALSE	FALSE	FALSE	FALSE	FALSE	FALSE	FALSE	FALSE	FALSE	TRUE	NA	NA	FALSE	TRUE	FALSE	FALSE	TRUE	TRUE
chr2L	7496269	7496679	*	0.88087624785298	7496480	125	32	FALSE	FALSE	FALSE	FALSE	TRUE	TRUE	FALSE	FALSE	FALSE	FALSE	FALSE	FALSE	FALSE	FALSE	FALSE	TRUE	NA	NA	TRUE	FALSE	FALSE	FALSE	FALSE	TRUE
chr2L	7519627	7520179	*	0.9999999999959	7519910	291	40	TRUE	TRUE	TRUE	TRUE	TRUE	TRUE	TRUE	TRUE	TRUE	TRUE	TRUE	TRUE	TRUE	TRUE	FALSE	FALSE	NA	NA	TRUE	FALSE	FALSE	FALSE	TRUE	FALSE
chr2L	7526139	7526680	*	0.96782762120311	7526437	148	30	FALSE	FALSE	FALSE	FALSE	TRUE	TRUE	TRUE	TRUE	FALSE	TRUE	FALSE	TRUE	TRUE	FALSE	FALSE	TRUE	TRUE	FALSE	FALSE	FALSE	TRUE	FALSE	TRUE	FALSE
chr2L	7532593	7532882	*	0.93407309434187	7532684	176	50	FALSE	FALSE	FALSE	FALSE	TRUE	TRUE	TRUE	FALSE	FALSE	FALSE	FALSE	TRUE	TRUE	FALSE	FALSE	TRUE	FALSE	TRUE	FALSE	FALSE	TRUE	FALSE	TRUE	TRUE
chr2L	7532518	7532882	*	0.89303213760612	7532703	146	62	FALSE	FALSE	FALSE	FALSE	TRUE	TRUE	TRUE	FALSE	FALSE	FALSE	FALSE	TRUE	TRUE	FALSE	FALSE	TRUE	FALSE	TRUE	FALSE	FALSE	TRUE	FALSE	TRUE	TRUE
chr2L	7535019	7535307	*	0.98802034291017	7535166	235	30	FALSE	FALSE	TRUE	TRUE	TRUE	TRUE	FALSE	FALSE	FALSE	FALSE	FALSE	FALSE	FALSE	FALSE	TRUE	FALSE	NA	NA	FALSE	TRUE	FALSE	FALSE	FALSE	FALSE
chr2L	7539914	7540323	*	0.98288032238612	7540091	161	41	FALSE	FALSE	TRUE	FALSE	TRUE	TRUE	TRUE	FALSE	FALSE	TRUE	FALSE	TRUE	TRUE	FALSE	TRUE	FALSE	FALSE	TRUE	FALSE	FALSE	TRUE	FALSE	TRUE	FALSE
chr2L	7544366	7544667	*	0.99999998892537	7544516	328	79	FALSE	FALSE	TRUE	TRUE	TRUE	TRUE	TRUE	TRUE	FALSE	TRUE	TRUE	TRUE	TRUE	FALSE	TRUE	FALSE	TRUE	FALSE	TRUE	FALSE	FALSE	FALSE	FALSE	FALSE
chr2L	7584985	7585307	*	0.99884970805218	7585216	174	42	TRUE	FALSE	TRUE	FALSE	TRUE	TRUE	TRUE	TRUE	FALSE	TRUE	FALSE	TRUE	TRUE	TRUE	FALSE	FALSE	NA	NA	FALSE	FALSE	TRUE	FALSE	TRUE	FALSE
chr2L	7590485	7590934	*	0.88301994389236	7590630	135	34	FALSE	FALSE	TRUE	FALSE	TRUE	FALSE	TRUE	TRUE	FALSE	TRUE	FALSE	TRUE	TRUE	FALSE	TRUE	FALSE	TRUE	FALSE	FALSE	FALSE	TRUE	FALSE	TRUE	FALSE
chr2L	7592936	7593225	*	0.99910724431396	7593089	217	36	TRUE	FALSE	TRUE	TRUE	TRUE	TRUE	TRUE	TRUE	FALSE	TRUE	TRUE	TRUE	TRUE	TRUE	FALSE	FALSE	NA	NA	FALSE	TRUE	FALSE	FALSE	TRUE	FALSE
chr2L	7633040	7633496	*	0.9999419902552	7633213	194	38	FALSE	FALSE	FALSE	FALSE	TRUE	FALSE	TRUE	FALSE	FALSE	TRUE	FALSE	TRUE	TRUE	FALSE	FALSE	TRUE	TRUE	FALSE	FALSE	FALSE	TRUE	FALSE	TRUE	FALSE
chr2L	7783013	7783254	*	0.94201362481855	7783150	114	36	FALSE	FALSE	TRUE	TRUE	TRUE	FALSE	FALSE	FALSE	FALSE	FALSE	FALSE	FALSE	FALSE	FALSE	TRUE	FALSE	NA	NA	FALSE	TRUE	FALSE	FALSE	FALSE	FALSE
chr2L	7797389	7797852	*	0.99995692886338	7797689	228	30	TRUE	TRUE	TRUE	TRUE	TRUE	TRUE	TRUE	TRUE	TRUE	TRUE	TRUE	TRUE	TRUE	TRUE	FALSE	FALSE	NA	NA	FALSE	FALSE	TRUE	FALSE	TRUE	FALSE
chr2L	7800013	7800276	*	0.99986611684854	7800158	247	54	FALSE	FALSE	TRUE	TRUE	TRUE	TRUE	TRUE	FALSE	FALSE	FALSE	FALSE	TRUE	TRUE	FALSE	TRUE	FALSE	FALSE	TRUE	TRUE	FALSE	FALSE	FALSE	FALSE	FALSE
chr2L	7825408	7826423	*	0.94299999929475	7826153	139	39	FALSE	FALSE	TRUE	FALSE	TRUE	FALSE	TRUE	TRUE	FALSE	TRUE	TRUE	TRUE	TRUE	FALSE	TRUE	FALSE	TRUE	FALSE	FALSE	FALSE	TRUE	FALSE	TRUE	FALSE
chr2L	7828235	7828600	*	1	7828421	501	68	TRUE	TRUE	TRUE	TRUE	TRUE	TRUE	TRUE	TRUE	FALSE	TRUE	TRUE	TRUE	TRUE	TRUE	FALSE	FALSE	NA	NA	FALSE	TRUE	FALSE	FALSE	TRUE	TRUE
chr2L	7832798	7833269	*	0.85243412803919	7833029	156	28	FALSE	FALSE	FALSE	FALSE	TRUE	TRUE	FALSE	FALSE	FALSE	FALSE	FALSE	FALSE	FALSE	FALSE	FALSE	TRUE	NA	NA	FALSE	FALSE	TRUE	FALSE	TRUE	TRUE
chr2L	7885386	7885657	*	0.99998144981455	7885524	320	45	FALSE	FALSE	TRUE	TRUE	TRUE	TRUE	TRUE	TRUE	FALSE	TRUE	TRUE	TRUE	TRUE	FALSE	TRUE	FALSE	TRUE	FALSE	TRUE	FALSE	FALSE	FALSE	FALSE	FALSE
chr2L	7911158	7911587	*	0.98745281003091	7911379	127	32	FALSE	FALSE	TRUE	FALSE	TRUE	FALSE	TRUE	TRUE	FALSE	TRUE	TRUE	TRUE	TRUE	FALSE	TRUE	FALSE	TRUE	FALSE	FALSE	FALSE	FALSE	TRUE	FALSE	FALSE
chr2L	7917850	7918189	*	0.97357797443374	7918023	148	34	FALSE	FALSE	FALSE	FALSE	TRUE	TRUE	FALSE	FALSE	FALSE	FALSE	FALSE	FALSE	FALSE	FALSE	FALSE	TRUE	NA	NA	FALSE	FALSE	TRUE	FALSE	TRUE	FALSE
chr2L	7933116	7933950	*	0.95070089598647	7933363	116	39	FALSE	FALSE	TRUE	FALSE	TRUE	FALSE	TRUE	FALSE	FALSE	FALSE	FALSE	TRUE	FALSE	FALSE	TRUE	FALSE	FALSE	TRUE	FALSE	FALSE	FALSE	TRUE	FALSE	FALSE
chr2L	7958553	7958874	*	0.99402031113813	7958782	77	0	FALSE	FALSE	TRUE	FALSE	TRUE	FALSE	FALSE	FALSE	FALSE	FALSE	FALSE	FALSE	FALSE	FALSE	TRUE	FALSE	NA	NA	FALSE	FALSE	FALSE	TRUE	FALSE	FALSE
chr2L	7976756	7977023	*	0.99999890266098	7976932	281	24	FALSE	FALSE	TRUE	TRUE	TRUE	TRUE	TRUE	TRUE	FALSE	TRUE	TRUE	TRUE	TRUE	FALSE	TRUE	FALSE	TRUE	FALSE	FALSE	FALSE	FALSE	TRUE	FALSE	FALSE
chr2L	7984118	7984477	*	0.99999999999976	7984263	395	0	TRUE	FALSE	TRUE	TRUE	TRUE	TRUE	TRUE	TRUE	FALSE	TRUE	TRUE	TRUE	TRUE	TRUE	FALSE	FALSE	NA	NA	TRUE	FALSE	FALSE	FALSE	FALSE	TRUE
chr2L	7994491	7994794	*	0.97644347049145	7994592	155	43	FALSE	FALSE	FALSE	FALSE	TRUE	TRUE	TRUE	FALSE	FALSE	FALSE	FALSE	TRUE	TRUE	FALSE	FALSE	TRUE	FALSE	TRUE	FALSE	TRUE	FALSE	FALSE	FALSE	TRUE
chr2L	7998803	7999072	*	0.97427445258891	7998930	161	22	FALSE	FALSE	FALSE	FALSE	TRUE	TRUE	FALSE	FALSE	FALSE	FALSE	FALSE	FALSE	FALSE	FALSE	FALSE	TRUE	NA	NA	TRUE	FALSE	FALSE	FALSE	FALSE	FALSE
chr2L	8029336	8029640	*	0.99190229811224	8029565	214	70	FALSE	FALSE	FALSE	FALSE	TRUE	TRUE	TRUE	FALSE	FALSE	FALSE	FALSE	TRUE	TRUE	FALSE	FALSE	TRUE	FALSE	TRUE	TRUE	FALSE	FALSE	FALSE	FALSE	FALSE
chr2L	8030950	8031239	*	0.99999990707124	8031042	405	63	FALSE	FALSE	TRUE	TRUE	TRUE	TRUE	TRUE	TRUE	TRUE	TRUE	TRUE	TRUE	TRUE	FALSE	TRUE	FALSE	TRUE	FALSE	TRUE	FALSE	FALSE	FALSE	TRUE	TRUE
chr2L	8039051	8039389	*	0.96113093817284	8039295	193	46	FALSE	FALSE	TRUE	TRUE	TRUE	TRUE	TRUE	FALSE	FALSE	FALSE	FALSE	TRUE	TRUE	FALSE	TRUE	FALSE	FALSE	TRUE	FALSE	FALSE	TRUE	FALSE	TRUE	FALSE
chr2L	8043305	8043533	*	0.99592434036916	8043428	275	62	FALSE	FALSE	TRUE	TRUE	TRUE	FALSE	TRUE	FALSE	FALSE	FALSE	FALSE	TRUE	TRUE	FALSE	TRUE	FALSE	FALSE	TRUE	FALSE	TRUE	FALSE	FALSE	FALSE	FALSE
chr2L	8071579	8071861	*	0.84881082245605	8071628	185	28	FALSE	FALSE	TRUE	FALSE	TRUE	TRUE	FALSE	FALSE	FALSE	FALSE	FALSE	FALSE	FALSE	FALSE	TRUE	FALSE	NA	NA	TRUE	FALSE	FALSE	FALSE	FALSE	FALSE
chr2L	8081455	8082228	*	0.99999955170386	8081948	239	18	TRUE	FALSE	TRUE	TRUE	TRUE	TRUE	TRUE	TRUE	FALSE	TRUE	TRUE	TRUE	TRUE	TRUE	FALSE	FALSE	NA	NA	FALSE	FALSE	TRUE	FALSE	TRUE	FALSE
chr2L	8082933	8083147	*	0.9540417433959	8083013	249	61	FALSE	FALSE	TRUE	TRUE	TRUE	TRUE	FALSE	FALSE	FALSE	FALSE	FALSE	FALSE	FALSE	FALSE	TRUE	FALSE	NA	NA	TRUE	FALSE	FALSE	FALSE	FALSE	TRUE
chr2L	8086840	8087176	*	0.92443814219838	8086976	191	42	FALSE	FALSE	FALSE	FALSE	TRUE	TRUE	TRUE	FALSE	FALSE	FALSE	FALSE	TRUE	TRUE	FALSE	FALSE	TRUE	FALSE	TRUE	FALSE	FALSE	FALSE	TRUE	FALSE	FALSE
chr2L	8088189	8088403	*	0.99992466058484	8088279	295	43	FALSE	FALSE	FALSE	FALSE	TRUE	TRUE	TRUE	FALSE	FALSE	TRUE	TRUE	TRUE	TRUE	FALSE	FALSE	TRUE	TRUE	FALSE	TRUE	FALSE	FALSE	FALSE	FALSE	TRUE
chr2L	8125369	8125750	*	0.99894186355353	8125489	240	47	TRUE	TRUE	TRUE	TRUE	TRUE	TRUE	TRUE	TRUE	FALSE	TRUE	TRUE	TRUE	TRUE	TRUE	FALSE	FALSE	NA	NA	FALSE	FALSE	TRUE	FALSE	TRUE	FALSE
chr2L	8126774	8127051	*	0.99894186355353	8127001	264	53	FALSE	FALSE	TRUE	TRUE	TRUE	TRUE	TRUE	FALSE	FALSE	TRUE	TRUE	TRUE	TRUE	FALSE	TRUE	FALSE	FALSE	TRUE	TRUE	FALSE	FALSE	FALSE	FALSE	FALSE
chr2L	8135726	8135964	*	0.99521259514754	8135837	219	57	TRUE	FALSE	TRUE	TRUE	TRUE	FALSE	TRUE	TRUE	FALSE	TRUE	TRUE	TRUE	TRUE	TRUE	FALSE	FALSE	NA	NA	FALSE	FALSE	TRUE	FALSE	TRUE	FALSE
chr2L	8143594	8144368	*	0.99999999619794	8144300	336	39	TRUE	TRUE	TRUE	TRUE	TRUE	TRUE	TRUE	TRUE	TRUE	TRUE	TRUE	TRUE	TRUE	TRUE	FALSE	FALSE	NA	NA	TRUE	FALSE	FALSE	FALSE	TRUE	FALSE
chr2L	8145160	8145756	*	1	8145519	550	65	TRUE	TRUE	TRUE	TRUE	TRUE	TRUE	TRUE	TRUE	TRUE	TRUE	TRUE	TRUE	TRUE	TRUE	FALSE	FALSE	NA	NA	TRUE	FALSE	FALSE	FALSE	TRUE	FALSE
chr2L	8146693	8147257	*	0.99998440934437	8147017	255	42	TRUE	TRUE	TRUE	TRUE	TRUE	TRUE	TRUE	TRUE	TRUE	TRUE	TRUE	TRUE	TRUE	TRUE	FALSE	FALSE	NA	NA	FALSE	FALSE	TRUE	FALSE	TRUE	FALSE
chr2L	8148567	8149049	*	0.99999419814489	8148836	263	37	TRUE	FALSE	TRUE	TRUE	TRUE	TRUE	TRUE	TRUE	FALSE	TRUE	TRUE	TRUE	TRUE	TRUE	FALSE	FALSE	NA	NA	TRUE	FALSE	FALSE	FALSE	TRUE	FALSE
chr2L	8158387	8158533	*	0.9999023001197	8158443	226	70	TRUE	TRUE	TRUE	TRUE	TRUE	TRUE	TRUE	TRUE	TRUE	TRUE	TRUE	TRUE	TRUE	TRUE	FALSE	FALSE	NA	NA	FALSE	FALSE	TRUE	FALSE	FALSE	FALSE
chr2L	8162320	8162648	*	0.85866512242415	8162497	202	60	FALSE	FALSE	FALSE	FALSE	TRUE	TRUE	FALSE	FALSE	FALSE	FALSE	FALSE	FALSE	FALSE	FALSE	FALSE	TRUE	NA	NA	TRUE	FALSE	FALSE	FALSE	FALSE	TRUE
chr2L	8165926	8166242	*	0.99999997442506	8166153	333	44	TRUE	TRUE	TRUE	TRUE	TRUE	TRUE	TRUE	TRUE	FALSE	TRUE	TRUE	TRUE	TRUE	TRUE	FALSE	FALSE	NA	NA	FALSE	FALSE	TRUE	FALSE	TRUE	FALSE
chr2L	8185094	8185473	*	0.99999579489968	8185281	269	21	TRUE	FALSE	TRUE	TRUE	TRUE	TRUE	TRUE	FALSE	FALSE	TRUE	TRUE	TRUE	TRUE	TRUE	FALSE	FALSE	NA	NA	FALSE	FALSE	TRUE	FALSE	TRUE	FALSE
chr2L	8209272	8209721	*	0.9999997796987	8209561	264	92	TRUE	FALSE	TRUE	TRUE	TRUE	TRUE	TRUE	TRUE	FALSE	TRUE	TRUE	TRUE	TRUE	TRUE	FALSE	FALSE	NA	NA	FALSE	FALSE	TRUE	FALSE	TRUE	FALSE
chr2L	8213626	8214438	*	0.95955915757009	8214249	163	33	FALSE	FALSE	FALSE	FALSE	TRUE	TRUE	TRUE	FALSE	FALSE	FALSE	FALSE	TRUE	TRUE	FALSE	FALSE	TRUE	FALSE	TRUE	TRUE	FALSE	FALSE	FALSE	TRUE	TRUE
chr2L	8214576	8215345	*	0.8445801175769	8215105	126	11	FALSE	FALSE	FALSE	FALSE	TRUE	TRUE	TRUE	FALSE	FALSE	FALSE	FALSE	TRUE	TRUE	FALSE	FALSE	TRUE	FALSE	TRUE	FALSE	FALSE	TRUE	FALSE	TRUE	TRUE
chr2L	8222158	8222435	*	0.96666106560034	8222331	151	47	TRUE	TRUE	TRUE	TRUE	TRUE	FALSE	TRUE	TRUE	TRUE	TRUE	TRUE	TRUE	TRUE	TRUE	FALSE	FALSE	NA	NA	FALSE	FALSE	TRUE	FALSE	TRUE	FALSE
chr2L	8250291	8250750	*	0.99946888537078	8250357	166	59	TRUE	TRUE	TRUE	TRUE	TRUE	TRUE	TRUE	TRUE	TRUE	TRUE	TRUE	TRUE	TRUE	TRUE	FALSE	FALSE	NA	NA	FALSE	FALSE	TRUE	FALSE	TRUE	FALSE
chr2L	8266858	8267076	*	0.97453135951151	8267000	206	20	FALSE	FALSE	FALSE	FALSE	TRUE	TRUE	TRUE	FALSE	FALSE	FALSE	FALSE	TRUE	TRUE	FALSE	FALSE	TRUE	FALSE	TRUE	FALSE	FALSE	TRUE	FALSE	TRUE	FALSE
chr2L	8274647	8275234	*	0.99999999359916	8274901	273	40	TRUE	TRUE	TRUE	TRUE	TRUE	TRUE	TRUE	TRUE	TRUE	TRUE	TRUE	TRUE	TRUE	TRUE	FALSE	FALSE	NA	NA	FALSE	FALSE	TRUE	FALSE	TRUE	FALSE
chr2L	8276357	8276647	*	0.99999998229934	8276595	286	42	TRUE	TRUE	TRUE	TRUE	TRUE	TRUE	TRUE	TRUE	TRUE	TRUE	TRUE	TRUE	TRUE	TRUE	FALSE	FALSE	NA	NA	FALSE	FALSE	TRUE	FALSE	TRUE	TRUE
chr2L	8277591	8277923	*	0.94430614784824	8277724	176	39	FALSE	FALSE	FALSE	FALSE	TRUE	TRUE	TRUE	FALSE	FALSE	FALSE	FALSE	TRUE	TRUE	FALSE	FALSE	TRUE	FALSE	TRUE	TRUE	FALSE	FALSE	FALSE	FALSE	TRUE
chr2L	8297089	8297447	*	0.9914950919918	8297262	150	31	FALSE	FALSE	FALSE	FALSE	TRUE	TRUE	TRUE	FALSE	FALSE	TRUE	TRUE	TRUE	TRUE	FALSE	FALSE	TRUE	TRUE	FALSE	TRUE	FALSE	FALSE	FALSE	FALSE	FALSE
chr2L	8300978	8301219	*	0.99999211297124	8301144	228	56	FALSE	FALSE	TRUE	TRUE	TRUE	FALSE	FALSE	FALSE	FALSE	FALSE	FALSE	FALSE	FALSE	FALSE	TRUE	FALSE	NA	NA	TRUE	FALSE	FALSE	FALSE	FALSE	TRUE
chr2L	8302885	8303212	*	0.99998578159708	8302972	197	41	TRUE	TRUE	TRUE	TRUE	TRUE	TRUE	TRUE	TRUE	FALSE	TRUE	TRUE	TRUE	TRUE	TRUE	FALSE	FALSE	NA	NA	TRUE	FALSE	FALSE	FALSE	FALSE	FALSE
chr2L	8348258	8348646	*	0.99855587129218	8348520	178	25	FALSE	FALSE	TRUE	TRUE	TRUE	TRUE	TRUE	FALSE	FALSE	TRUE	FALSE	TRUE	TRUE	FALSE	TRUE	FALSE	FALSE	TRUE	FALSE	FALSE	TRUE	FALSE	TRUE	FALSE
chr2L	8382791	8382956	*	0.84289325785932	8382868	193	78	FALSE	FALSE	FALSE	FALSE	TRUE	TRUE	FALSE	FALSE	FALSE	FALSE	FALSE	FALSE	FALSE	FALSE	FALSE	TRUE	NA	NA	TRUE	FALSE	FALSE	FALSE	FALSE	FALSE
chr2L	8384828	8385075	*	0.95105498736787	8384898	236	53	FALSE	FALSE	TRUE	TRUE	TRUE	TRUE	TRUE	FALSE	FALSE	FALSE	FALSE	TRUE	TRUE	FALSE	TRUE	FALSE	FALSE	TRUE	FALSE	TRUE	FALSE	FALSE	TRUE	FALSE
chr2L	8387185	8387514	*	1	8387349	581	114	TRUE	TRUE	TRUE	TRUE	TRUE	TRUE	TRUE	TRUE	TRUE	TRUE	TRUE	TRUE	TRUE	TRUE	FALSE	FALSE	NA	NA	FALSE	FALSE	TRUE	FALSE	TRUE	FALSE
chr2L	8403464	8403753	*	0.99999952636768	8403540	431	65	FALSE	FALSE	TRUE	TRUE	TRUE	TRUE	TRUE	TRUE	FALSE	TRUE	TRUE	TRUE	TRUE	FALSE	TRUE	FALSE	TRUE	FALSE	TRUE	FALSE	FALSE	FALSE	FALSE	FALSE
chr2L	8414347	8415184	*	0.9972837233853	8414888	217	60	TRUE	TRUE	TRUE	TRUE	TRUE	TRUE	TRUE	TRUE	FALSE	TRUE	TRUE	TRUE	TRUE	TRUE	FALSE	FALSE	NA	NA	FALSE	TRUE	FALSE	FALSE	TRUE	FALSE
chr2L	8415581	8415926	*	0.96332247318463	8415727	206	52	FALSE	FALSE	FALSE	FALSE	TRUE	FALSE	TRUE	FALSE	FALSE	FALSE	FALSE	TRUE	TRUE	FALSE	FALSE	TRUE	FALSE	TRUE	TRUE	FALSE	FALSE	FALSE	FALSE	TRUE
chr2L	8416345	8416617	*	0.99999999998087	8416547	530	104	TRUE	TRUE	TRUE	TRUE	TRUE	TRUE	TRUE	TRUE	TRUE	TRUE	TRUE	TRUE	TRUE	TRUE	FALSE	FALSE	NA	NA	FALSE	TRUE	FALSE	FALSE	TRUE	TRUE
chr2L	8437279	8437575	*	0.9470362566573	8437407	147	57	FALSE	FALSE	FALSE	FALSE	TRUE	TRUE	FALSE	FALSE	FALSE	FALSE	FALSE	FALSE	FALSE	FALSE	FALSE	TRUE	NA	NA	TRUE	FALSE	FALSE	FALSE	FALSE	FALSE
chr2L	8478410	8478867	*	0.99999999994422	8478621	340	59	TRUE	TRUE	TRUE	TRUE	TRUE	TRUE	TRUE	TRUE	FALSE	TRUE	TRUE	TRUE	TRUE	TRUE	FALSE	FALSE	NA	NA	TRUE	FALSE	FALSE	FALSE	TRUE	TRUE
chr2L	8510385	8510801	*	0.99999999994339	8510611	353	61	TRUE	TRUE	TRUE	TRUE	TRUE	TRUE	TRUE	TRUE	TRUE	TRUE	TRUE	TRUE	TRUE	TRUE	FALSE	FALSE	NA	NA	FALSE	FALSE	TRUE	FALSE	TRUE	FALSE
chr2L	8511857	8512198	*	0.99999878735868	8511947	307	46	FALSE	FALSE	TRUE	TRUE	TRUE	TRUE	TRUE	TRUE	FALSE	TRUE	TRUE	TRUE	TRUE	FALSE	TRUE	FALSE	TRUE	FALSE	TRUE	FALSE	FALSE	FALSE	FALSE	FALSE
chr2L	8521770	8522226	*	0.99999999999807	8522143	353	78	TRUE	TRUE	TRUE	TRUE	TRUE	TRUE	TRUE	TRUE	TRUE	TRUE	TRUE	TRUE	TRUE	TRUE	FALSE	FALSE	NA	NA	TRUE	FALSE	FALSE	FALSE	TRUE	TRUE
chr2L	8528441	8528714	*	0.95869692625136	8528530	192	45	FALSE	FALSE	FALSE	FALSE	TRUE	TRUE	TRUE	FALSE	FALSE	FALSE	FALSE	TRUE	TRUE	FALSE	FALSE	TRUE	FALSE	TRUE	TRUE	FALSE	FALSE	FALSE	FALSE	FALSE
chr2L	8541476	8541942	*	0.99999917866358	8541700	225	40	FALSE	FALSE	TRUE	TRUE	TRUE	TRUE	FALSE	FALSE	FALSE	FALSE	FALSE	FALSE	FALSE	FALSE	TRUE	FALSE	NA	NA	FALSE	TRUE	FALSE	FALSE	FALSE	TRUE
chr2L	8543224	8543500	*	0.99376064378226	8543318	230	28	FALSE	FALSE	FALSE	FALSE	TRUE	TRUE	TRUE	FALSE	FALSE	FALSE	FALSE	TRUE	TRUE	FALSE	FALSE	TRUE	FALSE	TRUE	TRUE	FALSE	FALSE	FALSE	FALSE	TRUE
chr2L	8543869	8544495	*	0.99999951844851	8544035	204	27	FALSE	FALSE	TRUE	TRUE	TRUE	TRUE	TRUE	FALSE	FALSE	TRUE	TRUE	TRUE	TRUE	FALSE	TRUE	FALSE	FALSE	TRUE	FALSE	TRUE	FALSE	FALSE	TRUE	TRUE
chr2L	8578461	8578954	*	0.99936619000776	8578696	173	34	TRUE	FALSE	TRUE	TRUE	TRUE	TRUE	TRUE	TRUE	FALSE	TRUE	TRUE	TRUE	TRUE	TRUE	FALSE	FALSE	NA	NA	FALSE	FALSE	TRUE	FALSE	TRUE	FALSE
chr2L	8587924	8588366	*	0.99999999959586	8588151	275	24	TRUE	TRUE	TRUE	TRUE	TRUE	TRUE	TRUE	TRUE	TRUE	TRUE	TRUE	TRUE	TRUE	TRUE	FALSE	FALSE	NA	NA	FALSE	TRUE	FALSE	FALSE	TRUE	TRUE
chr2L	8675601	8675980	*	0.99232478021678	8675786	132	53	FALSE	FALSE	FALSE	FALSE	TRUE	TRUE	FALSE	FALSE	FALSE	FALSE	FALSE	FALSE	FALSE	FALSE	FALSE	TRUE	NA	NA	FALSE	FALSE	FALSE	TRUE	FALSE	FALSE
chr2L	8677176	8677480	*	0.96204955005393	8677321	138	37	FALSE	FALSE	TRUE	FALSE	TRUE	TRUE	FALSE	FALSE	FALSE	FALSE	FALSE	FALSE	FALSE	FALSE	TRUE	FALSE	NA	NA	FALSE	FALSE	TRUE	FALSE	TRUE	FALSE
chr2L	8695035	8695356	*	0.97712509728767	8695175	162	26	FALSE	FALSE	TRUE	TRUE	TRUE	TRUE	TRUE	TRUE	FALSE	FALSE	FALSE	FALSE	FALSE	FALSE	TRUE	FALSE	TRUE	FALSE	FALSE	FALSE	TRUE	FALSE	TRUE	FALSE
chr2L	8706373	8706754	*	0.89718105879054	8706552	119	58	FALSE	FALSE	TRUE	FALSE	TRUE	FALSE	TRUE	TRUE	FALSE	TRUE	FALSE	FALSE	FALSE	FALSE	TRUE	FALSE	TRUE	FALSE	FALSE	FALSE	TRUE	FALSE	TRUE	FALSE
chr2L	8740559	8740815	*	0.97880834668992	8740715	209	50	FALSE	FALSE	TRUE	TRUE	TRUE	TRUE	FALSE	FALSE	FALSE	FALSE	FALSE	FALSE	FALSE	FALSE	TRUE	FALSE	NA	NA	TRUE	FALSE	FALSE	FALSE	FALSE	TRUE
chr2L	8809824	8810375	*	1	8810015	463	83	TRUE	TRUE	TRUE	TRUE	TRUE	TRUE	TRUE	TRUE	TRUE	TRUE	TRUE	TRUE	TRUE	TRUE	FALSE	FALSE	NA	NA	FALSE	FALSE	TRUE	FALSE	TRUE	FALSE
chr2L	8811182	8811786	*	0.99387522951385	8811439	182	40	FALSE	FALSE	FALSE	FALSE	TRUE	TRUE	TRUE	FALSE	FALSE	FALSE	FALSE	TRUE	TRUE	FALSE	FALSE	TRUE	FALSE	TRUE	FALSE	FALSE	TRUE	FALSE	TRUE	FALSE
chr2L	8825273	8825455	*	0.99999999975393	8825367	348	65	FALSE	FALSE	TRUE	TRUE	TRUE	TRUE	TRUE	FALSE	FALSE	TRUE	TRUE	TRUE	TRUE	FALSE	TRUE	FALSE	FALSE	TRUE	FALSE	TRUE	FALSE	FALSE	FALSE	TRUE
chr2L	8832213	8833109	*	1	8832591	573	69	TRUE	TRUE	TRUE	TRUE	TRUE	TRUE	TRUE	TRUE	TRUE	TRUE	TRUE	TRUE	TRUE	TRUE	FALSE	FALSE	NA	NA	FALSE	FALSE	TRUE	FALSE	TRUE	FALSE
chr2L	8842031	8842397	*	0.99999999997848	8842130	386	96	TRUE	TRUE	TRUE	TRUE	TRUE	TRUE	TRUE	TRUE	TRUE	FALSE	FALSE	TRUE	TRUE	TRUE	FALSE	FALSE	NA	NA	FALSE	FALSE	TRUE	FALSE	FALSE	FALSE
chr2L	8846000	8846571	*	0.94706530433938	8846174	152	64	FALSE	FALSE	FALSE	FALSE	TRUE	FALSE	TRUE	FALSE	FALSE	TRUE	TRUE	TRUE	TRUE	FALSE	FALSE	TRUE	TRUE	FALSE	FALSE	FALSE	TRUE	FALSE	TRUE	FALSE
chr2L	8846424	8847231	*	0.99999999995696	8847181	357	81	TRUE	TRUE	TRUE	TRUE	TRUE	TRUE	TRUE	TRUE	FALSE	TRUE	TRUE	TRUE	TRUE	TRUE	FALSE	FALSE	NA	NA	FALSE	FALSE	TRUE	FALSE	TRUE	FALSE
chr2L	8872248	8872654	*	0.99982347606924	8872478	253	41	TRUE	TRUE	TRUE	TRUE	TRUE	TRUE	TRUE	TRUE	TRUE	TRUE	TRUE	TRUE	TRUE	TRUE	FALSE	FALSE	NA	NA	FALSE	FALSE	TRUE	FALSE	TRUE	FALSE
chr2L	8888750	8888969	*	0.93687202169711	8888805	144	39	FALSE	FALSE	FALSE	FALSE	TRUE	TRUE	FALSE	FALSE	FALSE	FALSE	FALSE	FALSE	FALSE	FALSE	FALSE	TRUE	NA	NA	FALSE	TRUE	FALSE	FALSE	FALSE	FALSE
chr2L	8936484	8936914	*	0.99907910842435	8936724	175	24	FALSE	FALSE	TRUE	FALSE	TRUE	TRUE	TRUE	FALSE	FALSE	TRUE	FALSE	TRUE	TRUE	FALSE	TRUE	FALSE	FALSE	TRUE	FALSE	FALSE	TRUE	FALSE	TRUE	FALSE
chr2L	8984877	8985162	*	0.98234313971298	8984986	182	35	FALSE	FALSE	FALSE	FALSE	TRUE	TRUE	FALSE	FALSE	FALSE	FALSE	FALSE	FALSE	FALSE	FALSE	FALSE	TRUE	NA	NA	TRUE	FALSE	FALSE	FALSE	TRUE	TRUE
chr2L	8997302	8997507	*	0.99999916241424	8997439	200	47	FALSE	FALSE	TRUE	TRUE	TRUE	TRUE	FALSE	FALSE	FALSE	FALSE	FALSE	FALSE	FALSE	FALSE	TRUE	FALSE	NA	NA	TRUE	FALSE	FALSE	FALSE	FALSE	FALSE
chr2L	9060646	9061053	*	0.90156133163676	9060867	110	32	FALSE	FALSE	FALSE	FALSE	TRUE	FALSE	FALSE	FALSE	FALSE	FALSE	FALSE	FALSE	FALSE	FALSE	FALSE	TRUE	NA	NA	FALSE	FALSE	FALSE	TRUE	FALSE	FALSE
chr2L	9120875	9121469	*	0.99634814938667	9121284	132	31	FALSE	FALSE	TRUE	TRUE	TRUE	TRUE	TRUE	FALSE	FALSE	FALSE	FALSE	TRUE	TRUE	FALSE	TRUE	FALSE	FALSE	TRUE	FALSE	TRUE	FALSE	FALSE	TRUE	FALSE
chr2L	9125616	9125841	*	0.99988690151319	9125748	275	39	FALSE	FALSE	TRUE	TRUE	TRUE	TRUE	TRUE	FALSE	FALSE	TRUE	TRUE	TRUE	TRUE	FALSE	TRUE	FALSE	FALSE	TRUE	TRUE	FALSE	FALSE	FALSE	FALSE	FALSE
chr2L	9128585	9128963	*	0.99999999979371	9128791	309	54	TRUE	TRUE	TRUE	TRUE	TRUE	TRUE	TRUE	TRUE	TRUE	TRUE	TRUE	TRUE	TRUE	TRUE	FALSE	FALSE	NA	NA	FALSE	FALSE	TRUE	FALSE	TRUE	FALSE
chr2L	9146273	9147349	*	0.99999999999999	9146453	327	49	TRUE	TRUE	TRUE	TRUE	TRUE	TRUE	TRUE	TRUE	TRUE	TRUE	TRUE	TRUE	TRUE	TRUE	FALSE	FALSE	NA	NA	FALSE	FALSE	TRUE	FALSE	TRUE	FALSE
chr2L	9176152	9176574	*	0.97238863883308	9176317	122	25	FALSE	FALSE	FALSE	FALSE	TRUE	TRUE	TRUE	FALSE	FALSE	FALSE	FALSE	TRUE	TRUE	FALSE	FALSE	TRUE	FALSE	TRUE	TRUE	FALSE	FALSE	FALSE	FALSE	TRUE
chr2L	9182373	9183058	*	0.97339434672276	9182567	114	11	FALSE	FALSE	TRUE	TRUE	TRUE	TRUE	FALSE	FALSE	FALSE	FALSE	FALSE	FALSE	FALSE	FALSE	TRUE	FALSE	NA	NA	FALSE	FALSE	TRUE	FALSE	TRUE	TRUE
chr2L	9252583	9253052	*	0.8513877470163	9252720	122	58	FALSE	FALSE	FALSE	FALSE	TRUE	FALSE	FALSE	FALSE	FALSE	FALSE	FALSE	FALSE	FALSE	FALSE	FALSE	TRUE	NA	NA	FALSE	TRUE	FALSE	FALSE	FALSE	FALSE
chr2L	9256405	9256751	*	0.99824042075376	9256509	167	39	FALSE	FALSE	TRUE	TRUE	TRUE	TRUE	TRUE	FALSE	FALSE	FALSE	FALSE	TRUE	TRUE	FALSE	TRUE	FALSE	FALSE	TRUE	TRUE	FALSE	FALSE	FALSE	FALSE	TRUE
chr2L	9330510	9330840	*	0.99999687986174	9330779	237	56	TRUE	FALSE	TRUE	TRUE	TRUE	TRUE	TRUE	FALSE	FALSE	TRUE	TRUE	TRUE	TRUE	TRUE	FALSE	FALSE	NA	NA	TRUE	FALSE	FALSE	FALSE	FALSE	FALSE
chr2L	9416173	9416732	*	0.99998899599443	9416450	216	35	FALSE	FALSE	TRUE	TRUE	TRUE	TRUE	TRUE	TRUE	FALSE	TRUE	TRUE	TRUE	TRUE	FALSE	TRUE	FALSE	TRUE	FALSE	TRUE	FALSE	FALSE	FALSE	TRUE	TRUE
chr2L	9421267	9421954	*	0.99999998603785	9421610	296	16	TRUE	TRUE	TRUE	TRUE	TRUE	TRUE	TRUE	TRUE	TRUE	TRUE	TRUE	TRUE	TRUE	TRUE	FALSE	FALSE	NA	NA	FALSE	FALSE	TRUE	FALSE	TRUE	FALSE
chr2L	9431297	9431624	*	0.99979713632174	9431465	219	94	FALSE	FALSE	TRUE	TRUE	TRUE	TRUE	TRUE	FALSE	FALSE	TRUE	TRUE	TRUE	TRUE	FALSE	TRUE	FALSE	FALSE	TRUE	TRUE	FALSE	FALSE	FALSE	TRUE	FALSE
chr2L	9432767	9433223	*	0.99999990865016	9432944	279	71	TRUE	TRUE	TRUE	TRUE	TRUE	TRUE	TRUE	TRUE	TRUE	TRUE	TRUE	TRUE	TRUE	TRUE	FALSE	FALSE	NA	NA	FALSE	FALSE	TRUE	FALSE	TRUE	FALSE
chr2L	9442558	9442995	*	0.99321197613888	9442762	177	38	FALSE	FALSE	FALSE	FALSE	TRUE	TRUE	TRUE	FALSE	FALSE	TRUE	TRUE	TRUE	TRUE	FALSE	FALSE	TRUE	TRUE	FALSE	FALSE	FALSE	TRUE	FALSE	TRUE	FALSE
chr2L	9445720	9446269	*	0.99981525848233	9445998	243	29	TRUE	FALSE	TRUE	TRUE	TRUE	TRUE	TRUE	TRUE	FALSE	TRUE	TRUE	TRUE	TRUE	TRUE	FALSE	FALSE	NA	NA	FALSE	FALSE	TRUE	FALSE	TRUE	TRUE
chr2L	9448050	9448545	*	1	9448337	417	60	TRUE	TRUE	TRUE	TRUE	TRUE	FALSE	TRUE	TRUE	TRUE	TRUE	TRUE	TRUE	TRUE	TRUE	FALSE	FALSE	NA	NA	FALSE	FALSE	TRUE	FALSE	TRUE	TRUE
chr2L	9448939	9449544	*	1	9449324	483	62	TRUE	TRUE	TRUE	TRUE	TRUE	FALSE	TRUE	TRUE	TRUE	TRUE	TRUE	TRUE	TRUE	TRUE	FALSE	FALSE	NA	NA	FALSE	FALSE	TRUE	FALSE	TRUE	TRUE
chr2L	9454457	9454831	*	0.99999999991039	9454558	367	47	TRUE	FALSE	TRUE	TRUE	TRUE	TRUE	TRUE	TRUE	FALSE	TRUE	TRUE	TRUE	TRUE	TRUE	FALSE	FALSE	NA	NA	FALSE	FALSE	TRUE	FALSE	FALSE	FALSE
chr2L	9455039	9455489	*	0.86692243343112	9455397	151	60	FALSE	FALSE	FALSE	FALSE	TRUE	FALSE	TRUE	FALSE	FALSE	TRUE	TRUE	TRUE	TRUE	FALSE	FALSE	TRUE	TRUE	FALSE	FALSE	FALSE	TRUE	FALSE	TRUE	FALSE
chr2L	9460162	9460488	*	0.99999750280381	9460299	279	63	FALSE	FALSE	TRUE	TRUE	TRUE	TRUE	TRUE	TRUE	FALSE	TRUE	TRUE	TRUE	TRUE	FALSE	TRUE	FALSE	TRUE	FALSE	FALSE	TRUE	FALSE	FALSE	TRUE	TRUE
chr2L	9494685	9494940	*	0.97219434400771	9494834	200	43	FALSE	FALSE	FALSE	FALSE	TRUE	TRUE	TRUE	FALSE	FALSE	TRUE	FALSE	TRUE	TRUE	FALSE	FALSE	TRUE	TRUE	FALSE	TRUE	FALSE	FALSE	FALSE	FALSE	TRUE
chr2L	9496395	9496842	*	0.99999999999988	9496496	389	76	TRUE	TRUE	TRUE	TRUE	TRUE	TRUE	TRUE	TRUE	TRUE	TRUE	TRUE	TRUE	TRUE	TRUE	FALSE	FALSE	NA	NA	FALSE	FALSE	TRUE	FALSE	TRUE	FALSE
chr2L	9512310	9512752	*	0.91814217195952	9512640	152	41	FALSE	FALSE	FALSE	FALSE	TRUE	TRUE	FALSE	FALSE	FALSE	FALSE	FALSE	FALSE	FALSE	FALSE	FALSE	TRUE	NA	NA	FALSE	TRUE	FALSE	FALSE	FALSE	FALSE
chr2L	9516683	9517126	*	0.90397261536755	9516758	131	59	FALSE	FALSE	FALSE	FALSE	TRUE	TRUE	FALSE	FALSE	FALSE	FALSE	FALSE	FALSE	FALSE	FALSE	FALSE	TRUE	NA	NA	FALSE	FALSE	TRUE	FALSE	TRUE	FALSE
chr2L	9521506	9521910	*	0.99999998661427	9521650	279	43	TRUE	FALSE	TRUE	TRUE	TRUE	TRUE	TRUE	TRUE	FALSE	TRUE	TRUE	TRUE	TRUE	TRUE	FALSE	FALSE	NA	NA	FALSE	TRUE	FALSE	FALSE	TRUE	TRUE
chr2L	9568131	9568853	*	0.99999999982432	9568278	279	47	TRUE	TRUE	TRUE	TRUE	TRUE	TRUE	TRUE	TRUE	TRUE	TRUE	TRUE	TRUE	TRUE	TRUE	FALSE	FALSE	NA	NA	TRUE	FALSE	FALSE	FALSE	TRUE	TRUE
chr2L	9570162	9570764	*	0.99999999993773	9570401	339	61	TRUE	TRUE	TRUE	TRUE	TRUE	TRUE	TRUE	TRUE	TRUE	TRUE	TRUE	TRUE	TRUE	TRUE	FALSE	FALSE	NA	NA	TRUE	FALSE	FALSE	FALSE	TRUE	FALSE
chr2L	9576640	9577035	*	0.99854861913711	9576809	202	55	FALSE	FALSE	TRUE	TRUE	TRUE	TRUE	TRUE	FALSE	FALSE	FALSE	FALSE	TRUE	TRUE	FALSE	TRUE	FALSE	FALSE	TRUE	TRUE	FALSE	FALSE	FALSE	FALSE	FALSE
chr2L	9581655	9581997	*	0.98465783024192	9581824	181	44	FALSE	FALSE	FALSE	FALSE	TRUE	TRUE	TRUE	FALSE	FALSE	FALSE	FALSE	TRUE	TRUE	FALSE	FALSE	TRUE	FALSE	TRUE	TRUE	FALSE	FALSE	FALSE	TRUE	TRUE
chr2L	9616658	9617069	*	0.99861952481541	9616850	226	21	FALSE	FALSE	TRUE	FALSE	TRUE	TRUE	TRUE	FALSE	FALSE	FALSE	FALSE	TRUE	TRUE	FALSE	TRUE	FALSE	FALSE	TRUE	TRUE	FALSE	FALSE	FALSE	FALSE	TRUE
chr2L	9637347	9637850	*	0.94402634489876	9637719	111	42	FALSE	FALSE	TRUE	FALSE	TRUE	FALSE	FALSE	FALSE	FALSE	FALSE	FALSE	FALSE	FALSE	FALSE	TRUE	FALSE	NA	NA	FALSE	FALSE	TRUE	FALSE	TRUE	FALSE
chr2L	9696650	9697320	*	0.96987932893223	9697168	126	51	TRUE	FALSE	TRUE	TRUE	TRUE	FALSE	TRUE	TRUE	FALSE	TRUE	TRUE	TRUE	TRUE	TRUE	FALSE	FALSE	NA	NA	FALSE	FALSE	TRUE	FALSE	TRUE	FALSE
chr2L	9699212	9699491	*	0.99987658555614	9699413	289	64	FALSE	FALSE	TRUE	TRUE	TRUE	TRUE	TRUE	FALSE	FALSE	TRUE	TRUE	TRUE	TRUE	FALSE	TRUE	FALSE	FALSE	TRUE	TRUE	FALSE	FALSE	FALSE	FALSE	FALSE
chr2L	9705411	9705781	*	0.99999988119357	9705593	308	50	TRUE	FALSE	TRUE	TRUE	TRUE	TRUE	TRUE	TRUE	FALSE	TRUE	TRUE	TRUE	TRUE	TRUE	FALSE	FALSE	NA	NA	FALSE	TRUE	FALSE	FALSE	TRUE	TRUE
chr2L	9731481	9731789	*	0.99981241404337	9731532	175	23	TRUE	TRUE	TRUE	TRUE	TRUE	TRUE	TRUE	FALSE	FALSE	TRUE	FALSE	TRUE	TRUE	TRUE	FALSE	FALSE	NA	NA	FALSE	TRUE	FALSE	FALSE	FALSE	FALSE
chr2L	9758890	9759261	*	0.99999999935083	9759101	362	55	TRUE	FALSE	TRUE	TRUE	TRUE	TRUE	TRUE	TRUE	TRUE	TRUE	TRUE	TRUE	TRUE	TRUE	FALSE	FALSE	NA	NA	FALSE	TRUE	FALSE	FALSE	TRUE	TRUE
chr2L	9789393	9789747	*	0.85874653092824	9789575	149	40	FALSE	FALSE	FALSE	FALSE	TRUE	TRUE	FALSE	FALSE	FALSE	FALSE	FALSE	FALSE	FALSE	FALSE	FALSE	TRUE	NA	NA	FALSE	FALSE	TRUE	FALSE	TRUE	FALSE
chr2L	9790392	9790948	*	0.99968759666416	9790888	187	57	FALSE	FALSE	TRUE	TRUE	TRUE	TRUE	TRUE	FALSE	FALSE	FALSE	FALSE	TRUE	TRUE	FALSE	TRUE	FALSE	FALSE	TRUE	TRUE	FALSE	FALSE	FALSE	TRUE	FALSE
chr2L	9834481	9834988	*	0.95009853531427	9834797	108	30	FALSE	FALSE	FALSE	FALSE	TRUE	TRUE	TRUE	FALSE	FALSE	FALSE	FALSE	TRUE	TRUE	FALSE	FALSE	TRUE	FALSE	TRUE	FALSE	FALSE	TRUE	FALSE	TRUE	FALSE
chr2L	9887889	9888165	*	0.99687842386727	9888031	220	40	FALSE	FALSE	TRUE	TRUE	TRUE	TRUE	TRUE	FALSE	FALSE	FALSE	FALSE	TRUE	TRUE	FALSE	TRUE	FALSE	FALSE	TRUE	TRUE	FALSE	FALSE	FALSE	FALSE	FALSE
chr2L	9912850	9913077	*	0.99411705946659	9912953	202	74	FALSE	FALSE	TRUE	TRUE	TRUE	TRUE	FALSE	FALSE	FALSE	FALSE	FALSE	FALSE	FALSE	FALSE	TRUE	FALSE	NA	NA	TRUE	FALSE	FALSE	FALSE	FALSE	FALSE
chr2L	9918139	9918378	*	0.9712464243157	9918212	210	53	FALSE	FALSE	FALSE	FALSE	TRUE	TRUE	TRUE	FALSE	FALSE	FALSE	FALSE	TRUE	TRUE	FALSE	FALSE	TRUE	FALSE	TRUE	TRUE	FALSE	FALSE	FALSE	FALSE	FALSE
chr2L	9970362	9970862	*	0.885829193958	9970630	168	18	FALSE	FALSE	FALSE	FALSE	TRUE	TRUE	TRUE	FALSE	FALSE	FALSE	FALSE	TRUE	TRUE	FALSE	FALSE	TRUE	FALSE	TRUE	FALSE	FALSE	TRUE	FALSE	TRUE	FALSE
chr2L	9974532	9974731	*	0.96821239801092	9974619	41	0	FALSE	FALSE	FALSE	FALSE	TRUE	FALSE	FALSE	FALSE	FALSE	FALSE	FALSE	FALSE	FALSE	FALSE	FALSE	TRUE	NA	NA	FALSE	FALSE	FALSE	TRUE	FALSE	FALSE
chr2L	9984427	9984902	*	0.99999998386741	9984648	384	64	FALSE	FALSE	TRUE	TRUE	TRUE	TRUE	TRUE	FALSE	FALSE	TRUE	TRUE	TRUE	TRUE	FALSE	TRUE	FALSE	FALSE	TRUE	TRUE	FALSE	FALSE	FALSE	TRUE	FALSE
chr2L	9987807	9989084	*	1	9988477	524	75	TRUE	TRUE	TRUE	TRUE	TRUE	TRUE	TRUE	TRUE	TRUE	TRUE	TRUE	TRUE	TRUE	TRUE	FALSE	FALSE	NA	NA	FALSE	FALSE	TRUE	FALSE	TRUE	FALSE
chr2L	9989671	9989968	*	0.99999999022225	9989914	345	76	TRUE	TRUE	TRUE	TRUE	TRUE	TRUE	TRUE	TRUE	TRUE	TRUE	TRUE	TRUE	TRUE	TRUE	FALSE	FALSE	NA	NA	FALSE	FALSE	TRUE	FALSE	TRUE	FALSE
chr2L	9992499	9992941	*	0.99999999949695	9992726	434	102	TRUE	TRUE	TRUE	TRUE	TRUE	TRUE	TRUE	TRUE	TRUE	TRUE	TRUE	TRUE	TRUE	TRUE	FALSE	FALSE	NA	NA	FALSE	FALSE	TRUE	FALSE	TRUE	FALSE
chr2L	10000856	10001507	*	0.98675146702215	10001189	218	41	TRUE	TRUE	TRUE	TRUE	TRUE	TRUE	TRUE	TRUE	FALSE	TRUE	TRUE	TRUE	TRUE	TRUE	FALSE	FALSE	NA	NA	FALSE	FALSE	TRUE	FALSE	TRUE	FALSE
chr2L	10003696	10003933	*	0.99995068907418	10003856	419	43	FALSE	FALSE	TRUE	TRUE	TRUE	TRUE	TRUE	FALSE	FALSE	FALSE	FALSE	TRUE	TRUE	FALSE	TRUE	FALSE	FALSE	TRUE	TRUE	FALSE	FALSE	FALSE	FALSE	FALSE
chr2L	10004554	10004991	*	0.99014342492563	10004681	218	45	FALSE	FALSE	TRUE	TRUE	TRUE	TRUE	TRUE	FALSE	FALSE	FALSE	FALSE	TRUE	TRUE	FALSE	TRUE	FALSE	FALSE	TRUE	FALSE	FALSE	TRUE	FALSE	FALSE	FALSE
chr2L	10058863	10059233	*	1	10059009	568	110	TRUE	TRUE	TRUE	TRUE	TRUE	TRUE	TRUE	TRUE	TRUE	TRUE	TRUE	TRUE	TRUE	TRUE	FALSE	FALSE	NA	NA	FALSE	FALSE	TRUE	FALSE	TRUE	FALSE
chr2L	10080069	10080709	*	0.96650658757992	10080489	132	37	TRUE	FALSE	TRUE	TRUE	TRUE	TRUE	TRUE	TRUE	FALSE	FALSE	FALSE	FALSE	FALSE	TRUE	FALSE	FALSE	NA	NA	FALSE	FALSE	TRUE	FALSE	TRUE	FALSE
chr2L	10101295	10101611	*	0.99999974851703	10101536	292	45	TRUE	TRUE	TRUE	TRUE	TRUE	TRUE	TRUE	TRUE	TRUE	TRUE	TRUE	TRUE	TRUE	TRUE	FALSE	FALSE	NA	NA	FALSE	FALSE	FALSE	TRUE	FALSE	FALSE
chr2L	10143335	10143552	*	0.99999999929976	10143412	103	0	TRUE	FALSE	TRUE	FALSE	TRUE	TRUE	TRUE	TRUE	FALSE	FALSE	FALSE	FALSE	FALSE	TRUE	FALSE	FALSE	NA	NA	FALSE	TRUE	FALSE	FALSE	FALSE	FALSE
chr2L	10180173	10180713	*	0.99982543550018	10180492	150	31	FALSE	FALSE	TRUE	FALSE	TRUE	TRUE	TRUE	FALSE	FALSE	TRUE	FALSE	TRUE	TRUE	FALSE	TRUE	FALSE	FALSE	TRUE	TRUE	FALSE	FALSE	FALSE	FALSE	FALSE
chr2L	10200912	10201214	*	0.99999999125502	10201057	429	44	TRUE	FALSE	TRUE	TRUE	TRUE	TRUE	TRUE	TRUE	TRUE	TRUE	TRUE	TRUE	TRUE	TRUE	FALSE	FALSE	NA	NA	TRUE	FALSE	FALSE	FALSE	FALSE	FALSE
chr2L	10217359	10218030	*	0.99999999969952	10217459	311	43	TRUE	TRUE	TRUE	TRUE	TRUE	TRUE	TRUE	TRUE	TRUE	TRUE	TRUE	TRUE	TRUE	TRUE	FALSE	FALSE	NA	NA	FALSE	FALSE	TRUE	FALSE	TRUE	FALSE
chr2L	10221222	10221512	*	0.99277801851823	10221403	234	79	FALSE	FALSE	TRUE	TRUE	TRUE	TRUE	TRUE	FALSE	FALSE	TRUE	TRUE	TRUE	TRUE	FALSE	TRUE	FALSE	FALSE	TRUE	TRUE	FALSE	FALSE	FALSE	FALSE	TRUE
chr2L	10246986	10247257	*	0.99996307424523	10247135	331	49	TRUE	FALSE	TRUE	TRUE	TRUE	TRUE	TRUE	TRUE	FALSE	TRUE	TRUE	TRUE	TRUE	TRUE	FALSE	FALSE	NA	NA	TRUE	FALSE	FALSE	FALSE	FALSE	FALSE
chr2L	10259867	10260430	*	0.99999932118595	10260221	272	32	TRUE	FALSE	TRUE	TRUE	TRUE	TRUE	TRUE	FALSE	FALSE	TRUE	TRUE	TRUE	TRUE	TRUE	FALSE	FALSE	NA	NA	TRUE	FALSE	FALSE	FALSE	TRUE	FALSE
chr2L	10277470	10277783	*	0.94274019152037	10277607	207	26	FALSE	FALSE	FALSE	FALSE	TRUE	TRUE	FALSE	FALSE	FALSE	FALSE	FALSE	FALSE	FALSE	FALSE	FALSE	TRUE	NA	NA	TRUE	FALSE	FALSE	FALSE	FALSE	FALSE
chr2L	10295360	10295767	*	0.94392553943169	10295578	156	20	FALSE	FALSE	FALSE	FALSE	TRUE	TRUE	FALSE	FALSE	FALSE	FALSE	FALSE	FALSE	FALSE	FALSE	FALSE	TRUE	NA	NA	FALSE	FALSE	TRUE	FALSE	FALSE	FALSE
chr2L	10298362	10298760	*	0.98175595749417	10298590	174	30	FALSE	FALSE	TRUE	TRUE	TRUE	TRUE	TRUE	FALSE	FALSE	FALSE	FALSE	TRUE	TRUE	FALSE	TRUE	FALSE	FALSE	TRUE	FALSE	TRUE	FALSE	FALSE	FALSE	FALSE
chr2L	10311980	10312292	*	0.97704952343108	10312164	160	44	FALSE	FALSE	FALSE	FALSE	TRUE	TRUE	FALSE	FALSE	FALSE	FALSE	FALSE	FALSE	FALSE	FALSE	FALSE	TRUE	NA	NA	TRUE	FALSE	FALSE	FALSE	FALSE	FALSE
chr2L	10333595	10333835	*	0.98821499186154	10333694	204	48	FALSE	FALSE	TRUE	FALSE	TRUE	TRUE	TRUE	FALSE	FALSE	FALSE	FALSE	TRUE	TRUE	FALSE	TRUE	FALSE	FALSE	TRUE	TRUE	FALSE	FALSE	FALSE	FALSE	FALSE
chr2L	10334820	10335384	*	0.99999966604746	10335205	258	51	FALSE	FALSE	TRUE	TRUE	TRUE	TRUE	TRUE	TRUE	FALSE	TRUE	TRUE	TRUE	TRUE	FALSE	TRUE	FALSE	TRUE	FALSE	FALSE	TRUE	FALSE	FALSE	TRUE	TRUE
chr2L	10339294	10339876	*	0.98577625712775	10339473	165	17	FALSE	FALSE	FALSE	FALSE	TRUE	TRUE	TRUE	FALSE	FALSE	FALSE	FALSE	TRUE	TRUE	FALSE	FALSE	TRUE	FALSE	TRUE	TRUE	FALSE	FALSE	FALSE	FALSE	FALSE
chr2L	10366567	10366834	*	0.98392583517024	10366712	258	35	FALSE	FALSE	TRUE	TRUE	TRUE	TRUE	FALSE	FALSE	FALSE	FALSE	FALSE	FALSE	FALSE	FALSE	TRUE	FALSE	NA	NA	TRUE	FALSE	FALSE	FALSE	FALSE	FALSE
chr2L	10386214	10386415	*	0.84679428553177	10386309	154	52	FALSE	FALSE	FALSE	FALSE	TRUE	FALSE	FALSE	FALSE	FALSE	FALSE	FALSE	FALSE	FALSE	FALSE	FALSE	TRUE	NA	NA	TRUE	FALSE	FALSE	FALSE	FALSE	FALSE
chr2L	10386478	10386830	*	0.89721666923377	10386749	184	75	FALSE	FALSE	FALSE	FALSE	TRUE	TRUE	FALSE	FALSE	FALSE	FALSE	FALSE	FALSE	FALSE	FALSE	FALSE	TRUE	NA	NA	TRUE	FALSE	FALSE	FALSE	FALSE	FALSE
chr2L	10387952	10388238	*	0.99997563371021	10388099	409	60	FALSE	FALSE	TRUE	TRUE	TRUE	TRUE	TRUE	TRUE	TRUE	TRUE	TRUE	TRUE	TRUE	FALSE	TRUE	FALSE	TRUE	FALSE	TRUE	FALSE	FALSE	FALSE	FALSE	FALSE
chr2L	10398054	10398527	*	1	10398243	528	90	TRUE	TRUE	TRUE	TRUE	TRUE	TRUE	TRUE	TRUE	TRUE	TRUE	TRUE	TRUE	TRUE	TRUE	FALSE	FALSE	NA	NA	FALSE	FALSE	TRUE	FALSE	TRUE	FALSE
chr2L	10408248	10408357	*	0.81860179851147	10408303	205	36	FALSE	FALSE	FALSE	FALSE	TRUE	TRUE	FALSE	FALSE	FALSE	FALSE	FALSE	FALSE	FALSE	FALSE	FALSE	TRUE	NA	NA	TRUE	FALSE	FALSE	FALSE	FALSE	FALSE
chr2L	10413760	10414167	*	0.99999792014372	10413934	309	37	FALSE	FALSE	TRUE	TRUE	TRUE	TRUE	TRUE	TRUE	FALSE	TRUE	TRUE	TRUE	TRUE	FALSE	TRUE	FALSE	TRUE	FALSE	TRUE	FALSE	FALSE	FALSE	FALSE	FALSE
chr2L	10430849	10431103	*	0.97551661510596	10430955	198	57	FALSE	FALSE	FALSE	FALSE	TRUE	TRUE	TRUE	FALSE	FALSE	FALSE	FALSE	TRUE	TRUE	FALSE	FALSE	TRUE	FALSE	TRUE	TRUE	FALSE	FALSE	FALSE	FALSE	FALSE
chr2L	10483179	10483465	*	0.99982681292584	10483301	219	52	FALSE	FALSE	TRUE	TRUE	TRUE	TRUE	TRUE	FALSE	FALSE	TRUE	TRUE	TRUE	TRUE	FALSE	TRUE	FALSE	FALSE	TRUE	TRUE	FALSE	FALSE	FALSE	FALSE	FALSE
chr2L	10488530	10488792	*	0.96023937698447	10488680	170	54	FALSE	FALSE	TRUE	TRUE	TRUE	TRUE	FALSE	FALSE	FALSE	FALSE	FALSE	FALSE	FALSE	FALSE	TRUE	FALSE	NA	NA	TRUE	FALSE	FALSE	FALSE	FALSE	FALSE
chr2L	10506606	10507057	*	0.99994429845838	10506845	226	40	TRUE	FALSE	TRUE	TRUE	TRUE	TRUE	TRUE	FALSE	FALSE	TRUE	TRUE	TRUE	TRUE	TRUE	FALSE	FALSE	NA	NA	TRUE	FALSE	FALSE	FALSE	FALSE	FALSE
chr2L	10544772	10545057	*	0.81611253236396	10544874	193	23	FALSE	FALSE	FALSE	FALSE	TRUE	TRUE	FALSE	FALSE	FALSE	FALSE	FALSE	FALSE	FALSE	FALSE	FALSE	TRUE	NA	NA	TRUE	FALSE	FALSE	FALSE	FALSE	FALSE
chr2L	10548652	10549486	*	1	10548951	444	46	TRUE	TRUE	TRUE	TRUE	TRUE	TRUE	TRUE	TRUE	TRUE	TRUE	TRUE	TRUE	TRUE	TRUE	FALSE	FALSE	NA	NA	FALSE	FALSE	TRUE	FALSE	TRUE	FALSE
chr2L	10609028	10609445	*	0.999788366098	10609178	168	49	FALSE	FALSE	TRUE	TRUE	TRUE	TRUE	TRUE	TRUE	FALSE	TRUE	TRUE	TRUE	TRUE	FALSE	TRUE	FALSE	TRUE	FALSE	FALSE	FALSE	TRUE	FALSE	TRUE	FALSE
chr2L	10643961	10644291	*	0.99746820628877	10644150	185	31	TRUE	TRUE	TRUE	TRUE	TRUE	FALSE	TRUE	TRUE	FALSE	TRUE	FALSE	TRUE	TRUE	TRUE	FALSE	FALSE	NA	NA	TRUE	FALSE	FALSE	FALSE	FALSE	FALSE
chr2L	10644665	10644929	*	0.99920178289005	10644724	89	41	FALSE	FALSE	FALSE	FALSE	TRUE	FALSE	FALSE	FALSE	FALSE	TRUE	FALSE	TRUE	TRUE	FALSE	FALSE	TRUE	NA	NA	FALSE	FALSE	FALSE	TRUE	FALSE	FALSE
chr2L	10689187	10689557	*	0.98214464008446	10689334	158	57	TRUE	FALSE	TRUE	TRUE	TRUE	FALSE	TRUE	FALSE	FALSE	TRUE	FALSE	TRUE	TRUE	TRUE	FALSE	FALSE	NA	NA	TRUE	FALSE	FALSE	FALSE	TRUE	FALSE
chr2L	10767868	10768120	*	0.99994767176013	10768053	270	56	FALSE	FALSE	TRUE	TRUE	TRUE	TRUE	TRUE	FALSE	FALSE	TRUE	TRUE	TRUE	TRUE	FALSE	TRUE	FALSE	FALSE	TRUE	TRUE	FALSE	FALSE	FALSE	FALSE	FALSE
chr2L	10830502	10830983	*	0.96837044245313	10830659	70	0	FALSE	FALSE	FALSE	FALSE	TRUE	TRUE	FALSE	FALSE	FALSE	FALSE	FALSE	FALSE	FALSE	FALSE	FALSE	TRUE	NA	NA	FALSE	FALSE	FALSE	TRUE	FALSE	FALSE
chr2L	10839859	10840079	*	0.97589401579745	10839953	136	85	FALSE	FALSE	TRUE	TRUE	TRUE	FALSE	TRUE	FALSE	FALSE	FALSE	FALSE	FALSE	FALSE	FALSE	TRUE	FALSE	FALSE	TRUE	FALSE	FALSE	FALSE	TRUE	FALSE	FALSE
chr2L	10841833	10842069	*	1	10841985	434	88	TRUE	TRUE	TRUE	TRUE	TRUE	FALSE	TRUE	TRUE	TRUE	TRUE	TRUE	TRUE	TRUE	TRUE	FALSE	FALSE	NA	NA	FALSE	TRUE	FALSE	FALSE	FALSE	FALSE
chr2L	10850779	10851057	*	0.99993389364741	10850914	295	46	FALSE	FALSE	TRUE	TRUE	TRUE	TRUE	TRUE	FALSE	FALSE	TRUE	FALSE	TRUE	TRUE	FALSE	TRUE	FALSE	FALSE	TRUE	TRUE	FALSE	FALSE	FALSE	FALSE	FALSE
chr2L	10858754	10859040	*	0.95066897886783	10858911	154	55	FALSE	FALSE	FALSE	FALSE	TRUE	TRUE	FALSE	FALSE	FALSE	FALSE	FALSE	FALSE	FALSE	FALSE	FALSE	TRUE	NA	NA	FALSE	TRUE	FALSE	FALSE	FALSE	FALSE
chr2L	10946707	10947076	*	0.96807466568276	10946959	48	0	FALSE	FALSE	FALSE	FALSE	TRUE	FALSE	TRUE	FALSE	FALSE	FALSE	FALSE	TRUE	FALSE	FALSE	FALSE	TRUE	FALSE	TRUE	FALSE	FALSE	FALSE	TRUE	FALSE	FALSE
chr2L	10974863	10975519	*	0.99998295325667	10975037	211	50	TRUE	TRUE	TRUE	TRUE	TRUE	TRUE	TRUE	TRUE	FALSE	TRUE	TRUE	TRUE	TRUE	TRUE	FALSE	FALSE	NA	NA	TRUE	FALSE	FALSE	FALSE	TRUE	FALSE
chr2L	10976688	10976899	*	0.94938289047618	10976784	232	65	FALSE	FALSE	TRUE	TRUE	TRUE	TRUE	FALSE	FALSE	FALSE	FALSE	FALSE	FALSE	FALSE	FALSE	TRUE	FALSE	NA	NA	TRUE	FALSE	FALSE	FALSE	FALSE	FALSE
chr2L	10989258	10989556	*	0.89719618820014	10989398	181	39	FALSE	FALSE	FALSE	FALSE	TRUE	TRUE	FALSE	FALSE	FALSE	FALSE	FALSE	FALSE	FALSE	FALSE	FALSE	TRUE	NA	NA	TRUE	FALSE	FALSE	FALSE	FALSE	FALSE
chr2L	11004711	11005021	*	0.9980948224603	11004850	205	5	FALSE	FALSE	TRUE	TRUE	TRUE	TRUE	TRUE	FALSE	FALSE	FALSE	FALSE	TRUE	TRUE	FALSE	TRUE	FALSE	FALSE	TRUE	TRUE	FALSE	FALSE	FALSE	FALSE	FALSE
chr2L	11037934	11038893	*	0.94713531641214	11038377	131	11	FALSE	FALSE	TRUE	TRUE	TRUE	TRUE	TRUE	FALSE	FALSE	FALSE	FALSE	TRUE	TRUE	FALSE	TRUE	FALSE	FALSE	TRUE	FALSE	FALSE	FALSE	TRUE	FALSE	FALSE
chr2L	11040843	11041305	*	0.97589147919723	11041023	182	31	FALSE	FALSE	FALSE	FALSE	TRUE	TRUE	FALSE	FALSE	FALSE	FALSE	FALSE	FALSE	FALSE	FALSE	FALSE	TRUE	NA	NA	FALSE	FALSE	FALSE	TRUE	FALSE	FALSE
chr2L	11045098	11045525	*	0.86482531139467	11045340	135	36	FALSE	FALSE	FALSE	FALSE	TRUE	TRUE	FALSE	FALSE	FALSE	FALSE	FALSE	FALSE	FALSE	FALSE	FALSE	TRUE	NA	NA	FALSE	TRUE	FALSE	FALSE	FALSE	TRUE
chr2L	11061178	11061508	*	0.99989559481528	11061357	276	41	FALSE	FALSE	TRUE	TRUE	TRUE	TRUE	TRUE	FALSE	FALSE	TRUE	TRUE	TRUE	TRUE	FALSE	TRUE	FALSE	FALSE	TRUE	FALSE	FALSE	TRUE	FALSE	TRUE	FALSE
chr2L	11065683	11066097	*	0.99991271320306	11065822	281	34	FALSE	FALSE	TRUE	TRUE	TRUE	TRUE	TRUE	FALSE	FALSE	FALSE	FALSE	TRUE	TRUE	FALSE	TRUE	FALSE	FALSE	TRUE	FALSE	FALSE	TRUE	FALSE	TRUE	TRUE
chr2L	11070821	11071558	*	1	11071036	605	81	TRUE	TRUE	TRUE	TRUE	TRUE	TRUE	TRUE	TRUE	TRUE	TRUE	TRUE	TRUE	TRUE	TRUE	FALSE	FALSE	NA	NA	TRUE	FALSE	FALSE	FALSE	TRUE	FALSE
chr2L	11074866	11075750	*	1	11075421	685	68	TRUE	TRUE	TRUE	TRUE	TRUE	TRUE	TRUE	TRUE	TRUE	TRUE	TRUE	TRUE	TRUE	TRUE	FALSE	FALSE	NA	NA	TRUE	FALSE	FALSE	FALSE	TRUE	FALSE
chr2L	11078271	11078786	*	0.9999648723202	11078554	249	31	TRUE	FALSE	TRUE	TRUE	TRUE	TRUE	TRUE	FALSE	FALSE	TRUE	TRUE	TRUE	TRUE	TRUE	FALSE	FALSE	NA	NA	FALSE	FALSE	TRUE	FALSE	TRUE	FALSE
chr2L	11082104	11082325	*	0.95896080954747	11082243	234	22	FALSE	FALSE	FALSE	FALSE	TRUE	TRUE	FALSE	FALSE	FALSE	FALSE	FALSE	FALSE	FALSE	FALSE	FALSE	TRUE	NA	NA	FALSE	TRUE	FALSE	FALSE	TRUE	FALSE
chr2L	11106578	11106847	*	0.94879520699783	11106671	236	54	FALSE	FALSE	TRUE	TRUE	TRUE	TRUE	TRUE	FALSE	FALSE	FALSE	FALSE	TRUE	TRUE	FALSE	TRUE	FALSE	FALSE	TRUE	TRUE	FALSE	FALSE	FALSE	TRUE	FALSE
chr2L	11119766	11120183	*	0.99992393900638	11120095	258	47	TRUE	TRUE	TRUE	TRUE	TRUE	TRUE	TRUE	TRUE	TRUE	TRUE	TRUE	TRUE	TRUE	TRUE	FALSE	FALSE	NA	NA	FALSE	TRUE	FALSE	FALSE	TRUE	FALSE
chr2L	11130623	11130904	*	0.99710342515671	11130731	272	49	FALSE	FALSE	TRUE	TRUE	TRUE	TRUE	TRUE	FALSE	FALSE	FALSE	FALSE	TRUE	TRUE	FALSE	TRUE	FALSE	FALSE	TRUE	TRUE	FALSE	FALSE	FALSE	FALSE	FALSE
chr2L	11194571	11194710	*	0.94304957794465	11194652	140	57	FALSE	FALSE	FALSE	FALSE	TRUE	TRUE	TRUE	FALSE	FALSE	TRUE	TRUE	TRUE	TRUE	FALSE	FALSE	TRUE	TRUE	FALSE	FALSE	FALSE	TRUE	FALSE	TRUE	FALSE
chr2L	11200391	11200674	*	0.99998515140578	11200461	58	28	TRUE	FALSE	TRUE	FALSE	TRUE	TRUE	FALSE	FALSE	FALSE	FALSE	FALSE	FALSE	FALSE	TRUE	FALSE	FALSE	NA	NA	FALSE	FALSE	FALSE	TRUE	FALSE	FALSE
chr2L	11207010	11207288	*	0.97840305244399	11207092	184	32	FALSE	FALSE	FALSE	FALSE	TRUE	TRUE	TRUE	FALSE	FALSE	FALSE	FALSE	TRUE	TRUE	FALSE	FALSE	TRUE	FALSE	TRUE	FALSE	FALSE	TRUE	FALSE	TRUE	TRUE
chr2L	11210463	11210844	*	0.99914022935541	11210633	186	29	FALSE	FALSE	TRUE	TRUE	TRUE	TRUE	TRUE	FALSE	FALSE	FALSE	FALSE	TRUE	TRUE	FALSE	TRUE	FALSE	FALSE	TRUE	TRUE	FALSE	FALSE	FALSE	FALSE	TRUE
chr2L	11214169	11214856	*	0.91072992385602	11214776	114	38	FALSE	FALSE	FALSE	FALSE	TRUE	TRUE	FALSE	FALSE	FALSE	FALSE	FALSE	FALSE	FALSE	FALSE	FALSE	TRUE	NA	NA	FALSE	FALSE	TRUE	FALSE	TRUE	FALSE
chr2L	11224537	11224900	*	0.99999650049303	11224666	276	64	TRUE	FALSE	TRUE	TRUE	TRUE	TRUE	FALSE	FALSE	FALSE	FALSE	FALSE	FALSE	FALSE	TRUE	FALSE	FALSE	NA	NA	FALSE	FALSE	TRUE	FALSE	TRUE	FALSE
chr2L	11268925	11269281	*	0.99991732604066	11269117	235	39	FALSE	FALSE	TRUE	TRUE	TRUE	TRUE	TRUE	FALSE	FALSE	FALSE	FALSE	TRUE	TRUE	FALSE	TRUE	FALSE	FALSE	TRUE	TRUE	FALSE	FALSE	FALSE	FALSE	FALSE
chr2L	11277923	11278171	*	0.99778806014621	11278022	251	53	FALSE	FALSE	TRUE	TRUE	TRUE	TRUE	TRUE	FALSE	FALSE	FALSE	FALSE	TRUE	TRUE	FALSE	TRUE	FALSE	FALSE	TRUE	TRUE	FALSE	FALSE	FALSE	FALSE	FALSE
chr2L	11309743	11310021	*	0.98136773862259	11309832	134	54	FALSE	FALSE	TRUE	TRUE	TRUE	TRUE	TRUE	FALSE	FALSE	TRUE	TRUE	TRUE	TRUE	FALSE	TRUE	FALSE	FALSE	TRUE	FALSE	FALSE	TRUE	FALSE	TRUE	FALSE
chr2L	11316435	11316652	*	0.99999999607709	11316509	58	0	FALSE	FALSE	TRUE	TRUE	TRUE	TRUE	FALSE	FALSE	FALSE	FALSE	FALSE	FALSE	FALSE	FALSE	TRUE	FALSE	NA	NA	FALSE	FALSE	FALSE	TRUE	FALSE	FALSE
chr2L	11344108	11344673	*	0.9999999999838	11344160	302	27	TRUE	TRUE	TRUE	TRUE	TRUE	TRUE	TRUE	TRUE	TRUE	TRUE	TRUE	TRUE	TRUE	TRUE	FALSE	FALSE	NA	NA	FALSE	FALSE	TRUE	FALSE	TRUE	FALSE
chr2L	11378127	11378466	*	0.9718784224962	11378282	169	30	FALSE	FALSE	FALSE	FALSE	TRUE	TRUE	FALSE	FALSE	FALSE	FALSE	FALSE	FALSE	FALSE	FALSE	FALSE	TRUE	NA	NA	FALSE	FALSE	TRUE	FALSE	TRUE	FALSE
chr2L	11418644	11419386	*	0.99999533806477	11418904	234	38	FALSE	FALSE	TRUE	TRUE	TRUE	TRUE	TRUE	FALSE	FALSE	TRUE	TRUE	TRUE	TRUE	FALSE	TRUE	FALSE	FALSE	TRUE	FALSE	FALSE	TRUE	FALSE	TRUE	FALSE
chr2L	11445478	11445827	*	0.99999999999995	11445749	422	53	TRUE	TRUE	TRUE	TRUE	TRUE	TRUE	TRUE	TRUE	TRUE	TRUE	TRUE	TRUE	TRUE	TRUE	FALSE	FALSE	NA	NA	TRUE	FALSE	FALSE	FALSE	FALSE	TRUE
chr2L	11447377	11448266	*	0.99999999014775	11447943	285	28	FALSE	FALSE	TRUE	TRUE	TRUE	TRUE	TRUE	TRUE	FALSE	TRUE	TRUE	TRUE	TRUE	FALSE	TRUE	FALSE	TRUE	FALSE	FALSE	TRUE	FALSE	FALSE	TRUE	TRUE
chr2L	11448838	11449491	*	0.85515431137416	11449293	161	41	FALSE	FALSE	FALSE	FALSE	TRUE	TRUE	FALSE	FALSE	FALSE	FALSE	FALSE	FALSE	FALSE	FALSE	FALSE	TRUE	NA	NA	FALSE	FALSE	TRUE	FALSE	TRUE	FALSE
chr2L	11450416	11450926	*	0.99998922116889	11450674	259	38	TRUE	TRUE	TRUE	TRUE	TRUE	TRUE	TRUE	TRUE	FALSE	TRUE	TRUE	TRUE	TRUE	TRUE	FALSE	FALSE	NA	NA	FALSE	FALSE	TRUE	FALSE	TRUE	FALSE
chr2L	11452439	11452975	*	1	11452924	523	64	TRUE	TRUE	TRUE	TRUE	TRUE	TRUE	TRUE	TRUE	TRUE	TRUE	TRUE	TRUE	TRUE	TRUE	FALSE	FALSE	NA	NA	FALSE	FALSE	TRUE	FALSE	TRUE	TRUE
chr2L	11455082	11456199	*	1	11455629	510	21	TRUE	TRUE	TRUE	TRUE	TRUE	TRUE	TRUE	TRUE	TRUE	TRUE	TRUE	TRUE	TRUE	TRUE	FALSE	FALSE	NA	NA	FALSE	FALSE	TRUE	FALSE	TRUE	FALSE
chr2L	11482450	11482678	*	0.93937824315096	11482626	143	38	FALSE	FALSE	FALSE	FALSE	TRUE	TRUE	TRUE	FALSE	FALSE	TRUE	FALSE	TRUE	TRUE	FALSE	FALSE	TRUE	TRUE	FALSE	FALSE	FALSE	TRUE	FALSE	TRUE	FALSE
chr2L	11485891	11486243	*	0.99999999992592	11486194	430	78	TRUE	TRUE	TRUE	TRUE	TRUE	TRUE	TRUE	TRUE	TRUE	TRUE	TRUE	TRUE	TRUE	TRUE	FALSE	FALSE	NA	NA	TRUE	FALSE	FALSE	FALSE	TRUE	FALSE
chr2L	11491217	11491565	*	0.94353132256007	11491352	173	55	FALSE	FALSE	TRUE	TRUE	TRUE	TRUE	TRUE	FALSE	FALSE	FALSE	FALSE	TRUE	TRUE	FALSE	TRUE	FALSE	FALSE	TRUE	FALSE	FALSE	TRUE	FALSE	TRUE	FALSE
chr2L	11517173	11517403	*	0.98803694185643	11517307	256	49	FALSE	FALSE	TRUE	FALSE	TRUE	TRUE	TRUE	FALSE	FALSE	TRUE	TRUE	TRUE	TRUE	FALSE	TRUE	FALSE	FALSE	TRUE	TRUE	FALSE	FALSE	FALSE	FALSE	TRUE
chr2L	11563144	11563535	*	0.98233497000579	11563457	98	5	FALSE	FALSE	TRUE	TRUE	TRUE	FALSE	TRUE	FALSE	FALSE	TRUE	FALSE	TRUE	FALSE	FALSE	TRUE	FALSE	FALSE	TRUE	FALSE	FALSE	TRUE	FALSE	TRUE	FALSE
chr2L	11581655	11582058	*	0.99991737264544	11581992	166	40	FALSE	FALSE	TRUE	TRUE	TRUE	TRUE	TRUE	TRUE	FALSE	TRUE	TRUE	TRUE	TRUE	FALSE	TRUE	FALSE	TRUE	FALSE	FALSE	FALSE	TRUE	FALSE	TRUE	TRUE
chr2L	11722178	11723075	*	0.99641640962641	11722784	128	45	FALSE	FALSE	TRUE	TRUE	TRUE	TRUE	TRUE	TRUE	FALSE	TRUE	TRUE	TRUE	TRUE	FALSE	TRUE	FALSE	TRUE	FALSE	FALSE	FALSE	TRUE	FALSE	TRUE	FALSE
chr2L	11756618	11757287	*	0.99999999719805	11756843	210	24	TRUE	TRUE	TRUE	TRUE	TRUE	TRUE	TRUE	TRUE	FALSE	TRUE	TRUE	TRUE	TRUE	TRUE	FALSE	FALSE	NA	NA	FALSE	FALSE	TRUE	FALSE	TRUE	FALSE
chr2L	11793986	11794433	*	1	11794138	593	73	TRUE	TRUE	TRUE	TRUE	TRUE	TRUE	TRUE	TRUE	TRUE	TRUE	TRUE	TRUE	TRUE	TRUE	FALSE	FALSE	NA	NA	TRUE	FALSE	FALSE	FALSE	TRUE	FALSE
chr2L	11797883	11798284	*	0.86823374124652	11798093	144	69	FALSE	FALSE	TRUE	FALSE	TRUE	FALSE	TRUE	FALSE	FALSE	TRUE	FALSE	TRUE	TRUE	FALSE	TRUE	FALSE	FALSE	TRUE	TRUE	FALSE	FALSE	FALSE	TRUE	FALSE
chr2L	11808740	11809052	*	0.99700103817754	11808895	214	27	FALSE	FALSE	FALSE	FALSE	TRUE	TRUE	TRUE	FALSE	FALSE	TRUE	FALSE	TRUE	TRUE	FALSE	FALSE	TRUE	TRUE	FALSE	TRUE	FALSE	FALSE	FALSE	FALSE	TRUE
chr2L	11813680	11813930	*	0.92799228105602	11813861	155	62	FALSE	FALSE	FALSE	FALSE	TRUE	TRUE	FALSE	FALSE	FALSE	FALSE	FALSE	FALSE	FALSE	FALSE	FALSE	TRUE	NA	NA	TRUE	FALSE	FALSE	FALSE	FALSE	FALSE
chr2L	11829314	11829558	*	0.9999742114799	11829482	330	34	FALSE	FALSE	TRUE	TRUE	TRUE	TRUE	TRUE	FALSE	FALSE	FALSE	FALSE	TRUE	TRUE	FALSE	TRUE	FALSE	FALSE	TRUE	TRUE	FALSE	FALSE	FALSE	FALSE	FALSE
chr2L	11855052	11855579	*	0.94630007678335	11855373	109	19	FALSE	FALSE	FALSE	FALSE	TRUE	TRUE	TRUE	FALSE	FALSE	FALSE	FALSE	TRUE	TRUE	FALSE	FALSE	TRUE	FALSE	TRUE	FALSE	FALSE	TRUE	FALSE	TRUE	FALSE
chr2L	11901272	11901764	*	0.97740436045342	11901587	118	29	FALSE	FALSE	FALSE	FALSE	TRUE	TRUE	TRUE	FALSE	FALSE	TRUE	FALSE	TRUE	TRUE	FALSE	FALSE	TRUE	TRUE	FALSE	FALSE	FALSE	FALSE	TRUE	FALSE	FALSE
chr2L	11902703	11903214	*	0.82944739282276	11902951	91	33	FALSE	FALSE	FALSE	FALSE	TRUE	FALSE	FALSE	FALSE	FALSE	FALSE	FALSE	FALSE	FALSE	FALSE	FALSE	TRUE	NA	NA	FALSE	FALSE	FALSE	TRUE	FALSE	FALSE
chr2L	11967665	11968207	*	0.85737449535336	11967905	121	30	FALSE	FALSE	FALSE	FALSE	TRUE	FALSE	FALSE	FALSE	FALSE	FALSE	FALSE	FALSE	FALSE	FALSE	FALSE	TRUE	NA	NA	FALSE	FALSE	TRUE	FALSE	TRUE	FALSE
chr2L	11968906	11969345	*	0.99999052814916	11969048	241	44	FALSE	FALSE	TRUE	TRUE	TRUE	TRUE	TRUE	FALSE	FALSE	TRUE	TRUE	TRUE	TRUE	FALSE	TRUE	FALSE	FALSE	TRUE	FALSE	FALSE	TRUE	FALSE	TRUE	TRUE
chr2L	11971011	11971511	*	1	11971294	524	46	TRUE	TRUE	TRUE	TRUE	TRUE	TRUE	TRUE	TRUE	TRUE	TRUE	TRUE	TRUE	TRUE	TRUE	FALSE	FALSE	NA	NA	TRUE	FALSE	FALSE	FALSE	TRUE	TRUE
chr2L	11973180	11973766	*	0.99976570845354	11973443	231	32	FALSE	FALSE	TRUE	TRUE	TRUE	TRUE	TRUE	FALSE	FALSE	TRUE	TRUE	TRUE	TRUE	FALSE	TRUE	FALSE	FALSE	TRUE	FALSE	FALSE	TRUE	FALSE	TRUE	FALSE
chr2L	11991730	11991976	*	0.99047726211214	11991852	61	12	FALSE	FALSE	TRUE	FALSE	TRUE	TRUE	TRUE	FALSE	FALSE	FALSE	FALSE	TRUE	FALSE	FALSE	TRUE	FALSE	FALSE	TRUE	FALSE	TRUE	FALSE	FALSE	FALSE	FALSE
chr2L	11996065	11996286	*	0.97841536459259	11996169	32	0	FALSE	FALSE	FALSE	FALSE	TRUE	FALSE	FALSE	FALSE	FALSE	FALSE	FALSE	FALSE	FALSE	FALSE	FALSE	TRUE	NA	NA	FALSE	TRUE	FALSE	FALSE	FALSE	FALSE
chr2L	12002151	12002424	*	0.9769328942819	12002332	207	63	FALSE	FALSE	FALSE	FALSE	TRUE	TRUE	TRUE	FALSE	FALSE	FALSE	FALSE	TRUE	TRUE	FALSE	FALSE	TRUE	FALSE	TRUE	TRUE	FALSE	FALSE	FALSE	FALSE	FALSE
chr2L	12003740	12003966	*	0.96975449618422	12003859	196	71	FALSE	FALSE	FALSE	FALSE	TRUE	TRUE	FALSE	FALSE	FALSE	FALSE	FALSE	FALSE	FALSE	FALSE	FALSE	TRUE	NA	NA	FALSE	TRUE	FALSE	FALSE	TRUE	TRUE
chr2L	12007232	12008021	*	0.9999833102306	12007482	245	67	FALSE	FALSE	TRUE	FALSE	TRUE	TRUE	TRUE	FALSE	FALSE	FALSE	FALSE	TRUE	TRUE	FALSE	TRUE	FALSE	FALSE	TRUE	FALSE	FALSE	TRUE	FALSE	TRUE	FALSE
chr2L	12011325	12011809	*	0.99073201791206	12011519	162	73	FALSE	FALSE	FALSE	FALSE	TRUE	FALSE	FALSE	FALSE	FALSE	FALSE	FALSE	FALSE	FALSE	FALSE	FALSE	TRUE	NA	NA	FALSE	TRUE	FALSE	FALSE	TRUE	TRUE
chr2L	12011927	12012492	*	0.99563088491329	12012420	206	65	FALSE	FALSE	TRUE	TRUE	TRUE	TRUE	TRUE	FALSE	FALSE	TRUE	FALSE	TRUE	TRUE	FALSE	TRUE	FALSE	FALSE	TRUE	FALSE	FALSE	TRUE	FALSE	TRUE	TRUE
chr2L	12063093	12063347	*	0.82784447696829	12063256	184	54	FALSE	FALSE	FALSE	FALSE	TRUE	TRUE	FALSE	FALSE	FALSE	FALSE	FALSE	FALSE	FALSE	FALSE	FALSE	TRUE	NA	NA	TRUE	FALSE	FALSE	FALSE	TRUE	FALSE
chr2L	12075907	12076623	*	0.97939768644332	12076236	157	30	FALSE	FALSE	TRUE	TRUE	TRUE	TRUE	TRUE	TRUE	FALSE	TRUE	TRUE	TRUE	TRUE	FALSE	TRUE	FALSE	TRUE	FALSE	FALSE	TRUE	FALSE	FALSE	TRUE	FALSE
chr2L	12079832	12080773	*	0.91140033706346	12080158	134	48	TRUE	FALSE	TRUE	FALSE	TRUE	TRUE	TRUE	FALSE	FALSE	TRUE	FALSE	TRUE	TRUE	TRUE	FALSE	FALSE	NA	NA	FALSE	FALSE	TRUE	FALSE	TRUE	FALSE
chr2L	12080855	12081920	*	1	12081354	592	23	TRUE	TRUE	TRUE	TRUE	TRUE	TRUE	TRUE	TRUE	TRUE	TRUE	TRUE	TRUE	TRUE	TRUE	FALSE	FALSE	NA	NA	FALSE	FALSE	TRUE	FALSE	TRUE	FALSE
chr2L	12085791	12086175	*	0.99999999999876	12085907	403	51	TRUE	TRUE	TRUE	TRUE	TRUE	TRUE	TRUE	TRUE	TRUE	TRUE	TRUE	TRUE	TRUE	TRUE	FALSE	FALSE	NA	NA	TRUE	FALSE	FALSE	FALSE	TRUE	FALSE
chr2L	12087411	12088128	*	0.99999911663567	12087774	236	61	TRUE	FALSE	TRUE	TRUE	TRUE	TRUE	TRUE	TRUE	FALSE	TRUE	TRUE	TRUE	TRUE	TRUE	FALSE	FALSE	NA	NA	FALSE	FALSE	TRUE	FALSE	TRUE	FALSE
chr2L	12088839	12089997	*	0.99999999922802	12089606	309	47	TRUE	TRUE	TRUE	TRUE	TRUE	TRUE	TRUE	TRUE	TRUE	TRUE	TRUE	TRUE	TRUE	TRUE	FALSE	FALSE	NA	NA	FALSE	FALSE	TRUE	FALSE	TRUE	FALSE
chr2L	12091925	12092517	*	0.96832912047655	12092063	151	23	FALSE	FALSE	FALSE	FALSE	TRUE	TRUE	TRUE	FALSE	FALSE	TRUE	TRUE	TRUE	TRUE	FALSE	FALSE	TRUE	TRUE	FALSE	FALSE	FALSE	TRUE	FALSE	TRUE	FALSE
chr2L	12093645	12093949	*	0.99944822798352	12093788	258	28	FALSE	FALSE	TRUE	TRUE	TRUE	TRUE	TRUE	TRUE	FALSE	TRUE	TRUE	TRUE	TRUE	FALSE	TRUE	FALSE	TRUE	FALSE	TRUE	FALSE	FALSE	FALSE	FALSE	FALSE
chr2L	12159633	12159998	*	0.99357383464174	12159814	139	19	FALSE	FALSE	FALSE	FALSE	TRUE	TRUE	FALSE	FALSE	FALSE	FALSE	FALSE	FALSE	FALSE	FALSE	FALSE	TRUE	NA	NA	FALSE	FALSE	FALSE	TRUE	FALSE	FALSE
chr2L	12172469	12172741	*	0.87857249162427	12172564	125	49	FALSE	FALSE	FALSE	FALSE	TRUE	FALSE	FALSE	FALSE	FALSE	FALSE	FALSE	FALSE	FALSE	FALSE	FALSE	TRUE	NA	NA	TRUE	FALSE	FALSE	FALSE	FALSE	FALSE
chr2L	12172912	12173055	*	0.99970009636674	12172979	220	67	FALSE	FALSE	TRUE	TRUE	TRUE	TRUE	TRUE	FALSE	FALSE	TRUE	FALSE	TRUE	TRUE	FALSE	TRUE	FALSE	FALSE	TRUE	TRUE	FALSE	FALSE	FALSE	FALSE	FALSE
chr2L	12175522	12175903	*	0.98578488335858	12175682	135	30	FALSE	FALSE	FALSE	FALSE	TRUE	FALSE	TRUE	FALSE	FALSE	TRUE	TRUE	TRUE	TRUE	FALSE	FALSE	TRUE	TRUE	FALSE	FALSE	FALSE	FALSE	TRUE	FALSE	FALSE
chr2L	12252164	12252738	*	0.98612574926006	12252437	116	9	FALSE	FALSE	FALSE	FALSE	TRUE	FALSE	TRUE	FALSE	FALSE	FALSE	FALSE	TRUE	TRUE	FALSE	FALSE	TRUE	FALSE	TRUE	FALSE	FALSE	FALSE	TRUE	FALSE	FALSE
chr2L	12266928	12267306	*	0.98897059954889	12267165	124	24	FALSE	FALSE	TRUE	FALSE	TRUE	FALSE	FALSE	FALSE	FALSE	FALSE	FALSE	FALSE	FALSE	FALSE	TRUE	FALSE	NA	NA	FALSE	FALSE	FALSE	TRUE	FALSE	FALSE
chr2L	12346180	12346558	*	0.89407735591476	12346339	128	39	FALSE	FALSE	TRUE	TRUE	TRUE	FALSE	FALSE	FALSE	FALSE	FALSE	FALSE	FALSE	FALSE	FALSE	TRUE	FALSE	NA	NA	FALSE	FALSE	TRUE	FALSE	TRUE	FALSE
chr2L	12347679	12348412	*	0.99883781244762	12347875	134	50	FALSE	FALSE	TRUE	TRUE	TRUE	TRUE	TRUE	FALSE	FALSE	TRUE	TRUE	TRUE	TRUE	FALSE	TRUE	FALSE	FALSE	TRUE	TRUE	FALSE	FALSE	FALSE	TRUE	TRUE
chr2L	12359782	12360206	*	0.99426161236616	12359879	129	52	FALSE	FALSE	FALSE	FALSE	TRUE	TRUE	TRUE	FALSE	FALSE	TRUE	TRUE	TRUE	TRUE	FALSE	FALSE	TRUE	TRUE	FALSE	FALSE	FALSE	FALSE	TRUE	FALSE	FALSE
chr2L	12360632	12360747	*	0.95082652628434	12360681	121	41	FALSE	FALSE	FALSE	FALSE	TRUE	FALSE	FALSE	FALSE	FALSE	FALSE	FALSE	FALSE	FALSE	FALSE	FALSE	TRUE	NA	NA	FALSE	TRUE	FALSE	FALSE	TRUE	FALSE
chr2L	12364397	12364669	*	0.84543491927031	12364498	115	26	FALSE	FALSE	FALSE	FALSE	TRUE	TRUE	FALSE	FALSE	FALSE	FALSE	FALSE	FALSE	FALSE	FALSE	FALSE	TRUE	NA	NA	FALSE	FALSE	FALSE	TRUE	FALSE	FALSE
chr2L	12369059	12369579	*	0.84936888678113	12369492	106	30	FALSE	FALSE	FALSE	FALSE	TRUE	TRUE	FALSE	FALSE	FALSE	FALSE	FALSE	FALSE	FALSE	FALSE	FALSE	TRUE	NA	NA	FALSE	FALSE	TRUE	FALSE	TRUE	FALSE
chr2L	12434359	12434622	*	0.99999963202094	12434526	317	93	TRUE	TRUE	TRUE	TRUE	TRUE	TRUE	TRUE	TRUE	FALSE	TRUE	TRUE	TRUE	TRUE	TRUE	FALSE	FALSE	NA	NA	TRUE	FALSE	FALSE	FALSE	TRUE	FALSE
chr2L	12435264	12435998	*	0.99999999939296	12435642	318	54	TRUE	TRUE	TRUE	TRUE	TRUE	TRUE	TRUE	TRUE	TRUE	TRUE	TRUE	TRUE	TRUE	TRUE	FALSE	FALSE	NA	NA	FALSE	FALSE	TRUE	FALSE	TRUE	FALSE
chr2L	12457432	12457749	*	0.99999999959378	12457564	369	69	TRUE	TRUE	TRUE	TRUE	TRUE	TRUE	TRUE	FALSE	FALSE	TRUE	TRUE	TRUE	TRUE	TRUE	FALSE	FALSE	NA	NA	FALSE	FALSE	TRUE	FALSE	TRUE	FALSE
chr2L	12458565	12459273	*	0.97259303143326	12458685	160	52	FALSE	FALSE	FALSE	FALSE	TRUE	FALSE	TRUE	FALSE	FALSE	TRUE	TRUE	TRUE	TRUE	FALSE	FALSE	TRUE	TRUE	FALSE	FALSE	FALSE	TRUE	FALSE	TRUE	TRUE
chr2L	12459887	12460213	*	0.99999997176085	12460070	314	71	TRUE	TRUE	TRUE	TRUE	TRUE	TRUE	TRUE	TRUE	TRUE	TRUE	TRUE	TRUE	TRUE	TRUE	FALSE	FALSE	NA	NA	TRUE	FALSE	FALSE	FALSE	TRUE	TRUE
chr2L	12461236	12461610	*	0.99999993619856	12461315	288	50	FALSE	FALSE	TRUE	TRUE	TRUE	TRUE	TRUE	FALSE	FALSE	TRUE	TRUE	TRUE	TRUE	FALSE	TRUE	FALSE	FALSE	TRUE	TRUE	FALSE	FALSE	FALSE	TRUE	TRUE
chr2L	12465871	12466334	*	0.82969161633177	12465923	144	39	FALSE	FALSE	FALSE	FALSE	TRUE	TRUE	FALSE	TRUE	FALSE	FALSE	FALSE	FALSE	FALSE	FALSE	FALSE	TRUE	NA	NA	FALSE	FALSE	TRUE	FALSE	FALSE	FALSE
chr2L	12466526	12466774	*	1	12466725	490	37	TRUE	TRUE	TRUE	TRUE	TRUE	TRUE	TRUE	TRUE	TRUE	TRUE	TRUE	TRUE	TRUE	TRUE	FALSE	FALSE	NA	NA	FALSE	FALSE	TRUE	FALSE	TRUE	FALSE
chr2L	12469192	12469533	*	0.99888569647669	12469420	227	33	FALSE	FALSE	TRUE	TRUE	TRUE	TRUE	TRUE	FALSE	FALSE	TRUE	TRUE	TRUE	TRUE	FALSE	TRUE	FALSE	FALSE	TRUE	FALSE	FALSE	TRUE	FALSE	TRUE	FALSE
chr2L	12478573	12478944	*	0.99518303751294	12478710	203	11	FALSE	FALSE	FALSE	FALSE	TRUE	TRUE	TRUE	FALSE	FALSE	FALSE	FALSE	TRUE	TRUE	FALSE	FALSE	TRUE	FALSE	TRUE	FALSE	FALSE	TRUE	FALSE	TRUE	FALSE
chr2L	12501624	12501892	*	0.99726505478031	12501775	151	41	FALSE	FALSE	FALSE	FALSE	TRUE	TRUE	TRUE	FALSE	FALSE	TRUE	FALSE	FALSE	FALSE	FALSE	FALSE	TRUE	TRUE	FALSE	FALSE	FALSE	TRUE	FALSE	FALSE	FALSE
chr2L	12507760	12508105	*	0.99251888490435	12507917	166	38	FALSE	FALSE	FALSE	FALSE	TRUE	TRUE	TRUE	FALSE	FALSE	TRUE	TRUE	TRUE	TRUE	FALSE	FALSE	TRUE	TRUE	FALSE	TRUE	FALSE	FALSE	FALSE	TRUE	TRUE
chr2L	12520350	12520837	*	0.99999999755169	12520450	266	10	TRUE	TRUE	TRUE	TRUE	TRUE	TRUE	TRUE	TRUE	TRUE	TRUE	TRUE	TRUE	TRUE	TRUE	FALSE	FALSE	NA	NA	FALSE	TRUE	FALSE	FALSE	FALSE	TRUE
chr2L	12529448	12530125	*	0.9911220329759	12529885	123	8	FALSE	FALSE	FALSE	FALSE	TRUE	TRUE	TRUE	FALSE	FALSE	TRUE	TRUE	TRUE	TRUE	FALSE	FALSE	TRUE	TRUE	FALSE	FALSE	FALSE	TRUE	FALSE	TRUE	TRUE
chr2L	12539815	12540205	*	0.99964620941783	12540071	181	39	FALSE	FALSE	FALSE	FALSE	TRUE	FALSE	TRUE	FALSE	FALSE	TRUE	TRUE	TRUE	TRUE	FALSE	FALSE	TRUE	TRUE	FALSE	FALSE	FALSE	FALSE	TRUE	FALSE	FALSE
chr2L	12575160	12575479	*	0.98301002688584	12575332	137	30	FALSE	FALSE	FALSE	FALSE	TRUE	TRUE	FALSE	FALSE	FALSE	FALSE	FALSE	FALSE	FALSE	FALSE	FALSE	TRUE	NA	NA	FALSE	TRUE	FALSE	FALSE	TRUE	FALSE
chr2L	12607334	12607633	*	0.97406431698697	12607563	167	24	FALSE	FALSE	FALSE	FALSE	TRUE	TRUE	TRUE	FALSE	FALSE	FALSE	FALSE	TRUE	TRUE	FALSE	FALSE	TRUE	FALSE	TRUE	FALSE	FALSE	TRUE	FALSE	TRUE	FALSE
chr2L	12614873	12615125	*	0.99629694371879	12614959	210	34	FALSE	FALSE	TRUE	TRUE	TRUE	TRUE	TRUE	TRUE	FALSE	TRUE	TRUE	TRUE	TRUE	FALSE	TRUE	FALSE	TRUE	FALSE	FALSE	FALSE	TRUE	FALSE	TRUE	FALSE
chr2L	12616157	12616313	*	0.99998772653532	12616211	248	56	TRUE	TRUE	TRUE	TRUE	TRUE	TRUE	TRUE	TRUE	FALSE	TRUE	TRUE	FALSE	FALSE	TRUE	FALSE	FALSE	NA	NA	FALSE	FALSE	TRUE	FALSE	FALSE	FALSE
chr2L	12618573	12618972	*	0.9545896603101	12618670	137	46	FALSE	FALSE	FALSE	FALSE	TRUE	TRUE	TRUE	FALSE	FALSE	TRUE	FALSE	TRUE	TRUE	FALSE	FALSE	TRUE	TRUE	FALSE	FALSE	TRUE	FALSE	FALSE	TRUE	TRUE
chr2L	12632997	12633538	*	0.91398435602558	12633302	126	59	FALSE	FALSE	TRUE	TRUE	TRUE	TRUE	TRUE	FALSE	FALSE	TRUE	TRUE	TRUE	TRUE	FALSE	TRUE	FALSE	FALSE	TRUE	FALSE	FALSE	TRUE	FALSE	TRUE	FALSE
chr2L	12662538	12663519	*	0.9999999998633	12663097	280	21	TRUE	TRUE	TRUE	TRUE	TRUE	TRUE	TRUE	TRUE	TRUE	TRUE	TRUE	TRUE	TRUE	TRUE	FALSE	FALSE	NA	NA	FALSE	FALSE	TRUE	FALSE	TRUE	FALSE
chr2L	12665967	12666592	*	0.99991916798503	12666288	197	42	TRUE	FALSE	TRUE	TRUE	TRUE	TRUE	TRUE	TRUE	FALSE	TRUE	TRUE	TRUE	TRUE	TRUE	FALSE	FALSE	NA	NA	FALSE	FALSE	TRUE	FALSE	TRUE	FALSE
chr2L	12670349	12670804	*	0.99999999710888	12670595	315	35	TRUE	TRUE	TRUE	TRUE	TRUE	TRUE	TRUE	TRUE	TRUE	TRUE	TRUE	TRUE	TRUE	TRUE	FALSE	FALSE	NA	NA	FALSE	FALSE	TRUE	FALSE	TRUE	FALSE
chr2L	12678070	12678743	*	0.99999831297456	12678566	230	28	FALSE	FALSE	TRUE	TRUE	TRUE	TRUE	TRUE	FALSE	FALSE	TRUE	TRUE	TRUE	TRUE	FALSE	TRUE	FALSE	FALSE	TRUE	TRUE	FALSE	FALSE	FALSE	TRUE	TRUE
chr2L	12692830	12693082	*	0.99971945643427	12692988	281	49	FALSE	FALSE	TRUE	TRUE	TRUE	TRUE	TRUE	TRUE	FALSE	TRUE	TRUE	TRUE	TRUE	FALSE	TRUE	FALSE	TRUE	FALSE	TRUE	FALSE	FALSE	FALSE	FALSE	FALSE
chr2L	12712331	12712629	*	0.84668472327629	12712526	166	41	FALSE	FALSE	FALSE	FALSE	TRUE	TRUE	FALSE	FALSE	FALSE	FALSE	FALSE	FALSE	FALSE	FALSE	FALSE	TRUE	NA	NA	TRUE	FALSE	FALSE	FALSE	FALSE	FALSE
chr2L	12722224	12722436	*	0.99241875136466	12722273	215	78	FALSE	FALSE	TRUE	TRUE	TRUE	TRUE	TRUE	FALSE	FALSE	TRUE	TRUE	FALSE	FALSE	FALSE	TRUE	FALSE	FALSE	TRUE	TRUE	FALSE	FALSE	FALSE	FALSE	FALSE
chr2L	12730711	12731179	*	0.99999999999958	12730915	297	18	TRUE	TRUE	TRUE	TRUE	TRUE	TRUE	TRUE	TRUE	TRUE	TRUE	TRUE	TRUE	TRUE	TRUE	FALSE	FALSE	NA	NA	FALSE	FALSE	TRUE	FALSE	TRUE	FALSE
chr2L	12738801	12739300	*	0.89034353244094	12739120	56	0	FALSE	FALSE	FALSE	FALSE	TRUE	FALSE	FALSE	FALSE	FALSE	FALSE	FALSE	FALSE	FALSE	FALSE	FALSE	TRUE	NA	NA	FALSE	FALSE	FALSE	TRUE	FALSE	FALSE
chr2L	12810636	12811634	*	0.99999998335608	12811057	194	15	TRUE	TRUE	TRUE	TRUE	TRUE	TRUE	TRUE	TRUE	TRUE	TRUE	TRUE	TRUE	TRUE	TRUE	FALSE	FALSE	NA	NA	FALSE	FALSE	TRUE	FALSE	TRUE	FALSE
chr2L	12814307	12814576	*	0.99157353185022	12814476	160	28	FALSE	FALSE	TRUE	TRUE	TRUE	TRUE	TRUE	TRUE	FALSE	TRUE	TRUE	TRUE	TRUE	FALSE	TRUE	FALSE	TRUE	FALSE	FALSE	FALSE	TRUE	FALSE	TRUE	FALSE
chr2L	12822658	12823187	*	0.99999999987435	12822945	270	21	TRUE	FALSE	TRUE	TRUE	TRUE	TRUE	TRUE	TRUE	FALSE	TRUE	TRUE	TRUE	TRUE	TRUE	FALSE	FALSE	NA	NA	TRUE	FALSE	FALSE	FALSE	TRUE	TRUE
chr2L	12845677	12845964	*	0.94860182876476	12845826	148	48	FALSE	FALSE	TRUE	TRUE	TRUE	TRUE	FALSE	FALSE	FALSE	FALSE	FALSE	FALSE	FALSE	FALSE	TRUE	FALSE	NA	NA	FALSE	FALSE	TRUE	FALSE	TRUE	FALSE
chr2L	12859433	12860039	*	0.99165632057571	12859607	125	27	FALSE	FALSE	TRUE	TRUE	TRUE	TRUE	FALSE	FALSE	FALSE	FALSE	FALSE	FALSE	FALSE	FALSE	TRUE	FALSE	NA	NA	FALSE	FALSE	TRUE	FALSE	TRUE	FALSE
chr2L	12898306	12899167	*	0.99808336498792	12898642	159	19	FALSE	FALSE	FALSE	FALSE	TRUE	TRUE	TRUE	FALSE	FALSE	TRUE	TRUE	TRUE	TRUE	FALSE	FALSE	TRUE	TRUE	FALSE	FALSE	FALSE	TRUE	FALSE	TRUE	FALSE
chr2L	12899402	12899842	*	0.99983711030313	12899569	192	17	FALSE	FALSE	TRUE	TRUE	TRUE	TRUE	TRUE	FALSE	FALSE	TRUE	TRUE	TRUE	TRUE	FALSE	TRUE	FALSE	FALSE	TRUE	FALSE	FALSE	TRUE	FALSE	TRUE	FALSE
chr2L	12900484	12900763	*	0.96669364001041	12900556	150	44	FALSE	FALSE	TRUE	TRUE	TRUE	TRUE	TRUE	FALSE	FALSE	FALSE	FALSE	TRUE	TRUE	FALSE	TRUE	FALSE	FALSE	TRUE	FALSE	TRUE	FALSE	FALSE	TRUE	FALSE
chr2L	12923701	12924253	*	0.99926272669779	12924011	142	43	TRUE	FALSE	TRUE	TRUE	TRUE	TRUE	TRUE	FALSE	FALSE	FALSE	FALSE	TRUE	TRUE	TRUE	FALSE	FALSE	NA	NA	FALSE	FALSE	TRUE	FALSE	TRUE	FALSE
chr2L	13004023	13004305	*	0.86396161350921	13004209	193	66	FALSE	FALSE	FALSE	FALSE	TRUE	TRUE	FALSE	FALSE	FALSE	FALSE	FALSE	FALSE	FALSE	FALSE	FALSE	TRUE	NA	NA	TRUE	FALSE	FALSE	FALSE	FALSE	FALSE
chr2L	13015712	13016021	*	0.93148433814143	13015811	154	51	FALSE	FALSE	TRUE	FALSE	TRUE	FALSE	TRUE	FALSE	FALSE	FALSE	FALSE	TRUE	FALSE	FALSE	TRUE	FALSE	FALSE	TRUE	FALSE	FALSE	TRUE	FALSE	TRUE	FALSE
chr2L	13019065	13019330	*	0.99927371511285	13019230	222	63	FALSE	FALSE	TRUE	TRUE	TRUE	TRUE	TRUE	FALSE	FALSE	TRUE	TRUE	TRUE	TRUE	FALSE	TRUE	FALSE	FALSE	TRUE	FALSE	TRUE	FALSE	FALSE	FALSE	FALSE
chr2L	13165405	13165700	*	0.99999892405191	13165543	477	38	FALSE	FALSE	TRUE	TRUE	TRUE	TRUE	TRUE	TRUE	FALSE	TRUE	TRUE	TRUE	TRUE	FALSE	TRUE	FALSE	TRUE	FALSE	TRUE	FALSE	FALSE	FALSE	FALSE	TRUE
chr2L	13176702	13176991	*	0.99921298360677	13176898	322	64	FALSE	FALSE	TRUE	TRUE	TRUE	TRUE	TRUE	TRUE	FALSE	FALSE	FALSE	TRUE	TRUE	FALSE	TRUE	FALSE	TRUE	FALSE	TRUE	FALSE	FALSE	FALSE	FALSE	FALSE
chr2L	13191880	13192136	*	0.83889006320303	13192023	176	101	FALSE	FALSE	FALSE	FALSE	TRUE	FALSE	FALSE	FALSE	FALSE	FALSE	FALSE	FALSE	FALSE	FALSE	FALSE	TRUE	NA	NA	TRUE	FALSE	FALSE	FALSE	FALSE	FALSE
chr2L	13198325	13198896	*	0.895740662574	13198446	158	56	FALSE	FALSE	FALSE	FALSE	TRUE	FALSE	TRUE	TRUE	FALSE	FALSE	FALSE	TRUE	TRUE	FALSE	FALSE	TRUE	FALSE	TRUE	FALSE	FALSE	TRUE	FALSE	TRUE	FALSE
chr2L	13211303	13212047	*	0.9999997254938	13211831	236	62	TRUE	TRUE	TRUE	TRUE	TRUE	TRUE	TRUE	TRUE	FALSE	TRUE	TRUE	TRUE	TRUE	TRUE	FALSE	FALSE	NA	NA	TRUE	FALSE	FALSE	FALSE	FALSE	FALSE
chr2L	13214123	13214861	*	0.99999983382537	13214363	323	60	TRUE	TRUE	TRUE	TRUE	TRUE	TRUE	TRUE	TRUE	TRUE	TRUE	TRUE	TRUE	TRUE	TRUE	FALSE	FALSE	NA	NA	FALSE	TRUE	FALSE	FALSE	TRUE	FALSE
chr2L	13215738	13215964	*	0.99999999605319	13215815	414	49	TRUE	TRUE	TRUE	TRUE	TRUE	TRUE	TRUE	TRUE	FALSE	TRUE	TRUE	TRUE	TRUE	TRUE	FALSE	FALSE	NA	NA	TRUE	FALSE	FALSE	FALSE	FALSE	FALSE
chr2L	13225091	13225493	*	1	13225432	674	129	TRUE	TRUE	TRUE	TRUE	TRUE	TRUE	TRUE	TRUE	TRUE	TRUE	TRUE	TRUE	TRUE	TRUE	FALSE	FALSE	NA	NA	TRUE	FALSE	FALSE	FALSE	TRUE	FALSE
chr2L	13227275	13228045	*	1	13227518	733	118	TRUE	TRUE	TRUE	TRUE	TRUE	TRUE	TRUE	TRUE	TRUE	TRUE	TRUE	TRUE	TRUE	TRUE	FALSE	FALSE	NA	NA	TRUE	FALSE	FALSE	FALSE	TRUE	FALSE
chr2L	13229672	13230017	*	1	13229748	709	155	TRUE	TRUE	TRUE	TRUE	TRUE	TRUE	TRUE	TRUE	TRUE	TRUE	TRUE	FALSE	FALSE	TRUE	FALSE	FALSE	NA	NA	TRUE	FALSE	FALSE	FALSE	TRUE	FALSE
chr2L	13234750	13235158	*	0.9999999996603	13234900	531	108	TRUE	TRUE	TRUE	TRUE	TRUE	TRUE	TRUE	TRUE	TRUE	TRUE	TRUE	TRUE	TRUE	TRUE	FALSE	FALSE	NA	NA	FALSE	FALSE	TRUE	FALSE	TRUE	FALSE
chr2L	13241739	13242144	*	0.99965021715959	13241913	113	16	FALSE	FALSE	TRUE	TRUE	TRUE	FALSE	FALSE	FALSE	FALSE	FALSE	FALSE	FALSE	FALSE	FALSE	TRUE	FALSE	NA	NA	FALSE	FALSE	FALSE	TRUE	FALSE	FALSE
chr2L	13244488	13244920	*	0.99999999946159	13244756	331	61	TRUE	FALSE	TRUE	TRUE	TRUE	TRUE	TRUE	FALSE	FALSE	TRUE	FALSE	TRUE	TRUE	TRUE	FALSE	FALSE	NA	NA	TRUE	FALSE	FALSE	FALSE	TRUE	FALSE
chr2L	13296186	13296460	*	0.98706245458076	13296356	154	38	FALSE	FALSE	FALSE	FALSE	TRUE	TRUE	TRUE	FALSE	FALSE	FALSE	FALSE	FALSE	FALSE	FALSE	FALSE	TRUE	FALSE	TRUE	TRUE	FALSE	FALSE	FALSE	FALSE	TRUE
chr2L	13307918	13308430	*	0.99232993678263	13308169	124	40	TRUE	FALSE	TRUE	TRUE	TRUE	FALSE	TRUE	TRUE	TRUE	TRUE	FALSE	TRUE	FALSE	TRUE	FALSE	FALSE	NA	NA	FALSE	FALSE	TRUE	FALSE	TRUE	FALSE
chr2L	13366056	13366295	*	0.94835498026215	13366213	181	60	FALSE	FALSE	FALSE	FALSE	TRUE	TRUE	FALSE	FALSE	FALSE	FALSE	FALSE	FALSE	FALSE	FALSE	FALSE	TRUE	NA	NA	TRUE	FALSE	FALSE	FALSE	FALSE	FALSE
chr2L	13369348	13369713	*	0.97359257312859	13369500	164	60	FALSE	FALSE	TRUE	TRUE	TRUE	TRUE	TRUE	FALSE	FALSE	TRUE	TRUE	TRUE	TRUE	FALSE	TRUE	FALSE	FALSE	TRUE	FALSE	TRUE	FALSE	FALSE	TRUE	FALSE
chr2L	13375693	13376182	*	0.97773897165028	13375863	158	52	TRUE	FALSE	TRUE	FALSE	TRUE	TRUE	TRUE	TRUE	TRUE	TRUE	TRUE	TRUE	TRUE	TRUE	FALSE	FALSE	NA	NA	FALSE	FALSE	TRUE	FALSE	TRUE	FALSE
chr2L	13378470	13378754	*	0.96280255256725	13378571	181	63	FALSE	FALSE	FALSE	FALSE	TRUE	TRUE	TRUE	FALSE	FALSE	FALSE	FALSE	TRUE	TRUE	FALSE	FALSE	TRUE	FALSE	TRUE	TRUE	FALSE	FALSE	FALSE	FALSE	FALSE
chr2L	13395101	13395377	*	0.97517215335383	13395194	191	52	FALSE	FALSE	TRUE	TRUE	TRUE	TRUE	FALSE	FALSE	FALSE	FALSE	FALSE	FALSE	FALSE	FALSE	TRUE	FALSE	NA	NA	TRUE	FALSE	FALSE	FALSE	FALSE	FALSE
chr2L	13398843	13399138	*	0.91619393235152	13399006	179	30	FALSE	FALSE	FALSE	FALSE	TRUE	TRUE	FALSE	FALSE	FALSE	FALSE	FALSE	FALSE	FALSE	FALSE	FALSE	TRUE	NA	NA	TRUE	FALSE	FALSE	FALSE	FALSE	FALSE
chr2L	13445541	13445853	*	0.99998976550908	13445725	229	30	TRUE	FALSE	TRUE	TRUE	TRUE	TRUE	TRUE	TRUE	FALSE	TRUE	FALSE	TRUE	TRUE	TRUE	FALSE	FALSE	NA	NA	TRUE	FALSE	FALSE	FALSE	FALSE	FALSE
chr2L	13457283	13457501	*	0.95683971196956	13457390	104	23	FALSE	FALSE	FALSE	FALSE	TRUE	FALSE	FALSE	FALSE	FALSE	FALSE	FALSE	FALSE	FALSE	FALSE	FALSE	TRUE	NA	NA	FALSE	FALSE	FALSE	TRUE	FALSE	FALSE
chr2L	13506261	13506797	*	0.99999999795362	13506529	264	36	TRUE	TRUE	TRUE	TRUE	TRUE	TRUE	TRUE	TRUE	TRUE	TRUE	TRUE	TRUE	TRUE	TRUE	FALSE	FALSE	NA	NA	FALSE	FALSE	TRUE	FALSE	TRUE	FALSE
chr2L	13513291	13513712	*	0.99999999995367	13513573	298	68	FALSE	FALSE	TRUE	TRUE	TRUE	TRUE	TRUE	TRUE	FALSE	TRUE	TRUE	TRUE	TRUE	FALSE	TRUE	FALSE	TRUE	FALSE	FALSE	FALSE	TRUE	FALSE	TRUE	TRUE
chr2L	13547597	13548270	*	0.99999999905254	13548058	258	24	TRUE	FALSE	TRUE	TRUE	TRUE	TRUE	TRUE	TRUE	FALSE	TRUE	TRUE	TRUE	TRUE	TRUE	FALSE	FALSE	NA	NA	TRUE	FALSE	FALSE	FALSE	TRUE	FALSE
chr2L	13549096	13549542	*	0.99999968565692	13549304	259	32	FALSE	FALSE	TRUE	TRUE	TRUE	TRUE	TRUE	FALSE	FALSE	TRUE	TRUE	TRUE	TRUE	FALSE	TRUE	FALSE	FALSE	TRUE	TRUE	FALSE	FALSE	FALSE	TRUE	TRUE
chr2L	13550030	13550380	*	0.99990802726504	13550237	216	52	FALSE	FALSE	FALSE	FALSE	TRUE	TRUE	TRUE	FALSE	FALSE	TRUE	TRUE	TRUE	TRUE	FALSE	FALSE	TRUE	TRUE	FALSE	TRUE	FALSE	FALSE	FALSE	FALSE	TRUE
chr2L	13622736	13623437	*	0.96791057827316	13622879	107	32	FALSE	FALSE	FALSE	FALSE	TRUE	TRUE	FALSE	FALSE	FALSE	FALSE	FALSE	FALSE	FALSE	FALSE	FALSE	TRUE	NA	NA	FALSE	FALSE	FALSE	TRUE	FALSE	FALSE
chr2L	13633301	13633816	*	0.94572894546931	13633653	115	21	FALSE	FALSE	FALSE	FALSE	TRUE	FALSE	TRUE	TRUE	FALSE	FALSE	FALSE	TRUE	FALSE	FALSE	FALSE	TRUE	FALSE	TRUE	FALSE	FALSE	FALSE	TRUE	FALSE	FALSE
chr2L	13658349	13658570	*	0.94900140102308	13658414	44	6	FALSE	FALSE	FALSE	FALSE	TRUE	FALSE	FALSE	FALSE	FALSE	FALSE	FALSE	FALSE	FALSE	FALSE	FALSE	TRUE	NA	NA	FALSE	FALSE	FALSE	TRUE	FALSE	FALSE
chr2L	13666002	13666390	*	0.99999999999957	13666178	321	28	TRUE	FALSE	TRUE	TRUE	TRUE	TRUE	TRUE	TRUE	TRUE	TRUE	TRUE	TRUE	TRUE	TRUE	FALSE	FALSE	NA	NA	FALSE	FALSE	TRUE	FALSE	TRUE	TRUE
chr2L	13680408	13680853	*	0.99999989439552	13680659	241	30	TRUE	TRUE	TRUE	TRUE	TRUE	TRUE	TRUE	TRUE	TRUE	TRUE	TRUE	TRUE	TRUE	TRUE	FALSE	FALSE	NA	NA	FALSE	FALSE	TRUE	FALSE	TRUE	FALSE
chr2L	13770971	13771254	*	0.95107553938557	13771096	168	27	FALSE	FALSE	FALSE	FALSE	TRUE	TRUE	TRUE	FALSE	FALSE	FALSE	FALSE	TRUE	TRUE	FALSE	FALSE	TRUE	FALSE	TRUE	TRUE	FALSE	FALSE	FALSE	FALSE	FALSE
chr2L	13772599	13772995	*	0.99999974435405	13772908	241	73	TRUE	FALSE	TRUE	TRUE	TRUE	TRUE	TRUE	TRUE	TRUE	TRUE	TRUE	TRUE	TRUE	TRUE	FALSE	FALSE	NA	NA	FALSE	FALSE	TRUE	FALSE	TRUE	FALSE
chr2L	13780582	13780864	*	0.85255478167847	13780705	139	54	FALSE	FALSE	FALSE	FALSE	TRUE	TRUE	FALSE	FALSE	FALSE	FALSE	FALSE	FALSE	FALSE	FALSE	FALSE	TRUE	NA	NA	TRUE	FALSE	FALSE	FALSE	FALSE	FALSE
chr2L	13793385	13793685	*	0.99893958884089	13793577	226	61	FALSE	FALSE	TRUE	TRUE	TRUE	TRUE	TRUE	FALSE	FALSE	FALSE	FALSE	TRUE	TRUE	FALSE	TRUE	FALSE	FALSE	TRUE	TRUE	FALSE	FALSE	FALSE	FALSE	FALSE
chr2L	13813637	13813978	*	0.999543433344	13813900	237	63	FALSE	FALSE	TRUE	TRUE	TRUE	TRUE	TRUE	FALSE	FALSE	TRUE	TRUE	TRUE	TRUE	FALSE	TRUE	FALSE	FALSE	TRUE	TRUE	FALSE	FALSE	FALSE	FALSE	FALSE
chr2L	13829734	13830022	*	0.98130289797144	13829808	186	56	FALSE	FALSE	TRUE	TRUE	TRUE	TRUE	FALSE	FALSE	FALSE	FALSE	FALSE	FALSE	FALSE	FALSE	TRUE	FALSE	NA	NA	TRUE	FALSE	FALSE	FALSE	FALSE	FALSE
chr2L	13865756	13866090	*	0.85498098839153	13865908	163	35	TRUE	FALSE	TRUE	FALSE	TRUE	FALSE	FALSE	FALSE	FALSE	FALSE	FALSE	FALSE	FALSE	TRUE	FALSE	FALSE	NA	NA	FALSE	FALSE	TRUE	FALSE	TRUE	FALSE
chr2L	13867336	13868254	*	0.99996559606773	13868108	199	42	TRUE	FALSE	TRUE	TRUE	TRUE	TRUE	TRUE	TRUE	FALSE	TRUE	TRUE	TRUE	TRUE	TRUE	FALSE	FALSE	NA	NA	FALSE	FALSE	TRUE	FALSE	TRUE	FALSE
chr2L	13878727	13879113	*	0.99999993856266	13878946	331	27	TRUE	FALSE	TRUE	TRUE	TRUE	TRUE	TRUE	FALSE	FALSE	TRUE	TRUE	TRUE	TRUE	TRUE	FALSE	FALSE	NA	NA	TRUE	FALSE	FALSE	FALSE	TRUE	TRUE
chr2L	13886990	13887333	*	0.99308512996403	13887209	202	35	FALSE	FALSE	FALSE	FALSE	TRUE	TRUE	TRUE	FALSE	FALSE	FALSE	FALSE	TRUE	TRUE	FALSE	FALSE	TRUE	FALSE	TRUE	FALSE	FALSE	TRUE	FALSE	TRUE	FALSE
chr2L	13904106	13904978	*	1	13904486	493	92	TRUE	TRUE	TRUE	TRUE	TRUE	TRUE	TRUE	TRUE	TRUE	TRUE	TRUE	TRUE	TRUE	TRUE	FALSE	FALSE	NA	NA	TRUE	FALSE	FALSE	FALSE	TRUE	FALSE
chr2L	13912878	13913439	*	0.9999972797088	13913140	230	16	TRUE	TRUE	TRUE	TRUE	TRUE	TRUE	TRUE	TRUE	TRUE	TRUE	TRUE	TRUE	TRUE	TRUE	FALSE	FALSE	NA	NA	FALSE	TRUE	FALSE	FALSE	TRUE	FALSE
chr2L	13923204	13924029	*	0.95794491653088	13923617	163	16	FALSE	FALSE	FALSE	FALSE	TRUE	TRUE	FALSE	FALSE	FALSE	FALSE	FALSE	FALSE	FALSE	FALSE	FALSE	TRUE	NA	NA	TRUE	FALSE	FALSE	FALSE	TRUE	FALSE
chr2L	14013611	14013970	*	0.99999840810504	14013683	228	34	TRUE	FALSE	TRUE	TRUE	TRUE	TRUE	TRUE	TRUE	FALSE	TRUE	TRUE	TRUE	TRUE	TRUE	FALSE	FALSE	NA	NA	TRUE	FALSE	FALSE	FALSE	TRUE	FALSE
chr2L	14021402	14022261	*	0.94962692437223	14021922	129	11	FALSE	FALSE	TRUE	FALSE	TRUE	TRUE	TRUE	FALSE	FALSE	TRUE	TRUE	TRUE	TRUE	FALSE	TRUE	FALSE	FALSE	TRUE	FALSE	FALSE	TRUE	FALSE	FALSE	TRUE
chr2L	14024344	14024868	*	0.9986924204207	14024592	158	44	FALSE	FALSE	TRUE	TRUE	TRUE	TRUE	TRUE	FALSE	FALSE	TRUE	TRUE	TRUE	TRUE	FALSE	TRUE	FALSE	FALSE	TRUE	FALSE	FALSE	TRUE	FALSE	TRUE	TRUE
chr2L	14025655	14026186	*	0.99768200784029	14026004	163	37	FALSE	FALSE	TRUE	TRUE	TRUE	TRUE	TRUE	TRUE	TRUE	TRUE	TRUE	TRUE	TRUE	FALSE	TRUE	FALSE	TRUE	FALSE	FALSE	FALSE	TRUE	FALSE	TRUE	FALSE
chr2L	14026540	14026859	*	0.99185404918772	14026703	153	60	FALSE	FALSE	TRUE	TRUE	TRUE	TRUE	TRUE	FALSE	FALSE	TRUE	TRUE	TRUE	TRUE	FALSE	TRUE	FALSE	FALSE	TRUE	FALSE	FALSE	TRUE	FALSE	TRUE	FALSE
chr2L	14040376	14040567	*	0.98739835602301	14040464	173	61	FALSE	FALSE	TRUE	FALSE	TRUE	TRUE	TRUE	FALSE	FALSE	TRUE	TRUE	TRUE	TRUE	FALSE	TRUE	FALSE	FALSE	TRUE	FALSE	FALSE	TRUE	FALSE	FALSE	TRUE
chr2L	14043517	14044100	*	0.98340859194701	14043807	145	35	FALSE	FALSE	TRUE	FALSE	TRUE	TRUE	TRUE	FALSE	FALSE	TRUE	FALSE	TRUE	TRUE	FALSE	TRUE	FALSE	FALSE	TRUE	FALSE	FALSE	TRUE	FALSE	FALSE	FALSE
chr2L	14047396	14047819	*	0.99888502572918	14047558	170	49	FALSE	FALSE	TRUE	FALSE	TRUE	TRUE	TRUE	TRUE	FALSE	TRUE	FALSE	TRUE	TRUE	FALSE	TRUE	FALSE	TRUE	FALSE	TRUE	FALSE	FALSE	FALSE	TRUE	FALSE
chr2L	14051539	14051901	*	0.97811509655513	14051755	147	44	FALSE	FALSE	FALSE	FALSE	TRUE	TRUE	TRUE	FALSE	FALSE	FALSE	FALSE	TRUE	TRUE	FALSE	FALSE	TRUE	FALSE	TRUE	FALSE	FALSE	FALSE	TRUE	FALSE	FALSE
chr2L	14094700	14095026	*	0.9999935058703	14094836	256	22	TRUE	TRUE	TRUE	TRUE	TRUE	TRUE	TRUE	FALSE	FALSE	TRUE	TRUE	TRUE	TRUE	TRUE	FALSE	FALSE	NA	NA	FALSE	TRUE	FALSE	FALSE	FALSE	FALSE
chr2L	14162792	14163072	*	0.82356440922012	14162984	47	22	FALSE	FALSE	FALSE	FALSE	TRUE	FALSE	FALSE	FALSE	FALSE	FALSE	FALSE	FALSE	FALSE	FALSE	FALSE	TRUE	NA	NA	FALSE	FALSE	FALSE	TRUE	FALSE	FALSE
chr2L	14233353	14233787	*	0.99827986145061	14233583	168	20	FALSE	FALSE	FALSE	FALSE	TRUE	TRUE	TRUE	FALSE	FALSE	TRUE	FALSE	TRUE	TRUE	FALSE	FALSE	TRUE	TRUE	FALSE	FALSE	FALSE	TRUE	FALSE	TRUE	TRUE
chr2L	14234578	14234928	*	0.99957554301552	14234751	174	30	FALSE	FALSE	TRUE	TRUE	TRUE	TRUE	TRUE	FALSE	FALSE	FALSE	FALSE	TRUE	TRUE	FALSE	TRUE	FALSE	FALSE	TRUE	FALSE	FALSE	FALSE	TRUE	FALSE	TRUE
chr2L	14252625	14253556	*	0.80489536827801	14253353	105	7	FALSE	FALSE	FALSE	FALSE	TRUE	TRUE	FALSE	FALSE	FALSE	FALSE	FALSE	FALSE	FALSE	FALSE	FALSE	TRUE	NA	NA	FALSE	TRUE	FALSE	FALSE	TRUE	FALSE
chr2L	14262017	14262530	*	1	14262288	414	75	TRUE	TRUE	TRUE	TRUE	TRUE	TRUE	TRUE	TRUE	TRUE	TRUE	TRUE	TRUE	TRUE	TRUE	FALSE	FALSE	NA	NA	FALSE	FALSE	TRUE	FALSE	TRUE	FALSE
chr2L	14287965	14288256	*	0.87928792789183	14288063	151	51	FALSE	FALSE	FALSE	FALSE	TRUE	TRUE	FALSE	FALSE	FALSE	FALSE	FALSE	FALSE	FALSE	FALSE	FALSE	TRUE	NA	NA	FALSE	TRUE	FALSE	FALSE	FALSE	FALSE
chr2L	14355023	14355322	*	0.99999999769783	14355133	317	64	TRUE	FALSE	TRUE	TRUE	TRUE	TRUE	TRUE	TRUE	FALSE	TRUE	TRUE	TRUE	TRUE	TRUE	FALSE	FALSE	NA	NA	TRUE	FALSE	FALSE	FALSE	FALSE	TRUE
chr2L	14361930	14362232	*	0.95265896099165	14362063	173	30	FALSE	FALSE	TRUE	FALSE	TRUE	TRUE	TRUE	FALSE	FALSE	FALSE	FALSE	TRUE	TRUE	FALSE	TRUE	FALSE	FALSE	TRUE	TRUE	FALSE	FALSE	FALSE	FALSE	FALSE
chr2L	14383562	14384457	*	0.99833303126311	14384061	166	17	FALSE	FALSE	FALSE	FALSE	TRUE	TRUE	TRUE	FALSE	FALSE	TRUE	TRUE	TRUE	TRUE	FALSE	FALSE	TRUE	TRUE	FALSE	FALSE	FALSE	TRUE	FALSE	TRUE	FALSE
chr2L	14393942	14394947	*	0.97780832744874	14394507	142	15	FALSE	FALSE	FALSE	FALSE	TRUE	TRUE	TRUE	FALSE	FALSE	FALSE	FALSE	TRUE	TRUE	FALSE	FALSE	TRUE	FALSE	TRUE	FALSE	FALSE	TRUE	FALSE	FALSE	FALSE
chr2L	14429647	14430044	*	0.94811584914649	14429945	126	39	FALSE	FALSE	TRUE	FALSE	TRUE	FALSE	FALSE	FALSE	FALSE	FALSE	FALSE	FALSE	FALSE	FALSE	TRUE	FALSE	NA	NA	FALSE	FALSE	TRUE	FALSE	TRUE	FALSE
chr2L	14431034	14432121	*	0.97023063794458	14431595	125	61	FALSE	FALSE	TRUE	FALSE	TRUE	TRUE	FALSE	FALSE	FALSE	FALSE	FALSE	FALSE	FALSE	FALSE	TRUE	FALSE	NA	NA	FALSE	FALSE	TRUE	FALSE	TRUE	FALSE
chr2L	14443985	14444683	*	0.99957122314594	14444081	240	29	FALSE	FALSE	FALSE	FALSE	TRUE	TRUE	TRUE	FALSE	FALSE	TRUE	TRUE	TRUE	TRUE	FALSE	FALSE	TRUE	TRUE	FALSE	FALSE	FALSE	TRUE	FALSE	TRUE	FALSE
chr2L	14445526	14446155	*	0.99999952407029	14445783	273	44	TRUE	FALSE	TRUE	TRUE	TRUE	TRUE	TRUE	TRUE	FALSE	TRUE	TRUE	TRUE	TRUE	TRUE	FALSE	FALSE	NA	NA	FALSE	FALSE	TRUE	FALSE	TRUE	FALSE
chr2L	14454192	14454453	*	0.96125953407545	14454371	161	46	FALSE	FALSE	TRUE	TRUE	TRUE	TRUE	TRUE	FALSE	FALSE	TRUE	TRUE	TRUE	TRUE	FALSE	TRUE	FALSE	FALSE	TRUE	FALSE	FALSE	TRUE	FALSE	TRUE	FALSE
chr2L	14483375	14483965	*	0.99999999939704	14483679	379	55	TRUE	TRUE	TRUE	TRUE	TRUE	TRUE	TRUE	TRUE	TRUE	TRUE	TRUE	TRUE	TRUE	TRUE	FALSE	FALSE	NA	NA	FALSE	FALSE	TRUE	FALSE	TRUE	FALSE
chr2L	14484622	14485596	*	0.999134919114	14485265	214	44	TRUE	TRUE	TRUE	TRUE	TRUE	TRUE	TRUE	FALSE	FALSE	TRUE	TRUE	TRUE	TRUE	TRUE	FALSE	FALSE	NA	NA	FALSE	FALSE	TRUE	FALSE	TRUE	FALSE
chr2L	14486220	14486402	*	0.99999952543734	14486296	301	97	TRUE	TRUE	TRUE	TRUE	TRUE	TRUE	TRUE	TRUE	TRUE	TRUE	TRUE	TRUE	TRUE	TRUE	FALSE	FALSE	NA	NA	FALSE	FALSE	TRUE	FALSE	TRUE	FALSE
chr2L	14487864	14488374	*	0.99999992621429	14488325	358	21	TRUE	TRUE	TRUE	TRUE	TRUE	TRUE	TRUE	TRUE	TRUE	TRUE	TRUE	TRUE	TRUE	TRUE	FALSE	FALSE	NA	NA	FALSE	FALSE	TRUE	FALSE	TRUE	FALSE
chr2L	14488976	14489802	*	0.99999999999997	14489313	414	45	TRUE	TRUE	TRUE	TRUE	TRUE	TRUE	TRUE	TRUE	TRUE	TRUE	TRUE	TRUE	TRUE	TRUE	FALSE	FALSE	NA	NA	FALSE	FALSE	TRUE	FALSE	TRUE	TRUE
chr2L	14490472	14491103	*	1	14490725	501	83	TRUE	TRUE	TRUE	TRUE	TRUE	TRUE	TRUE	TRUE	TRUE	TRUE	TRUE	TRUE	TRUE	TRUE	FALSE	FALSE	NA	NA	TRUE	FALSE	FALSE	FALSE	TRUE	TRUE
chr2L	14508776	14509521	*	0.99994186005501	14508979	257	50	TRUE	TRUE	TRUE	TRUE	TRUE	TRUE	TRUE	TRUE	FALSE	TRUE	TRUE	TRUE	TRUE	TRUE	FALSE	FALSE	NA	NA	FALSE	FALSE	TRUE	FALSE	TRUE	FALSE
chr2L	14571779	14572088	*	0.83811512742802	14571990	145	24	FALSE	FALSE	FALSE	FALSE	TRUE	TRUE	FALSE	FALSE	FALSE	FALSE	FALSE	FALSE	FALSE	FALSE	FALSE	TRUE	NA	NA	FALSE	FALSE	TRUE	FALSE	TRUE	FALSE
chr2L	14588963	14589316	*	0.87085413093951	14589112	171	3	FALSE	FALSE	FALSE	FALSE	TRUE	TRUE	FALSE	FALSE	FALSE	FALSE	FALSE	FALSE	FALSE	FALSE	FALSE	TRUE	NA	NA	FALSE	TRUE	FALSE	FALSE	FALSE	FALSE
chr2L	14599277	14599898	*	0.89747108834118	14599674	112	24	FALSE	FALSE	FALSE	FALSE	TRUE	TRUE	FALSE	FALSE	FALSE	FALSE	FALSE	FALSE	FALSE	FALSE	FALSE	TRUE	NA	NA	FALSE	FALSE	FALSE	TRUE	FALSE	FALSE
chr2L	14624758	14625152	*	0.86130609683924	14624985	123	20	FALSE	FALSE	FALSE	FALSE	TRUE	TRUE	FALSE	FALSE	FALSE	FALSE	FALSE	FALSE	FALSE	FALSE	FALSE	TRUE	NA	NA	FALSE	FALSE	TRUE	FALSE	TRUE	FALSE
chr2L	14642147	14642707	*	0.96589050358914	14642513	78	0	FALSE	FALSE	FALSE	FALSE	TRUE	FALSE	TRUE	FALSE	FALSE	TRUE	FALSE	FALSE	FALSE	FALSE	FALSE	TRUE	TRUE	FALSE	FALSE	FALSE	FALSE	TRUE	FALSE	FALSE
chr2L	14662904	14663257	*	0.99983835645487	14662995	161	38	TRUE	FALSE	TRUE	TRUE	TRUE	TRUE	TRUE	TRUE	FALSE	TRUE	TRUE	TRUE	TRUE	TRUE	FALSE	FALSE	NA	NA	FALSE	FALSE	TRUE	FALSE	TRUE	FALSE
chr2L	14689202	14689572	*	0.99730926125933	14689386	152	33	FALSE	FALSE	TRUE	TRUE	TRUE	TRUE	TRUE	FALSE	FALSE	FALSE	FALSE	TRUE	TRUE	FALSE	TRUE	FALSE	FALSE	TRUE	TRUE	FALSE	FALSE	FALSE	FALSE	TRUE
chr2L	14772393	14772695	*	0.95497100952489	14772555	132	25	FALSE	FALSE	TRUE	FALSE	TRUE	TRUE	FALSE	FALSE	FALSE	FALSE	FALSE	FALSE	FALSE	FALSE	TRUE	FALSE	NA	NA	FALSE	FALSE	TRUE	FALSE	TRUE	FALSE
chr2L	14828460	14828884	*	0.94500560544295	14828592	127	25	FALSE	FALSE	TRUE	FALSE	TRUE	FALSE	TRUE	TRUE	FALSE	TRUE	FALSE	TRUE	TRUE	FALSE	TRUE	FALSE	TRUE	FALSE	FALSE	FALSE	TRUE	FALSE	TRUE	FALSE
chr2L	14861983	14862247	*	0.99999434373305	14862198	191	58	TRUE	FALSE	TRUE	TRUE	TRUE	TRUE	TRUE	TRUE	TRUE	TRUE	TRUE	TRUE	TRUE	TRUE	FALSE	FALSE	NA	NA	FALSE	FALSE	TRUE	FALSE	TRUE	FALSE
chr2L	14866129	14866786	*	0.99187885209253	14866730	126	48	TRUE	FALSE	TRUE	TRUE	TRUE	FALSE	TRUE	TRUE	FALSE	TRUE	FALSE	FALSE	FALSE	TRUE	FALSE	FALSE	NA	NA	FALSE	FALSE	TRUE	FALSE	TRUE	FALSE
chr2L	14879338	14879438	*	0.9872612766099	14879387	55	28	FALSE	FALSE	TRUE	FALSE	TRUE	FALSE	TRUE	TRUE	FALSE	TRUE	FALSE	FALSE	FALSE	FALSE	TRUE	FALSE	TRUE	FALSE	FALSE	FALSE	FALSE	TRUE	FALSE	FALSE
chr2L	14882794	14882983	*	0.99709785646886	14882908	63	22	FALSE	FALSE	FALSE	FALSE	TRUE	FALSE	FALSE	FALSE	FALSE	FALSE	FALSE	FALSE	FALSE	FALSE	FALSE	TRUE	NA	NA	FALSE	FALSE	FALSE	TRUE	FALSE	FALSE
chr2L	14958450	14959356	*	0.92312565949119	14959116	101	10	TRUE	FALSE	TRUE	FALSE	TRUE	FALSE	TRUE	TRUE	FALSE	TRUE	TRUE	TRUE	FALSE	TRUE	FALSE	FALSE	NA	NA	FALSE	FALSE	TRUE	FALSE	TRUE	FALSE
chr2L	14975270	14975543	*	0.98074977676918	14975376	121	37	FALSE	FALSE	FALSE	FALSE	TRUE	TRUE	FALSE	FALSE	FALSE	FALSE	FALSE	FALSE	FALSE	FALSE	FALSE	TRUE	NA	NA	FALSE	FALSE	FALSE	TRUE	FALSE	FALSE
chr2L	15009889	15010228	*	0.83517449154045	15009984	152	57	FALSE	FALSE	FALSE	FALSE	TRUE	TRUE	FALSE	FALSE	FALSE	FALSE	FALSE	FALSE	FALSE	FALSE	FALSE	TRUE	NA	NA	TRUE	FALSE	FALSE	FALSE	FALSE	FALSE
chr2L	15012743	15013097	*	1	15012810	639	46	TRUE	TRUE	TRUE	TRUE	TRUE	TRUE	TRUE	TRUE	TRUE	TRUE	TRUE	TRUE	TRUE	TRUE	FALSE	FALSE	NA	NA	FALSE	FALSE	TRUE	FALSE	TRUE	FALSE
chr2L	15013429	15014226	*	1	15013531	548	46	TRUE	TRUE	TRUE	TRUE	TRUE	TRUE	TRUE	TRUE	TRUE	TRUE	TRUE	TRUE	TRUE	TRUE	FALSE	FALSE	NA	NA	FALSE	TRUE	FALSE	FALSE	TRUE	TRUE
chr2L	15017197	15017603	*	0.97151174624395	15017417	185	29	FALSE	FALSE	FALSE	FALSE	TRUE	TRUE	TRUE	FALSE	FALSE	FALSE	FALSE	TRUE	TRUE	FALSE	FALSE	TRUE	FALSE	TRUE	FALSE	FALSE	FALSE	TRUE	FALSE	FALSE
chr2L	15039328	15039611	*	0.99994685743026	15039523	270	72	FALSE	FALSE	TRUE	TRUE	TRUE	TRUE	TRUE	FALSE	FALSE	TRUE	TRUE	FALSE	FALSE	FALSE	TRUE	FALSE	FALSE	TRUE	TRUE	FALSE	FALSE	FALSE	FALSE	TRUE
chr2L	15042319	15042840	*	0.99999999998451	15042384	366	82	FALSE	FALSE	TRUE	TRUE	TRUE	TRUE	TRUE	TRUE	TRUE	TRUE	TRUE	TRUE	TRUE	FALSE	TRUE	FALSE	TRUE	FALSE	FALSE	FALSE	TRUE	FALSE	TRUE	FALSE
chr2L	15056993	15057342	*	0.9999999999496	15057180	476	58	TRUE	TRUE	TRUE	TRUE	TRUE	TRUE	TRUE	TRUE	TRUE	TRUE	TRUE	TRUE	TRUE	TRUE	FALSE	FALSE	NA	NA	FALSE	TRUE	FALSE	FALSE	TRUE	TRUE
chr2L	15057803	15058127	*	0.9999803014517	15057963	312	62	TRUE	FALSE	TRUE	TRUE	TRUE	TRUE	TRUE	FALSE	FALSE	TRUE	TRUE	TRUE	TRUE	TRUE	FALSE	FALSE	NA	NA	TRUE	FALSE	FALSE	FALSE	FALSE	TRUE
chr2L	15060576	15061005	*	0.99985270664985	15060835	245	54	FALSE	FALSE	TRUE	TRUE	TRUE	TRUE	TRUE	FALSE	FALSE	TRUE	TRUE	TRUE	TRUE	FALSE	TRUE	FALSE	FALSE	TRUE	TRUE	FALSE	FALSE	FALSE	FALSE	FALSE
chr2L	15067942	15068341	*	0.83100653357739	15068060	166	35	FALSE	FALSE	FALSE	FALSE	TRUE	TRUE	FALSE	FALSE	FALSE	FALSE	FALSE	FALSE	FALSE	FALSE	FALSE	TRUE	NA	NA	TRUE	FALSE	FALSE	FALSE	TRUE	FALSE
chr2L	15079603	15080075	*	0.96919967911884	15079807	179	21	TRUE	FALSE	TRUE	FALSE	TRUE	FALSE	TRUE	TRUE	FALSE	TRUE	TRUE	TRUE	TRUE	TRUE	FALSE	FALSE	NA	NA	FALSE	FALSE	TRUE	FALSE	TRUE	FALSE
chr2L	15113237	15113654	*	0.99999943817009	15113468	253	46	TRUE	FALSE	TRUE	TRUE	TRUE	TRUE	TRUE	FALSE	FALSE	TRUE	TRUE	TRUE	TRUE	TRUE	FALSE	FALSE	NA	NA	TRUE	FALSE	FALSE	FALSE	FALSE	FALSE
chr2L	15268779	15269305	*	0.98761456300179	15268968	160	50	FALSE	FALSE	TRUE	TRUE	TRUE	TRUE	TRUE	TRUE	FALSE	TRUE	TRUE	TRUE	TRUE	FALSE	TRUE	FALSE	TRUE	FALSE	FALSE	FALSE	TRUE	FALSE	TRUE	FALSE
chr2L	15271525	15271969	*	0.92084982819001	15271759	156	67	FALSE	FALSE	FALSE	FALSE	TRUE	FALSE	TRUE	FALSE	FALSE	FALSE	FALSE	TRUE	TRUE	FALSE	FALSE	TRUE	FALSE	TRUE	TRUE	FALSE	FALSE	FALSE	TRUE	FALSE
chr2L	15273188	15273559	*	0.84606727078533	15273402	156	47	FALSE	FALSE	FALSE	FALSE	TRUE	TRUE	FALSE	FALSE	FALSE	FALSE	FALSE	FALSE	FALSE	FALSE	FALSE	TRUE	NA	NA	FALSE	TRUE	FALSE	FALSE	TRUE	FALSE
chr2L	15313628	15313943	*	0.99999999999118	15313677	421	34	TRUE	TRUE	TRUE	TRUE	TRUE	TRUE	TRUE	TRUE	TRUE	TRUE	TRUE	TRUE	TRUE	TRUE	FALSE	FALSE	NA	NA	FALSE	FALSE	TRUE	FALSE	TRUE	FALSE
chr2L	15319773	15320966	*	0.99999982670041	15319852	244	44	TRUE	TRUE	TRUE	TRUE	TRUE	TRUE	TRUE	TRUE	TRUE	TRUE	TRUE	TRUE	TRUE	TRUE	FALSE	FALSE	NA	NA	FALSE	FALSE	TRUE	FALSE	TRUE	FALSE
chr2L	15325846	15326451	*	0.99999999422112	15326066	313	43	TRUE	TRUE	TRUE	TRUE	TRUE	TRUE	TRUE	TRUE	TRUE	TRUE	TRUE	TRUE	TRUE	TRUE	FALSE	FALSE	NA	NA	FALSE	FALSE	TRUE	FALSE	TRUE	FALSE
chr2L	15333060	15334134	*	1	15333812	717	104	TRUE	TRUE	TRUE	TRUE	TRUE	TRUE	TRUE	TRUE	TRUE	TRUE	TRUE	TRUE	TRUE	TRUE	FALSE	FALSE	NA	NA	TRUE	FALSE	FALSE	FALSE	TRUE	TRUE
chr2L	15370158	15370731	*	0.94476913144196	15370494	122	58	FALSE	FALSE	FALSE	FALSE	TRUE	FALSE	TRUE	FALSE	FALSE	FALSE	FALSE	TRUE	TRUE	FALSE	FALSE	TRUE	FALSE	TRUE	FALSE	FALSE	FALSE	TRUE	FALSE	FALSE
chr2L	15371149	15371577	*	0.83742186253579	15371423	140	35	FALSE	FALSE	FALSE	FALSE	TRUE	TRUE	FALSE	FALSE	FALSE	FALSE	FALSE	FALSE	FALSE	FALSE	FALSE	TRUE	NA	NA	FALSE	FALSE	TRUE	FALSE	TRUE	FALSE
chr2L	15379653	15379869	*	0.94808141562711	15379765	171	48	FALSE	FALSE	FALSE	FALSE	TRUE	TRUE	FALSE	FALSE	FALSE	FALSE	FALSE	FALSE	FALSE	FALSE	FALSE	TRUE	NA	NA	FALSE	TRUE	FALSE	FALSE	FALSE	FALSE
chr2L	15385139	15385547	*	0.99998144070324	15385366	202	32	TRUE	FALSE	TRUE	TRUE	TRUE	TRUE	TRUE	TRUE	TRUE	TRUE	TRUE	TRUE	TRUE	TRUE	FALSE	FALSE	NA	NA	FALSE	FALSE	TRUE	FALSE	TRUE	FALSE
chr2L	15386974	15387477	*	0.98042226670941	15387192	134	27	FALSE	FALSE	FALSE	FALSE	TRUE	TRUE	TRUE	FALSE	FALSE	FALSE	FALSE	TRUE	TRUE	FALSE	FALSE	TRUE	FALSE	TRUE	FALSE	FALSE	TRUE	FALSE	TRUE	FALSE
chr2L	15406667	15407802	*	0.98791165827566	15407095	136	25	FALSE	FALSE	TRUE	TRUE	TRUE	TRUE	TRUE	TRUE	FALSE	TRUE	TRUE	TRUE	TRUE	FALSE	TRUE	FALSE	TRUE	FALSE	FALSE	FALSE	TRUE	FALSE	TRUE	FALSE
chr2L	15425499	15426063	*	0.98681536820781	15425754	207	44	TRUE	TRUE	TRUE	TRUE	TRUE	TRUE	FALSE	FALSE	FALSE	FALSE	FALSE	FALSE	FALSE	TRUE	FALSE	FALSE	NA	NA	TRUE	FALSE	FALSE	FALSE	TRUE	TRUE
chr2L	15426787	15427353	*	0.99994040457893	15426986	245	25	TRUE	TRUE	TRUE	TRUE	TRUE	TRUE	TRUE	TRUE	TRUE	TRUE	TRUE	TRUE	TRUE	TRUE	FALSE	FALSE	NA	NA	FALSE	FALSE	TRUE	FALSE	TRUE	TRUE
chr2L	15470651	15471195	*	0.99986245992578	15471092	250	21	FALSE	FALSE	TRUE	TRUE	TRUE	TRUE	TRUE	FALSE	FALSE	TRUE	TRUE	TRUE	TRUE	FALSE	TRUE	FALSE	FALSE	TRUE	FALSE	FALSE	TRUE	FALSE	TRUE	FALSE
chr2L	15471432	15471960	*	0.99990049058237	15471698	241	22	TRUE	TRUE	TRUE	TRUE	TRUE	FALSE	TRUE	FALSE	FALSE	TRUE	TRUE	TRUE	TRUE	TRUE	FALSE	FALSE	NA	NA	FALSE	FALSE	TRUE	FALSE	TRUE	FALSE
chr2L	15478087	15478856	*	1	15478369	590	86	TRUE	TRUE	TRUE	TRUE	TRUE	TRUE	TRUE	TRUE	TRUE	TRUE	TRUE	TRUE	TRUE	TRUE	FALSE	FALSE	NA	NA	TRUE	FALSE	FALSE	FALSE	TRUE	TRUE
chr2L	15479722	15480570	*	1	15479968	567	68	TRUE	TRUE	TRUE	TRUE	TRUE	TRUE	TRUE	TRUE	TRUE	TRUE	TRUE	TRUE	TRUE	TRUE	FALSE	FALSE	NA	NA	FALSE	FALSE	TRUE	FALSE	TRUE	FALSE
chr2L	15482087	15482635	*	0.93018168785898	15482257	160	33	FALSE	FALSE	FALSE	FALSE	TRUE	TRUE	TRUE	FALSE	FALSE	TRUE	TRUE	TRUE	TRUE	FALSE	FALSE	TRUE	TRUE	FALSE	FALSE	FALSE	TRUE	FALSE	TRUE	FALSE
chr2L	15485558	15486086	*	1	15485856	578	87	TRUE	TRUE	TRUE	TRUE	TRUE	TRUE	TRUE	TRUE	TRUE	TRUE	TRUE	TRUE	TRUE	TRUE	FALSE	FALSE	NA	NA	FALSE	FALSE	TRUE	FALSE	TRUE	FALSE
chr2L	15492035	15492283	*	0.91948703427077	15492117	194	83	FALSE	FALSE	FALSE	FALSE	TRUE	TRUE	FALSE	FALSE	FALSE	FALSE	FALSE	FALSE	FALSE	FALSE	FALSE	TRUE	NA	NA	FALSE	FALSE	TRUE	FALSE	TRUE	TRUE
chr2L	15498839	15499320	*	0.99346904963596	15499081	182	29	FALSE	FALSE	TRUE	TRUE	TRUE	TRUE	FALSE	FALSE	FALSE	FALSE	FALSE	FALSE	FALSE	FALSE	TRUE	FALSE	NA	NA	TRUE	FALSE	FALSE	FALSE	FALSE	TRUE
chr2L	15505587	15506325	*	0.84393180326514	15506030	144	34	FALSE	FALSE	TRUE	TRUE	TRUE	FALSE	FALSE	FALSE	FALSE	FALSE	FALSE	FALSE	FALSE	FALSE	TRUE	FALSE	NA	NA	FALSE	TRUE	FALSE	FALSE	FALSE	FALSE
chr2L	15536009	15536616	*	0.99999994732213	15536430	260	50	TRUE	TRUE	TRUE	TRUE	TRUE	TRUE	TRUE	TRUE	FALSE	TRUE	TRUE	TRUE	TRUE	TRUE	FALSE	FALSE	NA	NA	FALSE	FALSE	TRUE	FALSE	TRUE	FALSE
chr2L	15552357	15552985	*	0.9966578589608	15552685	144	23	FALSE	FALSE	TRUE	TRUE	TRUE	TRUE	TRUE	FALSE	FALSE	TRUE	TRUE	TRUE	TRUE	FALSE	TRUE	FALSE	FALSE	TRUE	TRUE	FALSE	FALSE	FALSE	FALSE	FALSE
chr2L	15729951	15730402	*	0.86158256479101	15730000	163	96	FALSE	FALSE	TRUE	FALSE	TRUE	FALSE	TRUE	FALSE	FALSE	TRUE	FALSE	TRUE	TRUE	FALSE	TRUE	FALSE	FALSE	TRUE	FALSE	FALSE	TRUE	FALSE	TRUE	FALSE
chr2L	15731604	15731986	*	0.99999999999999	15731919	505	65	TRUE	TRUE	TRUE	TRUE	TRUE	TRUE	TRUE	TRUE	TRUE	TRUE	TRUE	TRUE	TRUE	TRUE	FALSE	FALSE	NA	NA	TRUE	FALSE	FALSE	FALSE	FALSE	FALSE
chr2L	15733677	15733925	*	0.8030669860898	15733784	173	88	FALSE	FALSE	FALSE	FALSE	TRUE	TRUE	FALSE	FALSE	FALSE	FALSE	FALSE	FALSE	FALSE	FALSE	FALSE	TRUE	NA	NA	FALSE	FALSE	TRUE	FALSE	TRUE	FALSE
chr2L	15742756	15743254	*	1	15742982	610	47	TRUE	TRUE	TRUE	TRUE	TRUE	TRUE	TRUE	TRUE	TRUE	TRUE	TRUE	TRUE	TRUE	TRUE	FALSE	FALSE	NA	NA	FALSE	FALSE	TRUE	FALSE	TRUE	FALSE
chr2L	15746077	15746538	*	0.99678480882262	15746244	238	46	FALSE	FALSE	TRUE	TRUE	TRUE	TRUE	TRUE	FALSE	FALSE	FALSE	FALSE	TRUE	TRUE	FALSE	TRUE	FALSE	FALSE	TRUE	FALSE	TRUE	FALSE	FALSE	FALSE	TRUE
chr2L	15748059	15748388	*	0.97103726940724	15748261	235	43	FALSE	FALSE	TRUE	TRUE	TRUE	TRUE	FALSE	FALSE	FALSE	FALSE	FALSE	FALSE	FALSE	FALSE	TRUE	FALSE	NA	NA	TRUE	FALSE	FALSE	FALSE	FALSE	TRUE
chr2L	15751028	15751314	*	0.99491552042803	15751157	253	51	FALSE	FALSE	TRUE	TRUE	TRUE	TRUE	TRUE	FALSE	FALSE	FALSE	FALSE	TRUE	TRUE	FALSE	TRUE	FALSE	FALSE	TRUE	TRUE	FALSE	FALSE	FALSE	FALSE	FALSE
chr2L	15752183	15752449	*	0.87018916490273	15752304	227	32	FALSE	FALSE	TRUE	FALSE	TRUE	TRUE	TRUE	TRUE	FALSE	FALSE	FALSE	TRUE	TRUE	FALSE	TRUE	FALSE	TRUE	FALSE	TRUE	FALSE	FALSE	FALSE	FALSE	FALSE
chr2L	15761799	15762055	*	0.82681976315292	15761958	195	53	FALSE	FALSE	FALSE	FALSE	TRUE	FALSE	TRUE	FALSE	FALSE	FALSE	FALSE	FALSE	FALSE	FALSE	FALSE	TRUE	FALSE	TRUE	FALSE	TRUE	FALSE	FALSE	TRUE	TRUE
chr2L	15762233	15762967	*	0.99999999999936	15762668	402	18	TRUE	TRUE	TRUE	TRUE	TRUE	TRUE	TRUE	TRUE	TRUE	TRUE	TRUE	TRUE	TRUE	TRUE	FALSE	FALSE	NA	NA	TRUE	FALSE	FALSE	FALSE	TRUE	TRUE
chr2L	15768179	15768494	*	0.85073353899966	15768388	165	44	FALSE	FALSE	TRUE	TRUE	TRUE	TRUE	FALSE	FALSE	FALSE	FALSE	FALSE	FALSE	FALSE	FALSE	TRUE	FALSE	NA	NA	TRUE	FALSE	FALSE	FALSE	FALSE	FALSE
chr2L	15830773	15831233	*	0.88500479077511	15830961	110	21	FALSE	FALSE	TRUE	FALSE	TRUE	FALSE	FALSE	FALSE	FALSE	FALSE	FALSE	FALSE	FALSE	FALSE	TRUE	FALSE	NA	NA	FALSE	FALSE	FALSE	TRUE	FALSE	FALSE
chr2L	15833186	15833856	*	0.80411472662965	15833660	92	16	FALSE	FALSE	FALSE	FALSE	TRUE	TRUE	FALSE	FALSE	FALSE	FALSE	FALSE	FALSE	FALSE	FALSE	FALSE	TRUE	NA	NA	FALSE	TRUE	FALSE	FALSE	FALSE	FALSE
chr2L	15838185	15838372	*	0.98523313649855	15838280	60	0	FALSE	FALSE	FALSE	FALSE	TRUE	FALSE	FALSE	FALSE	FALSE	FALSE	FALSE	FALSE	FALSE	FALSE	FALSE	TRUE	NA	NA	FALSE	FALSE	TRUE	FALSE	FALSE	FALSE
chr2L	15911723	15912145	*	0.80259667100524	15911967	105	33	FALSE	FALSE	FALSE	FALSE	TRUE	FALSE	FALSE	FALSE	FALSE	FALSE	FALSE	FALSE	FALSE	FALSE	FALSE	TRUE	NA	NA	FALSE	FALSE	TRUE	FALSE	FALSE	TRUE
chr2L	15939759	15939994	*	0.91006916678914	15939825	157	25	FALSE	FALSE	FALSE	FALSE	TRUE	TRUE	TRUE	FALSE	FALSE	TRUE	TRUE	TRUE	TRUE	FALSE	FALSE	TRUE	TRUE	FALSE	FALSE	FALSE	TRUE	FALSE	TRUE	FALSE
chr2L	15954094	15954787	*	0.99999296086269	15954468	177	41	TRUE	TRUE	TRUE	TRUE	TRUE	TRUE	TRUE	TRUE	FALSE	TRUE	TRUE	TRUE	TRUE	TRUE	FALSE	FALSE	NA	NA	FALSE	FALSE	TRUE	FALSE	TRUE	FALSE
chr2L	15973667	15974241	*	0.99999999999916	15973984	293	32	TRUE	TRUE	TRUE	TRUE	TRUE	TRUE	TRUE	TRUE	TRUE	TRUE	TRUE	TRUE	TRUE	TRUE	FALSE	FALSE	NA	NA	FALSE	FALSE	TRUE	FALSE	TRUE	FALSE
chr2L	15981648	15982035	*	0.83945494236984	15981867	108	32	FALSE	FALSE	FALSE	FALSE	TRUE	TRUE	FALSE	FALSE	FALSE	FALSE	FALSE	FALSE	FALSE	FALSE	FALSE	TRUE	NA	NA	FALSE	FALSE	TRUE	FALSE	FALSE	FALSE
chr2L	16031297	16031645	*	0.87571569596926	16031441	128	33	FALSE	FALSE	FALSE	FALSE	TRUE	TRUE	FALSE	FALSE	FALSE	FALSE	FALSE	FALSE	FALSE	FALSE	FALSE	TRUE	NA	NA	FALSE	FALSE	TRUE	FALSE	TRUE	FALSE
chr2L	16049719	16050201	*	0.99999999972387	16049862	250	33	TRUE	TRUE	TRUE	TRUE	TRUE	TRUE	TRUE	TRUE	FALSE	TRUE	TRUE	TRUE	TRUE	TRUE	FALSE	FALSE	NA	NA	TRUE	FALSE	FALSE	FALSE	FALSE	TRUE
chr2L	16078869	16079396	*	0.85403205127542	16079163	103	24	FALSE	FALSE	FALSE	FALSE	TRUE	FALSE	FALSE	FALSE	FALSE	FALSE	FALSE	FALSE	FALSE	FALSE	FALSE	TRUE	NA	NA	FALSE	FALSE	FALSE	TRUE	FALSE	FALSE
chr2L	16138655	16139019	*	0.87232936116567	16138823	131	24	FALSE	FALSE	FALSE	FALSE	TRUE	FALSE	FALSE	FALSE	FALSE	FALSE	FALSE	FALSE	FALSE	FALSE	FALSE	TRUE	NA	NA	FALSE	TRUE	FALSE	FALSE	FALSE	FALSE
chr2L	16234824	16235334	*	0.88567516631256	16235149	111	15	FALSE	FALSE	FALSE	FALSE	TRUE	TRUE	TRUE	FALSE	FALSE	FALSE	FALSE	TRUE	TRUE	FALSE	FALSE	TRUE	FALSE	TRUE	FALSE	FALSE	TRUE	FALSE	TRUE	TRUE
chr2L	16251550	16252026	*	0.99999996290998	16251754	205	37	TRUE	FALSE	TRUE	TRUE	TRUE	TRUE	TRUE	TRUE	FALSE	TRUE	TRUE	TRUE	TRUE	TRUE	FALSE	FALSE	NA	NA	TRUE	FALSE	FALSE	FALSE	FALSE	TRUE
chr2L	16258023	16258278	*	0.99880503435971	16258229	150	52	TRUE	FALSE	TRUE	TRUE	TRUE	FALSE	TRUE	TRUE	FALSE	TRUE	TRUE	TRUE	TRUE	TRUE	FALSE	FALSE	NA	NA	TRUE	FALSE	FALSE	FALSE	FALSE	FALSE
chr2L	16263821	16264118	*	0.92219009942886	16263969	152	26	FALSE	FALSE	FALSE	FALSE	TRUE	TRUE	TRUE	FALSE	FALSE	FALSE	FALSE	TRUE	TRUE	FALSE	FALSE	TRUE	FALSE	TRUE	FALSE	FALSE	FALSE	TRUE	FALSE	FALSE
chr2L	16268052	16268342	*	0.96958697822063	16268190	162	41	FALSE	FALSE	FALSE	FALSE	TRUE	TRUE	TRUE	FALSE	FALSE	FALSE	FALSE	TRUE	TRUE	FALSE	FALSE	TRUE	FALSE	TRUE	FALSE	FALSE	TRUE	FALSE	FALSE	TRUE
chr2L	16269211	16270142	*	0.98617547456306	16269411	158	88	FALSE	FALSE	FALSE	FALSE	TRUE	TRUE	TRUE	FALSE	FALSE	FALSE	FALSE	TRUE	TRUE	FALSE	FALSE	TRUE	FALSE	TRUE	FALSE	TRUE	FALSE	FALSE	FALSE	TRUE
chr2L	16279990	16280398	*	0.99659096855655	16280121	155	0	FALSE	FALSE	FALSE	FALSE	TRUE	TRUE	TRUE	FALSE	FALSE	FALSE	FALSE	TRUE	TRUE	FALSE	FALSE	TRUE	FALSE	TRUE	FALSE	TRUE	FALSE	FALSE	TRUE	TRUE
chr2L	16287585	16287987	*	0.95743541259996	16287791	195	70	FALSE	FALSE	FALSE	FALSE	TRUE	TRUE	FALSE	FALSE	FALSE	FALSE	FALSE	FALSE	FALSE	FALSE	FALSE	TRUE	NA	NA	TRUE	FALSE	FALSE	FALSE	FALSE	TRUE
chr2L	16299798	16300032	*	0.87533496227938	16299883	171	51	FALSE	FALSE	FALSE	FALSE	TRUE	TRUE	FALSE	FALSE	FALSE	FALSE	FALSE	FALSE	FALSE	FALSE	FALSE	TRUE	NA	NA	TRUE	FALSE	FALSE	FALSE	FALSE	TRUE
chr2L	16323583	16323995	*	0.9999999999999	16323712	447	57	FALSE	FALSE	TRUE	TRUE	TRUE	TRUE	TRUE	FALSE	FALSE	FALSE	FALSE	TRUE	TRUE	FALSE	TRUE	FALSE	FALSE	TRUE	FALSE	FALSE	TRUE	FALSE	TRUE	TRUE
chr2L	16325788	16326021	*	0.99049662681007	16325972	235	77	FALSE	FALSE	TRUE	TRUE	TRUE	TRUE	TRUE	FALSE	FALSE	FALSE	FALSE	TRUE	TRUE	FALSE	TRUE	FALSE	FALSE	TRUE	FALSE	TRUE	FALSE	FALSE	FALSE	TRUE
chr2L	16329055	16329353	*	0.99999911784944	16329201	346	77	TRUE	TRUE	TRUE	TRUE	TRUE	TRUE	TRUE	TRUE	FALSE	TRUE	TRUE	TRUE	TRUE	TRUE	FALSE	FALSE	NA	NA	TRUE	FALSE	FALSE	FALSE	TRUE	FALSE
chr2L	16329661	16330013	*	0.99999999880134	16329867	425	72	TRUE	TRUE	TRUE	TRUE	TRUE	TRUE	TRUE	TRUE	TRUE	TRUE	TRUE	TRUE	TRUE	TRUE	FALSE	FALSE	NA	NA	TRUE	FALSE	FALSE	FALSE	TRUE	FALSE
chr2L	16330561	16331437	*	0.94407617510499	16330762	148	70	TRUE	TRUE	TRUE	FALSE	TRUE	FALSE	TRUE	TRUE	TRUE	TRUE	TRUE	TRUE	TRUE	TRUE	FALSE	FALSE	NA	NA	FALSE	FALSE	TRUE	FALSE	FALSE	FALSE
chr2L	16350197	16350461	*	0.99999532266253	16350357	383	36	FALSE	FALSE	TRUE	TRUE	TRUE	TRUE	TRUE	TRUE	FALSE	TRUE	TRUE	TRUE	TRUE	FALSE	TRUE	FALSE	TRUE	FALSE	TRUE	FALSE	FALSE	FALSE	FALSE	FALSE
chr2L	16352562	16352807	*	0.99996908969893	16352655	354	98	FALSE	FALSE	TRUE	TRUE	TRUE	TRUE	TRUE	FALSE	FALSE	TRUE	TRUE	TRUE	TRUE	FALSE	TRUE	FALSE	FALSE	TRUE	TRUE	FALSE	FALSE	FALSE	FALSE	FALSE
chr2L	16353722	16354112	*	0.9999999653001	16354047	311	59	TRUE	FALSE	TRUE	TRUE	TRUE	TRUE	TRUE	TRUE	FALSE	TRUE	TRUE	FALSE	FALSE	TRUE	FALSE	FALSE	NA	NA	FALSE	FALSE	TRUE	FALSE	TRUE	FALSE
chr2L	16404314	16404958	*	0.91343291828944	16404756	106	52	FALSE	FALSE	TRUE	TRUE	TRUE	TRUE	FALSE	FALSE	FALSE	FALSE	FALSE	FALSE	FALSE	FALSE	TRUE	FALSE	NA	NA	FALSE	FALSE	TRUE	FALSE	FALSE	FALSE
chr2L	16405508	16406424	*	1	16406209	590	77	TRUE	TRUE	TRUE	TRUE	TRUE	TRUE	TRUE	TRUE	TRUE	TRUE	TRUE	TRUE	TRUE	TRUE	FALSE	FALSE	NA	NA	FALSE	FALSE	TRUE	FALSE	TRUE	FALSE
chr2L	16422611	16423122	*	0.99997912096395	16422941	190	31	FALSE	FALSE	TRUE	TRUE	TRUE	TRUE	FALSE	FALSE	FALSE	FALSE	FALSE	FALSE	FALSE	FALSE	TRUE	FALSE	NA	NA	FALSE	FALSE	TRUE	FALSE	TRUE	TRUE
chr2L	16486385	16486682	*	0.99999999483387	16486550	299	81	FALSE	FALSE	TRUE	TRUE	TRUE	TRUE	TRUE	FALSE	FALSE	TRUE	TRUE	TRUE	TRUE	FALSE	TRUE	FALSE	FALSE	TRUE	FALSE	TRUE	FALSE	FALSE	TRUE	TRUE
chr2L	16487721	16487960	*	0.94531800263901	16487799	206	16	FALSE	FALSE	TRUE	TRUE	TRUE	TRUE	FALSE	FALSE	FALSE	FALSE	FALSE	FALSE	FALSE	FALSE	TRUE	FALSE	NA	NA	FALSE	TRUE	FALSE	FALSE	TRUE	FALSE
chr2L	16491471	16491706	*	0.97665633373903	16491546	120	51	FALSE	FALSE	FALSE	FALSE	TRUE	TRUE	FALSE	FALSE	FALSE	FALSE	FALSE	FALSE	FALSE	FALSE	FALSE	TRUE	NA	NA	TRUE	FALSE	FALSE	FALSE	FALSE	FALSE
chr2L	16500723	16501081	*	0.88245063591756	16500811	151	19	FALSE	FALSE	FALSE	FALSE	TRUE	TRUE	FALSE	FALSE	FALSE	FALSE	FALSE	FALSE	FALSE	FALSE	FALSE	TRUE	NA	NA	FALSE	FALSE	TRUE	FALSE	TRUE	FALSE
chr2L	16521365	16521721	*	0.97432438016081	16521443	115	30	FALSE	FALSE	FALSE	FALSE	TRUE	TRUE	TRUE	FALSE	FALSE	FALSE	FALSE	TRUE	TRUE	FALSE	FALSE	TRUE	FALSE	TRUE	FALSE	FALSE	TRUE	FALSE	FALSE	TRUE
chr2L	16530173	16530473	*	0.87227653214315	16530305	117	25	FALSE	FALSE	FALSE	FALSE	TRUE	TRUE	TRUE	FALSE	FALSE	FALSE	FALSE	TRUE	TRUE	FALSE	FALSE	TRUE	FALSE	TRUE	FALSE	FALSE	TRUE	FALSE	FALSE	FALSE
chr2L	16532955	16533280	*	0.99979940813485	16533064	127	36	FALSE	FALSE	TRUE	TRUE	TRUE	TRUE	TRUE	TRUE	FALSE	TRUE	TRUE	TRUE	TRUE	FALSE	TRUE	FALSE	TRUE	FALSE	FALSE	FALSE	TRUE	FALSE	TRUE	TRUE
chr2L	16587787	16588229	*	0.99600316433304	16588127	141	19	FALSE	FALSE	FALSE	FALSE	TRUE	TRUE	TRUE	FALSE	FALSE	TRUE	FALSE	TRUE	TRUE	FALSE	FALSE	TRUE	TRUE	FALSE	FALSE	TRUE	FALSE	FALSE	TRUE	TRUE
chr2L	16591199	16591634	*	0.81912164335458	16591415	120	19	FALSE	FALSE	FALSE	FALSE	TRUE	TRUE	TRUE	FALSE	FALSE	FALSE	FALSE	FALSE	FALSE	FALSE	FALSE	TRUE	FALSE	TRUE	FALSE	FALSE	TRUE	FALSE	TRUE	FALSE
chr2L	16591830	16592160	*	0.99963522097474	16591975	200	27	FALSE	FALSE	TRUE	TRUE	TRUE	TRUE	TRUE	FALSE	FALSE	TRUE	FALSE	TRUE	TRUE	FALSE	TRUE	FALSE	FALSE	TRUE	FALSE	FALSE	TRUE	FALSE	TRUE	FALSE
chr2L	16619222	16619597	*	0.98886698698228	16619372	143	33	FALSE	FALSE	TRUE	FALSE	TRUE	FALSE	TRUE	TRUE	FALSE	TRUE	FALSE	TRUE	TRUE	FALSE	TRUE	FALSE	TRUE	FALSE	FALSE	FALSE	TRUE	FALSE	TRUE	TRUE
chr2L	16643340	16643952	*	0.999990773757	16643754	176	30	TRUE	FALSE	TRUE	TRUE	TRUE	TRUE	TRUE	TRUE	TRUE	TRUE	TRUE	TRUE	TRUE	TRUE	FALSE	FALSE	NA	NA	FALSE	FALSE	TRUE	FALSE	TRUE	FALSE
chr2L	16657027	16657238	*	0.98912339390886	16657102	182	37	FALSE	FALSE	FALSE	FALSE	TRUE	TRUE	FALSE	FALSE	FALSE	FALSE	FALSE	FALSE	FALSE	FALSE	FALSE	TRUE	NA	NA	TRUE	FALSE	FALSE	FALSE	FALSE	FALSE
chr2L	16686514	16686859	*	0.85017355411922	16686761	118	39	FALSE	FALSE	FALSE	FALSE	TRUE	TRUE	FALSE	FALSE	FALSE	FALSE	FALSE	FALSE	FALSE	FALSE	FALSE	TRUE	NA	NA	FALSE	FALSE	TRUE	FALSE	FALSE	FALSE
chr2L	16721953	16722598	*	0.99999858897999	16722385	254	20	TRUE	TRUE	TRUE	TRUE	TRUE	TRUE	TRUE	TRUE	TRUE	TRUE	TRUE	TRUE	TRUE	TRUE	FALSE	FALSE	NA	NA	FALSE	FALSE	TRUE	FALSE	TRUE	FALSE
chr2L	16746150	16746906	*	1	16746365	474	39	TRUE	TRUE	TRUE	TRUE	TRUE	TRUE	TRUE	TRUE	TRUE	TRUE	TRUE	TRUE	TRUE	TRUE	FALSE	FALSE	NA	NA	FALSE	FALSE	TRUE	FALSE	TRUE	FALSE
chr2L	16749249	16749701	*	0.99891038567525	16749565	174	54	TRUE	TRUE	TRUE	TRUE	TRUE	TRUE	TRUE	TRUE	FALSE	TRUE	TRUE	TRUE	TRUE	TRUE	FALSE	FALSE	NA	NA	FALSE	FALSE	TRUE	FALSE	TRUE	FALSE
chr2L	16787633	16788088	*	0.99991172978382	16787726	210	19	FALSE	FALSE	FALSE	FALSE	TRUE	TRUE	TRUE	FALSE	FALSE	FALSE	FALSE	TRUE	TRUE	FALSE	FALSE	TRUE	FALSE	TRUE	FALSE	FALSE	FALSE	TRUE	FALSE	FALSE
chr2L	16824889	16825080	*	0.96192703582736	16825006	134	30	FALSE	FALSE	FALSE	FALSE	TRUE	TRUE	TRUE	FALSE	FALSE	FALSE	FALSE	FALSE	FALSE	FALSE	FALSE	TRUE	FALSE	TRUE	FALSE	TRUE	FALSE	FALSE	FALSE	FALSE
chr2L	16827237	16827482	*	0.99851391350163	16827380	215	51	FALSE	FALSE	TRUE	TRUE	TRUE	TRUE	TRUE	FALSE	FALSE	TRUE	TRUE	TRUE	TRUE	FALSE	TRUE	FALSE	FALSE	TRUE	TRUE	FALSE	FALSE	FALSE	FALSE	FALSE
chr2L	16858069	16858396	*	0.99508639408864	16858201	137	26	TRUE	FALSE	TRUE	TRUE	TRUE	TRUE	TRUE	TRUE	FALSE	TRUE	FALSE	TRUE	TRUE	TRUE	FALSE	FALSE	NA	NA	FALSE	TRUE	FALSE	FALSE	TRUE	TRUE
chr2L	16859028	16859628	*	0.99997650655249	16859413	191	39	FALSE	FALSE	TRUE	TRUE	TRUE	TRUE	TRUE	TRUE	FALSE	TRUE	TRUE	TRUE	TRUE	FALSE	TRUE	FALSE	TRUE	FALSE	FALSE	TRUE	FALSE	FALSE	TRUE	FALSE
chr2L	16902123	16902358	*	0.99569944762607	16902283	248	34	FALSE	FALSE	TRUE	TRUE	TRUE	TRUE	TRUE	FALSE	FALSE	FALSE	FALSE	TRUE	TRUE	FALSE	TRUE	FALSE	FALSE	TRUE	TRUE	FALSE	FALSE	FALSE	FALSE	FALSE
chr2L	16972588	16973247	*	0.83876708220547	16972981	88	32	FALSE	FALSE	FALSE	FALSE	TRUE	TRUE	FALSE	FALSE	FALSE	FALSE	FALSE	FALSE	FALSE	FALSE	FALSE	TRUE	NA	NA	TRUE	FALSE	FALSE	FALSE	FALSE	TRUE
chr2L	16995682	16996241	*	0.83778765952017	16995855	105	41	FALSE	FALSE	FALSE	FALSE	TRUE	FALSE	TRUE	FALSE	FALSE	TRUE	FALSE	TRUE	FALSE	FALSE	FALSE	TRUE	TRUE	FALSE	FALSE	FALSE	TRUE	FALSE	FALSE	FALSE
chr2L	17008686	17008979	*	0.99238558436941	17008806	133	35	TRUE	FALSE	TRUE	TRUE	TRUE	TRUE	TRUE	FALSE	FALSE	TRUE	TRUE	TRUE	TRUE	TRUE	FALSE	FALSE	NA	NA	FALSE	FALSE	TRUE	FALSE	TRUE	FALSE
chr2L	17050580	17050975	*	0.92067637849669	17050785	130	27	FALSE	FALSE	FALSE	FALSE	TRUE	TRUE	FALSE	FALSE	FALSE	FALSE	FALSE	FALSE	FALSE	FALSE	FALSE	TRUE	NA	NA	FALSE	FALSE	FALSE	TRUE	FALSE	FALSE
chr2L	17126843	17127219	*	0.98507774225799	17127099	127	31	TRUE	FALSE	TRUE	FALSE	TRUE	FALSE	TRUE	TRUE	FALSE	TRUE	FALSE	TRUE	TRUE	TRUE	FALSE	FALSE	NA	NA	FALSE	FALSE	TRUE	FALSE	TRUE	FALSE
chr2L	17180620	17181148	*	0.81813606277884	17180854	106	44	FALSE	FALSE	TRUE	FALSE	TRUE	FALSE	FALSE	FALSE	FALSE	FALSE	FALSE	FALSE	FALSE	FALSE	TRUE	FALSE	NA	NA	FALSE	FALSE	TRUE	FALSE	TRUE	FALSE
chr2L	17184410	17185087	*	0.96081175334273	17184647	106	50	FALSE	FALSE	TRUE	TRUE	TRUE	TRUE	TRUE	FALSE	FALSE	TRUE	TRUE	TRUE	TRUE	FALSE	TRUE	FALSE	FALSE	TRUE	FALSE	FALSE	TRUE	FALSE	TRUE	FALSE
chr2L	17212958	17214103	*	0.98866435238087	17213905	154	11	TRUE	FALSE	TRUE	TRUE	TRUE	TRUE	TRUE	FALSE	FALSE	TRUE	TRUE	TRUE	TRUE	TRUE	FALSE	FALSE	NA	NA	FALSE	TRUE	FALSE	FALSE	TRUE	FALSE
chr2L	17222029	17222388	*	1	17222338	562	80	TRUE	TRUE	TRUE	TRUE	TRUE	TRUE	TRUE	TRUE	TRUE	TRUE	TRUE	TRUE	TRUE	TRUE	FALSE	FALSE	NA	NA	FALSE	FALSE	TRUE	FALSE	TRUE	FALSE
chr2L	17260583	17261046	*	0.99999999999982	17260771	375	30	TRUE	TRUE	TRUE	TRUE	TRUE	TRUE	TRUE	TRUE	TRUE	TRUE	TRUE	TRUE	TRUE	TRUE	FALSE	FALSE	NA	NA	TRUE	FALSE	FALSE	FALSE	TRUE	FALSE
chr2L	17262120	17262589	*	0.99999999996543	17262493	358	73	TRUE	TRUE	TRUE	TRUE	TRUE	TRUE	TRUE	TRUE	TRUE	TRUE	TRUE	TRUE	TRUE	TRUE	FALSE	FALSE	NA	NA	FALSE	FALSE	TRUE	FALSE	TRUE	FALSE
chr2L	17263314	17264098	*	0.99999999934583	17263496	294	42	TRUE	TRUE	TRUE	TRUE	TRUE	TRUE	TRUE	TRUE	TRUE	TRUE	TRUE	TRUE	TRUE	TRUE	FALSE	FALSE	NA	NA	FALSE	FALSE	TRUE	FALSE	TRUE	FALSE
chr2L	17266891	17267280	*	0.9999999529192	17266959	287	39	TRUE	TRUE	TRUE	TRUE	TRUE	TRUE	TRUE	TRUE	TRUE	TRUE	TRUE	TRUE	TRUE	TRUE	FALSE	FALSE	NA	NA	FALSE	FALSE	TRUE	FALSE	TRUE	FALSE
chr2L	17278640	17279130	*	0.97815192107358	17278991	126	36	FALSE	FALSE	FALSE	FALSE	TRUE	TRUE	FALSE	FALSE	FALSE	FALSE	FALSE	FALSE	FALSE	FALSE	FALSE	TRUE	NA	NA	FALSE	FALSE	TRUE	FALSE	TRUE	FALSE
chr2L	17313355	17314337	*	0.99999887930403	17313635	196	32	TRUE	FALSE	TRUE	TRUE	TRUE	TRUE	TRUE	TRUE	TRUE	TRUE	TRUE	TRUE	TRUE	TRUE	FALSE	FALSE	NA	NA	FALSE	FALSE	TRUE	FALSE	TRUE	FALSE
chr2L	17315445	17315688	*	0.98034511121494	17315561	189	47	TRUE	TRUE	TRUE	TRUE	TRUE	TRUE	TRUE	FALSE	FALSE	FALSE	FALSE	TRUE	TRUE	TRUE	FALSE	FALSE	NA	NA	FALSE	FALSE	TRUE	FALSE	TRUE	FALSE
chr2L	17316108	17316426	*	0.99998703177985	17316242	255	42	TRUE	FALSE	TRUE	TRUE	TRUE	TRUE	TRUE	TRUE	FALSE	TRUE	TRUE	TRUE	TRUE	TRUE	FALSE	FALSE	NA	NA	FALSE	FALSE	TRUE	FALSE	TRUE	FALSE
chr2L	17326808	17327309	*	0.99999999659717	17327042	285	53	TRUE	TRUE	TRUE	TRUE	TRUE	TRUE	TRUE	TRUE	TRUE	TRUE	TRUE	TRUE	TRUE	TRUE	FALSE	FALSE	NA	NA	FALSE	FALSE	TRUE	FALSE	TRUE	FALSE
chr2L	17382619	17382860	*	0.92228999801681	17382668	119	41	FALSE	FALSE	FALSE	FALSE	TRUE	TRUE	TRUE	FALSE	FALSE	FALSE	FALSE	TRUE	TRUE	FALSE	FALSE	TRUE	FALSE	TRUE	FALSE	FALSE	TRUE	FALSE	TRUE	TRUE
chr2L	17384051	17384368	*	0.99999999308448	17384142	257	61	FALSE	FALSE	TRUE	TRUE	TRUE	FALSE	TRUE	FALSE	FALSE	TRUE	TRUE	TRUE	TRUE	FALSE	TRUE	FALSE	FALSE	TRUE	TRUE	FALSE	FALSE	FALSE	FALSE	FALSE
chr2L	17401178	17401766	*	0.99984568126228	17401586	156	37	TRUE	FALSE	TRUE	TRUE	TRUE	TRUE	TRUE	TRUE	TRUE	TRUE	TRUE	TRUE	TRUE	TRUE	FALSE	FALSE	NA	NA	FALSE	FALSE	TRUE	FALSE	TRUE	FALSE
chr2L	17473129	17473421	*	0.90488657484251	17473241	140	54	FALSE	FALSE	FALSE	FALSE	TRUE	TRUE	FALSE	FALSE	FALSE	FALSE	FALSE	FALSE	FALSE	FALSE	FALSE	TRUE	NA	NA	TRUE	FALSE	FALSE	FALSE	FALSE	FALSE
chr2L	17477878	17478143	*	0.99999998555805	17477935	321	71	TRUE	TRUE	TRUE	TRUE	TRUE	TRUE	TRUE	TRUE	FALSE	TRUE	TRUE	TRUE	TRUE	TRUE	FALSE	FALSE	NA	NA	TRUE	FALSE	FALSE	FALSE	FALSE	FALSE
chr2L	17484449	17484647	*	0.87384188745067	17484540	134	65	FALSE	FALSE	FALSE	FALSE	TRUE	TRUE	FALSE	FALSE	FALSE	FALSE	FALSE	FALSE	FALSE	FALSE	FALSE	TRUE	NA	NA	TRUE	FALSE	FALSE	FALSE	FALSE	FALSE
chr2L	17501016	17501311	*	0.99423248926582	17501175	207	41	FALSE	FALSE	TRUE	FALSE	TRUE	TRUE	TRUE	FALSE	FALSE	FALSE	FALSE	TRUE	TRUE	FALSE	TRUE	FALSE	FALSE	TRUE	TRUE	FALSE	FALSE	FALSE	FALSE	FALSE
chr2L	17551861	17552147	*	0.99966833765103	17551939	153	31	TRUE	TRUE	TRUE	TRUE	TRUE	TRUE	TRUE	TRUE	TRUE	TRUE	TRUE	TRUE	TRUE	TRUE	FALSE	FALSE	NA	NA	FALSE	FALSE	TRUE	FALSE	TRUE	FALSE
chr2L	17558258	17558946	*	0.82642512812393	17558630	109	19	FALSE	FALSE	FALSE	FALSE	TRUE	TRUE	FALSE	FALSE	FALSE	FALSE	FALSE	FALSE	FALSE	FALSE	FALSE	TRUE	NA	NA	FALSE	FALSE	FALSE	TRUE	FALSE	FALSE
chr2L	17560187	17561250	*	0.82716389371455	17560528	86	23	FALSE	FALSE	FALSE	FALSE	TRUE	FALSE	FALSE	FALSE	FALSE	FALSE	FALSE	FALSE	FALSE	FALSE	FALSE	TRUE	NA	NA	FALSE	FALSE	FALSE	TRUE	FALSE	FALSE
chr2L	17565799	17566208	*	0.99980152391364	17566060	165	38	FALSE	FALSE	FALSE	FALSE	TRUE	TRUE	TRUE	FALSE	FALSE	TRUE	TRUE	TRUE	TRUE	FALSE	FALSE	TRUE	TRUE	FALSE	FALSE	FALSE	TRUE	FALSE	TRUE	TRUE
chr2L	17575269	17575883	*	0.99999604002279	17575635	182	27	TRUE	TRUE	TRUE	TRUE	TRUE	TRUE	TRUE	TRUE	TRUE	TRUE	TRUE	TRUE	TRUE	TRUE	FALSE	FALSE	NA	NA	FALSE	FALSE	TRUE	FALSE	TRUE	FALSE
chr2L	17584089	17584460	*	0.95159569226301	17584254	136	26	FALSE	FALSE	TRUE	FALSE	TRUE	FALSE	TRUE	FALSE	FALSE	FALSE	FALSE	TRUE	FALSE	FALSE	TRUE	FALSE	FALSE	TRUE	FALSE	FALSE	TRUE	FALSE	TRUE	FALSE
chr2L	17603153	17603628	*	0.99999118504249	17603419	202	17	TRUE	TRUE	TRUE	TRUE	TRUE	TRUE	TRUE	FALSE	FALSE	TRUE	TRUE	TRUE	TRUE	TRUE	FALSE	FALSE	NA	NA	FALSE	FALSE	FALSE	TRUE	FALSE	FALSE
chr2L	17666507	17666968	*	0.99217934190265	17666726	146	27	FALSE	FALSE	TRUE	TRUE	TRUE	TRUE	TRUE	FALSE	FALSE	TRUE	FALSE	TRUE	TRUE	FALSE	TRUE	FALSE	FALSE	TRUE	FALSE	FALSE	TRUE	FALSE	TRUE	FALSE
chr2L	17715930	17716254	*	0.90181698382046	17716073	169	36	FALSE	FALSE	FALSE	FALSE	TRUE	TRUE	FALSE	FALSE	FALSE	FALSE	FALSE	FALSE	FALSE	FALSE	FALSE	TRUE	NA	NA	FALSE	TRUE	FALSE	FALSE	FALSE	FALSE
chr2L	17722374	17722666	*	0.99893360250845	17722591	182	51	FALSE	FALSE	FALSE	FALSE	TRUE	TRUE	FALSE	FALSE	FALSE	FALSE	FALSE	FALSE	FALSE	FALSE	FALSE	TRUE	NA	NA	FALSE	FALSE	TRUE	FALSE	TRUE	FALSE
chr2L	17734724	17734964	*	0.91564719423201	17734872	172	24	FALSE	FALSE	TRUE	TRUE	TRUE	FALSE	FALSE	FALSE	FALSE	FALSE	FALSE	FALSE	FALSE	FALSE	TRUE	FALSE	NA	NA	FALSE	TRUE	FALSE	FALSE	TRUE	TRUE
chr2L	17739216	17739715	*	0.99999998419727	17739545	238	80	TRUE	TRUE	TRUE	TRUE	TRUE	TRUE	TRUE	TRUE	TRUE	TRUE	TRUE	FALSE	FALSE	TRUE	FALSE	FALSE	NA	NA	FALSE	FALSE	TRUE	FALSE	TRUE	FALSE
chr2L	17740729	17740832	*	1	17740783	514	88	TRUE	TRUE	TRUE	TRUE	TRUE	TRUE	TRUE	TRUE	TRUE	TRUE	TRUE	TRUE	TRUE	TRUE	FALSE	FALSE	NA	NA	FALSE	FALSE	TRUE	FALSE	FALSE	FALSE
chr2L	17743777	17744157	*	0.99999999999986	17744071	366	51	TRUE	TRUE	TRUE	TRUE	TRUE	TRUE	TRUE	TRUE	TRUE	TRUE	TRUE	TRUE	TRUE	TRUE	FALSE	FALSE	NA	NA	FALSE	FALSE	TRUE	FALSE	TRUE	FALSE
chr2L	17748687	17749234	*	0.99999995669886	17749090	291	37	TRUE	TRUE	TRUE	TRUE	TRUE	TRUE	TRUE	TRUE	FALSE	TRUE	TRUE	TRUE	TRUE	TRUE	FALSE	FALSE	NA	NA	FALSE	FALSE	TRUE	FALSE	TRUE	FALSE
chr2L	17751962	17752782	*	0.98408194208572	17752640	133	61	FALSE	FALSE	FALSE	FALSE	TRUE	TRUE	TRUE	FALSE	FALSE	TRUE	FALSE	TRUE	TRUE	FALSE	FALSE	TRUE	TRUE	FALSE	TRUE	FALSE	FALSE	FALSE	TRUE	TRUE
chr2L	17841172	17841607	*	0.83751662321902	17841342	97	38	FALSE	FALSE	FALSE	FALSE	TRUE	FALSE	TRUE	FALSE	FALSE	FALSE	FALSE	TRUE	TRUE	FALSE	FALSE	TRUE	FALSE	TRUE	FALSE	FALSE	FALSE	TRUE	FALSE	FALSE
chr2L	17890466	17891394	*	0.9908641124591	17891296	107	33	TRUE	FALSE	TRUE	TRUE	TRUE	TRUE	TRUE	TRUE	FALSE	TRUE	TRUE	TRUE	TRUE	TRUE	FALSE	FALSE	NA	NA	FALSE	FALSE	TRUE	FALSE	TRUE	FALSE
chr2L	17911424	17911707	*	0.99616057793127	17911656	50	5	FALSE	FALSE	FALSE	FALSE	TRUE	FALSE	FALSE	FALSE	FALSE	FALSE	FALSE	FALSE	FALSE	FALSE	FALSE	TRUE	NA	NA	FALSE	FALSE	FALSE	TRUE	FALSE	FALSE
chr2L	17918951	17919162	*	0.94115140225671	17919002	101	45	FALSE	FALSE	FALSE	FALSE	TRUE	TRUE	TRUE	FALSE	FALSE	FALSE	FALSE	TRUE	FALSE	FALSE	FALSE	TRUE	FALSE	TRUE	TRUE	FALSE	FALSE	FALSE	FALSE	FALSE
chr2L	17919826	17920373	*	0.98860580126154	17920056	122	31	FALSE	FALSE	TRUE	TRUE	TRUE	FALSE	TRUE	FALSE	FALSE	FALSE	FALSE	TRUE	TRUE	FALSE	TRUE	FALSE	FALSE	TRUE	FALSE	FALSE	TRUE	FALSE	TRUE	FALSE
chr2L	17950761	17951122	*	0.88369412175935	17950852	122	39	FALSE	FALSE	FALSE	FALSE	TRUE	FALSE	FALSE	FALSE	FALSE	FALSE	FALSE	FALSE	FALSE	FALSE	FALSE	TRUE	NA	NA	FALSE	FALSE	TRUE	FALSE	TRUE	FALSE
chr2L	17953426	17953675	*	0.80428134692374	17953508	79	0	FALSE	FALSE	FALSE	FALSE	TRUE	FALSE	FALSE	FALSE	FALSE	FALSE	FALSE	FALSE	FALSE	FALSE	FALSE	TRUE	NA	NA	FALSE	FALSE	TRUE	FALSE	FALSE	FALSE
chr2L	17963184	17963492	*	0.99999966207049	17963308	286	41	TRUE	FALSE	TRUE	TRUE	TRUE	TRUE	TRUE	TRUE	FALSE	TRUE	FALSE	TRUE	TRUE	TRUE	FALSE	FALSE	NA	NA	TRUE	FALSE	FALSE	FALSE	FALSE	FALSE
chr2L	17964286	17964900	*	0.93853471993192	17964515	113	35	FALSE	FALSE	FALSE	FALSE	TRUE	FALSE	TRUE	FALSE	FALSE	FALSE	FALSE	TRUE	TRUE	FALSE	FALSE	TRUE	FALSE	TRUE	FALSE	TRUE	FALSE	FALSE	TRUE	FALSE
chr2L	18012851	18013274	*	0.88530087825323	18012930	108	35	FALSE	FALSE	FALSE	FALSE	TRUE	TRUE	TRUE	FALSE	FALSE	TRUE	FALSE	TRUE	TRUE	FALSE	FALSE	TRUE	TRUE	FALSE	FALSE	FALSE	FALSE	TRUE	FALSE	FALSE
chr2L	18075296	18075875	*	0.9999998924188	18075548	214	47	TRUE	TRUE	TRUE	TRUE	TRUE	TRUE	TRUE	TRUE	FALSE	TRUE	TRUE	TRUE	TRUE	TRUE	FALSE	FALSE	NA	NA	FALSE	FALSE	TRUE	FALSE	TRUE	FALSE
chr2L	18111350	18111844	*	0.99999998628567	18111441	310	83	TRUE	TRUE	TRUE	TRUE	TRUE	TRUE	TRUE	TRUE	FALSE	TRUE	TRUE	TRUE	TRUE	TRUE	FALSE	FALSE	NA	NA	FALSE	FALSE	FALSE	TRUE	FALSE	FALSE
chr2L	18141665	18142125	*	0.99881570668923	18141838	190	33	FALSE	FALSE	FALSE	FALSE	TRUE	TRUE	TRUE	FALSE	FALSE	TRUE	FALSE	TRUE	TRUE	FALSE	FALSE	TRUE	TRUE	FALSE	FALSE	FALSE	TRUE	FALSE	TRUE	FALSE
chr2L	18148427	18148849	*	0.96383839635761	18148661	156	47	TRUE	FALSE	TRUE	FALSE	TRUE	FALSE	FALSE	FALSE	FALSE	FALSE	FALSE	FALSE	FALSE	TRUE	FALSE	FALSE	NA	NA	FALSE	FALSE	TRUE	FALSE	TRUE	FALSE
chr2L	18150428	18150684	*	0.99999993022024	18150608	251	43	FALSE	FALSE	FALSE	FALSE	TRUE	TRUE	TRUE	FALSE	FALSE	FALSE	FALSE	TRUE	TRUE	FALSE	FALSE	TRUE	FALSE	TRUE	FALSE	FALSE	TRUE	FALSE	TRUE	TRUE
chr2L	18151481	18151734	*	0.99999999680524	18151658	377	43	FALSE	FALSE	TRUE	TRUE	TRUE	TRUE	TRUE	FALSE	FALSE	TRUE	TRUE	TRUE	TRUE	FALSE	TRUE	FALSE	FALSE	TRUE	FALSE	FALSE	TRUE	FALSE	TRUE	FALSE
chr2L	18152167	18152916	*	0.9999999999961	18152514	300	38	TRUE	TRUE	TRUE	TRUE	TRUE	TRUE	TRUE	TRUE	FALSE	TRUE	TRUE	TRUE	TRUE	TRUE	FALSE	FALSE	NA	NA	TRUE	FALSE	FALSE	FALSE	FALSE	FALSE
chr2L	18182139	18182618	*	0.99999998873184	18182288	278	45	TRUE	TRUE	TRUE	TRUE	TRUE	TRUE	TRUE	TRUE	TRUE	TRUE	TRUE	TRUE	TRUE	TRUE	FALSE	FALSE	NA	NA	FALSE	FALSE	TRUE	FALSE	TRUE	FALSE
chr2L	18204282	18204797	*	0.87859727192168	18204352	128	58	FALSE	FALSE	FALSE	FALSE	TRUE	TRUE	FALSE	FALSE	FALSE	FALSE	FALSE	FALSE	FALSE	FALSE	FALSE	TRUE	NA	NA	FALSE	FALSE	TRUE	FALSE	TRUE	FALSE
chr2L	18302811	18303129	*	0.99138946004778	18302990	165	19	FALSE	FALSE	TRUE	FALSE	TRUE	TRUE	TRUE	FALSE	FALSE	FALSE	FALSE	TRUE	TRUE	FALSE	TRUE	FALSE	FALSE	TRUE	FALSE	FALSE	TRUE	FALSE	TRUE	FALSE
chr2L	18304789	18305083	*	0.91327326365609	18305034	146	26	FALSE	FALSE	TRUE	TRUE	TRUE	FALSE	FALSE	FALSE	FALSE	FALSE	FALSE	FALSE	FALSE	FALSE	TRUE	FALSE	NA	NA	FALSE	FALSE	FALSE	TRUE	FALSE	FALSE
chr2L	18305344	18305704	*	0.99935867084739	18305497	185	50	TRUE	FALSE	TRUE	TRUE	TRUE	TRUE	TRUE	TRUE	TRUE	TRUE	TRUE	TRUE	TRUE	TRUE	FALSE	FALSE	NA	NA	FALSE	FALSE	TRUE	FALSE	TRUE	FALSE
chr2L	18310669	18311644	*	0.88917968512591	18310919	109	25	FALSE	FALSE	FALSE	FALSE	TRUE	TRUE	FALSE	FALSE	FALSE	FALSE	FALSE	FALSE	FALSE	FALSE	FALSE	TRUE	NA	NA	FALSE	FALSE	TRUE	FALSE	TRUE	FALSE
chr2L	18319739	18320381	*	0.99999999902645	18320077	237	32	FALSE	FALSE	TRUE	TRUE	TRUE	TRUE	TRUE	TRUE	FALSE	TRUE	TRUE	TRUE	TRUE	FALSE	TRUE	FALSE	TRUE	FALSE	TRUE	FALSE	FALSE	FALSE	TRUE	TRUE
chr2L	18321026	18321333	*	0.95537010807208	18321176	159	37	FALSE	FALSE	FALSE	FALSE	TRUE	FALSE	FALSE	FALSE	FALSE	FALSE	FALSE	FALSE	FALSE	FALSE	FALSE	TRUE	NA	NA	FALSE	FALSE	FALSE	TRUE	FALSE	FALSE
chr2L	18369238	18370084	*	0.99999991637982	18369925	196	28	TRUE	FALSE	TRUE	TRUE	TRUE	TRUE	TRUE	TRUE	TRUE	TRUE	TRUE	TRUE	TRUE	TRUE	FALSE	FALSE	NA	NA	FALSE	FALSE	TRUE	FALSE	TRUE	FALSE
chr2L	18370961	18371150	*	0.99611280918995	18371033	133	47	FALSE	FALSE	TRUE	TRUE	TRUE	FALSE	TRUE	TRUE	FALSE	TRUE	TRUE	TRUE	TRUE	FALSE	TRUE	FALSE	TRUE	FALSE	FALSE	FALSE	FALSE	TRUE	FALSE	FALSE
chr2L	18423971	18424300	*	0.95285053318786	18424143	42	3	FALSE	FALSE	FALSE	FALSE	TRUE	FALSE	FALSE	FALSE	FALSE	FALSE	FALSE	FALSE	FALSE	FALSE	FALSE	TRUE	NA	NA	FALSE	FALSE	FALSE	TRUE	FALSE	FALSE
chr2L	18443153	18443427	*	0.85851795366578	18443298	141	63	FALSE	FALSE	FALSE	FALSE	TRUE	TRUE	FALSE	FALSE	FALSE	FALSE	FALSE	FALSE	FALSE	FALSE	FALSE	TRUE	NA	NA	TRUE	FALSE	FALSE	FALSE	FALSE	FALSE
chr2L	18448864	18449081	*	0.9752341860177	18449032	184	58	FALSE	FALSE	FALSE	FALSE	TRUE	TRUE	FALSE	FALSE	FALSE	FALSE	FALSE	FALSE	FALSE	FALSE	FALSE	TRUE	NA	NA	TRUE	FALSE	FALSE	FALSE	FALSE	FALSE
chr2L	18484382	18484654	*	0.93754261901222	18484555	152	54	FALSE	FALSE	FALSE	FALSE	TRUE	TRUE	FALSE	FALSE	FALSE	FALSE	FALSE	FALSE	FALSE	FALSE	FALSE	TRUE	NA	NA	TRUE	FALSE	FALSE	FALSE	FALSE	TRUE
chr2L	18486602	18487334	*	1	18486990	600	29	TRUE	TRUE	TRUE	TRUE	TRUE	TRUE	TRUE	TRUE	TRUE	TRUE	TRUE	TRUE	TRUE	TRUE	FALSE	FALSE	NA	NA	FALSE	FALSE	TRUE	FALSE	TRUE	FALSE
chr2L	18500549	18501106	*	0.99964548385573	18500623	156	50	TRUE	FALSE	TRUE	TRUE	TRUE	TRUE	TRUE	FALSE	FALSE	TRUE	FALSE	TRUE	TRUE	TRUE	FALSE	FALSE	NA	NA	TRUE	FALSE	FALSE	FALSE	TRUE	FALSE
chr2L	18563113	18563438	*	0.8362517670646	18563263	150	32	FALSE	FALSE	FALSE	FALSE	TRUE	TRUE	FALSE	FALSE	FALSE	FALSE	FALSE	FALSE	FALSE	FALSE	FALSE	TRUE	NA	NA	TRUE	FALSE	FALSE	FALSE	FALSE	TRUE
chr2L	18596702	18597360	*	1	18597102	815	100	TRUE	TRUE	TRUE	TRUE	TRUE	TRUE	TRUE	TRUE	TRUE	TRUE	TRUE	TRUE	TRUE	TRUE	FALSE	FALSE	NA	NA	TRUE	FALSE	FALSE	FALSE	TRUE	FALSE
chr2L	18597921	18598629	*	1	18598444	643	72	FALSE	FALSE	TRUE	TRUE	TRUE	TRUE	TRUE	TRUE	TRUE	TRUE	TRUE	TRUE	TRUE	FALSE	TRUE	FALSE	TRUE	FALSE	FALSE	FALSE	TRUE	FALSE	TRUE	FALSE
chr2L	18598942	18599631	*	1	18599377	567	64	TRUE	TRUE	TRUE	TRUE	TRUE	FALSE	TRUE	TRUE	TRUE	FALSE	FALSE	TRUE	TRUE	TRUE	FALSE	FALSE	NA	NA	FALSE	FALSE	TRUE	FALSE	FALSE	FALSE
chr2L	18612027	18612219	*	0.92722962544263	18612106	150	47	FALSE	FALSE	FALSE	FALSE	TRUE	TRUE	FALSE	FALSE	FALSE	FALSE	FALSE	FALSE	FALSE	FALSE	FALSE	TRUE	NA	NA	TRUE	FALSE	FALSE	FALSE	TRUE	FALSE
chr2L	18617083	18617503	*	0.88588872531409	18617191	153	15	FALSE	FALSE	FALSE	FALSE	TRUE	TRUE	FALSE	FALSE	FALSE	FALSE	FALSE	FALSE	FALSE	FALSE	FALSE	TRUE	NA	NA	TRUE	FALSE	FALSE	FALSE	FALSE	TRUE
chr2L	18652074	18652544	*	0.99961496320004	18652296	195	47	TRUE	FALSE	TRUE	FALSE	TRUE	TRUE	TRUE	TRUE	FALSE	TRUE	TRUE	TRUE	TRUE	TRUE	FALSE	FALSE	NA	NA	FALSE	FALSE	TRUE	FALSE	TRUE	FALSE
chr2L	18652665	18653216	*	0.95418394381453	18652984	128	59	FALSE	FALSE	FALSE	FALSE	TRUE	FALSE	TRUE	FALSE	FALSE	TRUE	TRUE	TRUE	TRUE	FALSE	FALSE	TRUE	TRUE	FALSE	TRUE	FALSE	FALSE	FALSE	TRUE	FALSE
chr2L	18665987	18666256	*	0.92723245780672	18666207	167	39	FALSE	FALSE	FALSE	FALSE	TRUE	TRUE	FALSE	FALSE	FALSE	FALSE	FALSE	FALSE	FALSE	FALSE	FALSE	TRUE	NA	NA	FALSE	TRUE	FALSE	FALSE	FALSE	FALSE
chr2L	18688720	18689145	*	0.99999845304219	18688849	246	43	FALSE	FALSE	TRUE	TRUE	TRUE	TRUE	TRUE	FALSE	FALSE	TRUE	TRUE	TRUE	TRUE	FALSE	TRUE	FALSE	FALSE	TRUE	TRUE	FALSE	FALSE	FALSE	FALSE	FALSE
chr2L	18695342	18695617	*	0.9950198568582	18695490	195	53	FALSE	FALSE	FALSE	FALSE	TRUE	TRUE	FALSE	FALSE	FALSE	FALSE	FALSE	FALSE	FALSE	FALSE	FALSE	TRUE	NA	NA	TRUE	FALSE	FALSE	FALSE	FALSE	FALSE
chr2L	18702997	18703277	*	0.98833473133984	18703156	187	53	FALSE	FALSE	FALSE	FALSE	TRUE	TRUE	TRUE	FALSE	FALSE	TRUE	TRUE	TRUE	TRUE	FALSE	FALSE	TRUE	TRUE	FALSE	TRUE	FALSE	FALSE	FALSE	FALSE	FALSE
chr2L	18727260	18727651	*	0.89872023876335	18727457	142	26	FALSE	FALSE	TRUE	FALSE	TRUE	TRUE	FALSE	FALSE	FALSE	FALSE	FALSE	FALSE	FALSE	FALSE	TRUE	FALSE	NA	NA	FALSE	FALSE	TRUE	FALSE	TRUE	FALSE
chr2L	18737265	18738129	*	0.97157390728424	18737424	132	23	FALSE	FALSE	FALSE	FALSE	TRUE	TRUE	FALSE	FALSE	FALSE	FALSE	FALSE	FALSE	FALSE	FALSE	FALSE	TRUE	NA	NA	FALSE	FALSE	TRUE	FALSE	TRUE	FALSE
chr2L	18778746	18779750	*	0.97126313583681	18778907	120	60	FALSE	FALSE	FALSE	FALSE	TRUE	TRUE	TRUE	TRUE	FALSE	TRUE	TRUE	TRUE	TRUE	FALSE	FALSE	TRUE	TRUE	FALSE	FALSE	FALSE	TRUE	FALSE	TRUE	FALSE
chr2L	18782850	18783201	*	0.99998098924862	18783001	191	63	FALSE	FALSE	FALSE	FALSE	TRUE	FALSE	TRUE	TRUE	FALSE	TRUE	TRUE	TRUE	TRUE	FALSE	FALSE	TRUE	TRUE	FALSE	FALSE	FALSE	TRUE	FALSE	TRUE	TRUE
chr2L	18831145	18831367	*	0.92991601112159	18831194	183	37	FALSE	FALSE	FALSE	FALSE	TRUE	TRUE	FALSE	FALSE	FALSE	FALSE	FALSE	FALSE	FALSE	FALSE	FALSE	TRUE	NA	NA	TRUE	FALSE	FALSE	FALSE	FALSE	FALSE
chr2L	18838628	18839302	*	0.9025619792186	18839071	133	42	FALSE	FALSE	FALSE	FALSE	TRUE	TRUE	TRUE	FALSE	FALSE	FALSE	FALSE	TRUE	TRUE	FALSE	FALSE	TRUE	FALSE	TRUE	FALSE	TRUE	FALSE	FALSE	TRUE	FALSE
chr2L	18839583	18839956	*	0.96677919008592	18839757	204	44	FALSE	FALSE	FALSE	FALSE	TRUE	TRUE	FALSE	FALSE	FALSE	FALSE	FALSE	FALSE	FALSE	FALSE	FALSE	TRUE	NA	NA	TRUE	FALSE	FALSE	FALSE	FALSE	FALSE
chr2L	18859234	18859542	*	0.99973083476058	18859329	261	35	FALSE	FALSE	TRUE	TRUE	TRUE	TRUE	FALSE	FALSE	FALSE	FALSE	FALSE	FALSE	FALSE	FALSE	TRUE	FALSE	NA	NA	TRUE	FALSE	FALSE	FALSE	FALSE	FALSE
chr2L	18874988	18875673	*	1	18875327	547	64	TRUE	TRUE	TRUE	TRUE	TRUE	TRUE	TRUE	TRUE	TRUE	TRUE	TRUE	TRUE	TRUE	TRUE	FALSE	FALSE	NA	NA	FALSE	FALSE	TRUE	FALSE	TRUE	FALSE
chr2L	18877145	18877565	*	0.99960611651092	18877351	205	31	TRUE	TRUE	TRUE	TRUE	TRUE	TRUE	TRUE	TRUE	FALSE	TRUE	TRUE	TRUE	TRUE	TRUE	FALSE	FALSE	NA	NA	FALSE	FALSE	TRUE	FALSE	TRUE	FALSE
chr2L	18881063	18881594	*	0.9999911261005	18881422	200	69	FALSE	FALSE	TRUE	TRUE	TRUE	TRUE	TRUE	FALSE	FALSE	TRUE	TRUE	TRUE	TRUE	FALSE	TRUE	FALSE	FALSE	TRUE	TRUE	FALSE	FALSE	FALSE	TRUE	TRUE
chr2L	18895189	18895892	*	1	18895640	539	48	TRUE	TRUE	TRUE	TRUE	TRUE	TRUE	TRUE	TRUE	TRUE	TRUE	TRUE	TRUE	TRUE	TRUE	FALSE	FALSE	NA	NA	FALSE	FALSE	TRUE	FALSE	TRUE	FALSE
chr2L	18897702	18898059	*	0.83974877717814	18897897	154	47	FALSE	FALSE	FALSE	FALSE	TRUE	TRUE	TRUE	FALSE	FALSE	TRUE	TRUE	TRUE	TRUE	FALSE	FALSE	TRUE	TRUE	FALSE	FALSE	FALSE	TRUE	FALSE	TRUE	FALSE
chr2L	18936183	18936447	*	0.99835368530827	18936325	223	20	FALSE	FALSE	TRUE	TRUE	TRUE	TRUE	TRUE	TRUE	FALSE	TRUE	TRUE	TRUE	TRUE	FALSE	TRUE	FALSE	TRUE	FALSE	FALSE	TRUE	FALSE	FALSE	FALSE	FALSE
chr2L	18944206	18944475	*	0.92833142468722	18944378	159	59	FALSE	FALSE	FALSE	FALSE	TRUE	TRUE	FALSE	FALSE	FALSE	FALSE	FALSE	FALSE	FALSE	FALSE	FALSE	TRUE	NA	NA	FALSE	TRUE	FALSE	FALSE	FALSE	FALSE
chr2L	18947499	18947850	*	0.97566946310912	18947665	144	44	FALSE	FALSE	FALSE	FALSE	TRUE	TRUE	TRUE	TRUE	FALSE	TRUE	TRUE	TRUE	TRUE	FALSE	FALSE	TRUE	TRUE	FALSE	FALSE	FALSE	TRUE	FALSE	TRUE	FALSE
chr2L	18951740	18951933	*	0.97084351748116	18951884	203	38	FALSE	FALSE	FALSE	FALSE	TRUE	TRUE	TRUE	FALSE	FALSE	FALSE	FALSE	TRUE	TRUE	FALSE	FALSE	TRUE	FALSE	TRUE	TRUE	FALSE	FALSE	FALSE	FALSE	FALSE
chr2L	18968657	18968933	*	0.99999924661352	18968737	281	60	TRUE	FALSE	TRUE	TRUE	TRUE	TRUE	TRUE	FALSE	FALSE	TRUE	TRUE	TRUE	TRUE	TRUE	FALSE	FALSE	NA	NA	TRUE	FALSE	FALSE	FALSE	FALSE	FALSE
chr2L	18989854	18990405	*	0.99859960028467	18990179	187	34	TRUE	FALSE	TRUE	TRUE	TRUE	TRUE	TRUE	FALSE	FALSE	TRUE	FALSE	TRUE	TRUE	TRUE	FALSE	FALSE	NA	NA	TRUE	FALSE	FALSE	FALSE	TRUE	FALSE
chr2L	18998054	18998433	*	0.98792631619003	18998182	187	58	FALSE	FALSE	TRUE	TRUE	TRUE	TRUE	TRUE	TRUE	TRUE	TRUE	TRUE	TRUE	TRUE	FALSE	TRUE	FALSE	TRUE	FALSE	FALSE	FALSE	TRUE	FALSE	TRUE	FALSE
chr2L	19009131	19009647	*	0.99995092696876	19009345	218	55	TRUE	FALSE	TRUE	TRUE	TRUE	TRUE	TRUE	TRUE	TRUE	TRUE	TRUE	TRUE	TRUE	TRUE	FALSE	FALSE	NA	NA	TRUE	FALSE	FALSE	FALSE	FALSE	FALSE
chr2L	19034518	19034789	*	0.97950685487128	19034650	220	41	FALSE	FALSE	TRUE	TRUE	TRUE	TRUE	FALSE	FALSE	FALSE	FALSE	FALSE	FALSE	FALSE	FALSE	TRUE	FALSE	NA	NA	FALSE	TRUE	FALSE	FALSE	FALSE	FALSE
chr2L	19036293	19036887	*	0.99989371621613	19036703	220	20	FALSE	FALSE	TRUE	TRUE	TRUE	TRUE	TRUE	FALSE	FALSE	TRUE	TRUE	TRUE	TRUE	FALSE	TRUE	FALSE	FALSE	TRUE	FALSE	FALSE	TRUE	FALSE	TRUE	FALSE
chr2L	19053987	19054266	*	0.97953512203209	19054183	168	65	FALSE	FALSE	FALSE	FALSE	TRUE	TRUE	FALSE	FALSE	FALSE	FALSE	FALSE	FALSE	FALSE	FALSE	FALSE	TRUE	NA	NA	TRUE	FALSE	FALSE	FALSE	FALSE	FALSE
chr2L	19064821	19065048	*	0.88555970565159	19064959	196	56	FALSE	FALSE	FALSE	FALSE	TRUE	TRUE	TRUE	FALSE	FALSE	FALSE	FALSE	TRUE	TRUE	FALSE	FALSE	TRUE	FALSE	TRUE	TRUE	FALSE	FALSE	FALSE	FALSE	FALSE
chr2L	19079855	19080099	*	0.83953739617188	19079955	156	51	FALSE	FALSE	FALSE	FALSE	TRUE	TRUE	FALSE	FALSE	FALSE	FALSE	FALSE	FALSE	FALSE	FALSE	FALSE	TRUE	NA	NA	FALSE	FALSE	FALSE	TRUE	FALSE	FALSE
chr2L	19098108	19098920	*	0.99996835209185	19098679	174	35	TRUE	TRUE	TRUE	TRUE	TRUE	TRUE	TRUE	TRUE	FALSE	TRUE	TRUE	TRUE	TRUE	TRUE	FALSE	FALSE	NA	NA	FALSE	FALSE	TRUE	FALSE	TRUE	FALSE
chr2L	19114225	19114498	*	0.88216963856954	19114382	182	27	FALSE	FALSE	FALSE	FALSE	TRUE	TRUE	FALSE	FALSE	FALSE	FALSE	FALSE	FALSE	FALSE	FALSE	FALSE	TRUE	NA	NA	TRUE	FALSE	FALSE	FALSE	FALSE	FALSE
chr2L	19134767	19135571	*	0.994649746066	19135146	168	52	FALSE	FALSE	TRUE	TRUE	TRUE	TRUE	TRUE	FALSE	FALSE	TRUE	TRUE	TRUE	TRUE	FALSE	TRUE	FALSE	FALSE	TRUE	TRUE	FALSE	FALSE	FALSE	TRUE	TRUE
chr2L	19154807	19155094	*	0.99998315201732	19154958	274	53	FALSE	FALSE	TRUE	TRUE	TRUE	FALSE	TRUE	FALSE	FALSE	TRUE	TRUE	TRUE	TRUE	FALSE	TRUE	FALSE	FALSE	TRUE	FALSE	FALSE	TRUE	FALSE	TRUE	TRUE
chr2L	19156182	19156662	*	0.99936984279801	19156388	222	44	FALSE	FALSE	FALSE	FALSE	TRUE	TRUE	TRUE	FALSE	FALSE	FALSE	FALSE	TRUE	TRUE	FALSE	FALSE	TRUE	FALSE	TRUE	FALSE	TRUE	FALSE	FALSE	TRUE	TRUE
chr2L	19156640	19157648	*	0.88640823162179	19157162	137	190	FALSE	FALSE	FALSE	FALSE	TRUE	TRUE	TRUE	FALSE	FALSE	FALSE	FALSE	TRUE	TRUE	FALSE	FALSE	TRUE	FALSE	TRUE	FALSE	TRUE	FALSE	FALSE	TRUE	TRUE
chr2L	19157958	19158502	*	0.99999999998798	19158400	359	52	TRUE	TRUE	TRUE	TRUE	TRUE	TRUE	TRUE	TRUE	TRUE	TRUE	TRUE	TRUE	TRUE	TRUE	FALSE	FALSE	NA	NA	FALSE	FALSE	TRUE	FALSE	TRUE	TRUE
chr2L	19161279	19161554	*	0.99999971661937	19161456	353	60	TRUE	TRUE	TRUE	TRUE	TRUE	TRUE	TRUE	TRUE	FALSE	TRUE	TRUE	TRUE	TRUE	TRUE	FALSE	FALSE	NA	NA	FALSE	TRUE	FALSE	FALSE	FALSE	TRUE
chr2L	19162445	19162971	*	0.99999999936193	19162614	343	60	TRUE	FALSE	TRUE	TRUE	TRUE	TRUE	TRUE	FALSE	FALSE	TRUE	TRUE	TRUE	TRUE	TRUE	FALSE	FALSE	NA	NA	FALSE	FALSE	TRUE	FALSE	TRUE	TRUE
chr2L	19164350	19164774	*	0.98817908655313	19164709	167	109	FALSE	FALSE	FALSE	FALSE	TRUE	TRUE	FALSE	FALSE	FALSE	FALSE	FALSE	FALSE	FALSE	FALSE	FALSE	TRUE	NA	NA	FALSE	FALSE	TRUE	FALSE	TRUE	FALSE
chr2L	19166118	19166456	*	0.99975879924815	19166222	218	54	FALSE	FALSE	TRUE	TRUE	TRUE	TRUE	TRUE	FALSE	FALSE	TRUE	TRUE	TRUE	TRUE	FALSE	TRUE	FALSE	FALSE	TRUE	FALSE	TRUE	FALSE	FALSE	FALSE	TRUE
chr2L	19181699	19181917	*	0.82256809675209	19181800	191	51	FALSE	FALSE	FALSE	FALSE	TRUE	TRUE	FALSE	FALSE	FALSE	FALSE	FALSE	FALSE	FALSE	FALSE	FALSE	TRUE	NA	NA	TRUE	FALSE	FALSE	FALSE	FALSE	FALSE
chr2L	19190149	19190432	*	0.999960417228	19190286	294	27	FALSE	FALSE	TRUE	TRUE	TRUE	TRUE	TRUE	FALSE	FALSE	TRUE	TRUE	TRUE	TRUE	FALSE	TRUE	FALSE	FALSE	TRUE	TRUE	FALSE	FALSE	FALSE	FALSE	FALSE
chr2L	19200160	19200409	*	0.90886234930924	19200251	158	42	FALSE	FALSE	FALSE	FALSE	TRUE	TRUE	TRUE	FALSE	FALSE	TRUE	FALSE	TRUE	TRUE	FALSE	FALSE	TRUE	TRUE	FALSE	FALSE	FALSE	TRUE	FALSE	TRUE	FALSE
chr2L	19209080	19209472	*	0.92583530644221	19209231	154	36	FALSE	FALSE	FALSE	FALSE	TRUE	TRUE	TRUE	FALSE	FALSE	FALSE	FALSE	TRUE	TRUE	FALSE	FALSE	TRUE	FALSE	TRUE	FALSE	FALSE	TRUE	FALSE	TRUE	FALSE
chr2L	19314207	19314761	*	0.94563634894499	19314515	149	27	FALSE	FALSE	TRUE	TRUE	TRUE	FALSE	FALSE	FALSE	FALSE	FALSE	FALSE	FALSE	FALSE	FALSE	TRUE	FALSE	NA	NA	FALSE	FALSE	TRUE	FALSE	TRUE	FALSE
chr2L	19319011	19319774	*	0.99734169126476	19319423	179	30	TRUE	FALSE	TRUE	TRUE	TRUE	TRUE	TRUE	TRUE	TRUE	TRUE	TRUE	TRUE	TRUE	TRUE	FALSE	FALSE	NA	NA	FALSE	FALSE	TRUE	FALSE	TRUE	FALSE
chr2L	19322520	19323370	*	0.98472142173909	19322757	156	37	FALSE	FALSE	TRUE	TRUE	TRUE	TRUE	TRUE	FALSE	FALSE	FALSE	FALSE	TRUE	TRUE	FALSE	TRUE	FALSE	FALSE	TRUE	FALSE	FALSE	TRUE	FALSE	TRUE	TRUE
chr2L	19323490	19323863	*	0.99999999997484	19323677	382	53	TRUE	TRUE	TRUE	TRUE	TRUE	TRUE	TRUE	TRUE	TRUE	TRUE	TRUE	TRUE	TRUE	TRUE	FALSE	FALSE	NA	NA	FALSE	FALSE	TRUE	FALSE	TRUE	TRUE
chr2L	19324813	19325223	*	0.99995715404533	19325037	260	51	TRUE	TRUE	TRUE	TRUE	TRUE	TRUE	TRUE	TRUE	FALSE	TRUE	TRUE	TRUE	TRUE	TRUE	FALSE	FALSE	NA	NA	FALSE	FALSE	TRUE	FALSE	TRUE	FALSE
chr2L	19326715	19327378	*	0.99999952197547	19327182	259	47	TRUE	TRUE	TRUE	TRUE	TRUE	TRUE	TRUE	TRUE	TRUE	TRUE	TRUE	TRUE	TRUE	TRUE	FALSE	FALSE	NA	NA	FALSE	FALSE	TRUE	FALSE	TRUE	FALSE
chr2L	19337235	19338880	*	0.99999999853831	19338543	323	45	TRUE	TRUE	TRUE	TRUE	TRUE	TRUE	TRUE	FALSE	FALSE	TRUE	TRUE	TRUE	TRUE	TRUE	FALSE	FALSE	NA	NA	FALSE	FALSE	TRUE	FALSE	TRUE	FALSE
chr2L	19341358	19341641	*	0.99999980256186	19341483	272	84	FALSE	FALSE	TRUE	TRUE	TRUE	TRUE	TRUE	TRUE	TRUE	TRUE	TRUE	TRUE	TRUE	FALSE	TRUE	FALSE	TRUE	FALSE	FALSE	FALSE	TRUE	FALSE	TRUE	FALSE
chr2L	19358395	19358718	*	0.99972581229238	19358628	186	60	TRUE	TRUE	TRUE	TRUE	TRUE	FALSE	TRUE	TRUE	TRUE	TRUE	TRUE	TRUE	TRUE	TRUE	FALSE	FALSE	NA	NA	FALSE	FALSE	TRUE	FALSE	TRUE	FALSE
chr2L	19363666	19364031	*	0.9999195246916	19363823	237	20	FALSE	FALSE	TRUE	TRUE	TRUE	TRUE	TRUE	FALSE	FALSE	TRUE	TRUE	TRUE	TRUE	FALSE	TRUE	FALSE	FALSE	TRUE	FALSE	TRUE	FALSE	FALSE	FALSE	TRUE
chr2L	19398954	19399296	*	0.96822527144647	19399038	145	16	FALSE	FALSE	FALSE	FALSE	TRUE	TRUE	TRUE	FALSE	FALSE	TRUE	FALSE	TRUE	TRUE	FALSE	FALSE	TRUE	TRUE	FALSE	FALSE	TRUE	FALSE	FALSE	TRUE	TRUE
chr2L	19426544	19427068	*	0.81430777151366	19426692	130	35	FALSE	FALSE	FALSE	FALSE	TRUE	TRUE	FALSE	FALSE	FALSE	FALSE	FALSE	FALSE	FALSE	FALSE	FALSE	TRUE	NA	NA	TRUE	FALSE	FALSE	FALSE	FALSE	TRUE
chr2L	19443914	19444122	*	0.89458018968558	19443995	145	64	FALSE	FALSE	FALSE	FALSE	TRUE	TRUE	FALSE	FALSE	FALSE	FALSE	FALSE	FALSE	FALSE	FALSE	FALSE	TRUE	NA	NA	FALSE	FALSE	TRUE	FALSE	FALSE	FALSE
chr2L	19444647	19444934	*	0.9973432215025	19444799	206	69	FALSE	FALSE	TRUE	TRUE	TRUE	TRUE	TRUE	FALSE	FALSE	TRUE	TRUE	FALSE	FALSE	FALSE	TRUE	FALSE	FALSE	TRUE	TRUE	FALSE	FALSE	FALSE	FALSE	FALSE
chr2L	19453460	19453780	*	0.99999995328852	19453561	282	61	FALSE	FALSE	TRUE	TRUE	TRUE	TRUE	TRUE	TRUE	FALSE	TRUE	TRUE	TRUE	TRUE	FALSE	TRUE	FALSE	TRUE	FALSE	TRUE	FALSE	FALSE	FALSE	FALSE	FALSE
chr2L	19457873	19458286	*	0.99620841367683	19458111	204	24	FALSE	FALSE	FALSE	FALSE	TRUE	TRUE	TRUE	FALSE	FALSE	FALSE	FALSE	TRUE	TRUE	FALSE	FALSE	TRUE	FALSE	TRUE	FALSE	TRUE	FALSE	FALSE	FALSE	FALSE
chr2L	19459305	19459760	*	0.98962681129435	19459556	175	55	FALSE	FALSE	TRUE	TRUE	TRUE	TRUE	TRUE	FALSE	FALSE	TRUE	FALSE	TRUE	FALSE	FALSE	TRUE	FALSE	FALSE	TRUE	FALSE	FALSE	TRUE	FALSE	TRUE	FALSE
chr2L	19477692	19478279	*	0.84357611208714	19477951	140	31	FALSE	FALSE	TRUE	TRUE	TRUE	FALSE	FALSE	FALSE	FALSE	FALSE	FALSE	FALSE	FALSE	FALSE	TRUE	FALSE	NA	NA	FALSE	TRUE	FALSE	FALSE	TRUE	FALSE
chr2L	19493151	19493341	*	0.99967162927219	19493263	324	44	TRUE	TRUE	TRUE	TRUE	TRUE	TRUE	TRUE	FALSE	FALSE	TRUE	TRUE	TRUE	TRUE	TRUE	FALSE	FALSE	NA	NA	TRUE	FALSE	FALSE	FALSE	FALSE	FALSE
chr2L	19507355	19507672	*	0.84836317102024	19507508	147	46	FALSE	FALSE	FALSE	FALSE	TRUE	FALSE	FALSE	FALSE	FALSE	FALSE	FALSE	FALSE	FALSE	FALSE	FALSE	TRUE	NA	NA	FALSE	FALSE	TRUE	FALSE	TRUE	FALSE
chr2L	19508683	19508985	*	0.99626400295183	19508838	240	56	FALSE	FALSE	TRUE	FALSE	TRUE	TRUE	TRUE	FALSE	FALSE	FALSE	FALSE	TRUE	TRUE	FALSE	TRUE	FALSE	FALSE	TRUE	TRUE	FALSE	FALSE	FALSE	FALSE	FALSE
chr2L	19532120	19532690	*	0.99102497991575	19532233	64	0	FALSE	FALSE	FALSE	FALSE	TRUE	TRUE	TRUE	FALSE	FALSE	FALSE	FALSE	TRUE	TRUE	FALSE	FALSE	TRUE	FALSE	TRUE	FALSE	FALSE	TRUE	FALSE	FALSE	FALSE
chr2L	19533374	19533638	*	0.96563293584468	19533498	221	40	FALSE	FALSE	FALSE	FALSE	TRUE	TRUE	FALSE	FALSE	FALSE	FALSE	FALSE	FALSE	FALSE	FALSE	FALSE	TRUE	NA	NA	TRUE	FALSE	FALSE	FALSE	FALSE	TRUE
chr2L	19533493	19533620	*	0.99998683410927	19533554	160	20	FALSE	FALSE	FALSE	FALSE	TRUE	TRUE	FALSE	FALSE	FALSE	FALSE	FALSE	FALSE	FALSE	FALSE	FALSE	TRUE	NA	NA	TRUE	FALSE	FALSE	FALSE	FALSE	TRUE
chr2L	19541790	19542801	*	0.99418655168201	19542640	162	105	FALSE	FALSE	TRUE	TRUE	TRUE	TRUE	TRUE	FALSE	FALSE	TRUE	TRUE	TRUE	TRUE	FALSE	TRUE	FALSE	FALSE	TRUE	TRUE	FALSE	FALSE	FALSE	TRUE	FALSE
chr2L	19571927	19572329	*	0.99999998354493	19572101	325	71	FALSE	FALSE	TRUE	TRUE	TRUE	TRUE	TRUE	TRUE	FALSE	TRUE	TRUE	TRUE	TRUE	FALSE	TRUE	FALSE	TRUE	FALSE	FALSE	TRUE	FALSE	FALSE	TRUE	TRUE
chr2L	19575436	19575880	*	0.99999982037311	19575651	241	77	FALSE	FALSE	TRUE	TRUE	TRUE	TRUE	TRUE	TRUE	TRUE	TRUE	TRUE	FALSE	FALSE	FALSE	TRUE	FALSE	TRUE	FALSE	TRUE	FALSE	FALSE	FALSE	TRUE	TRUE
chr2L	19580373	19580603	*	0.82995965127413	19580463	151	49	FALSE	FALSE	FALSE	FALSE	TRUE	TRUE	TRUE	FALSE	FALSE	TRUE	TRUE	TRUE	TRUE	FALSE	FALSE	TRUE	TRUE	FALSE	FALSE	TRUE	FALSE	FALSE	FALSE	FALSE
chr2L	19582398	19582643	*	0.94703940107585	19582544	176	21	FALSE	FALSE	FALSE	FALSE	TRUE	TRUE	TRUE	FALSE	FALSE	FALSE	FALSE	TRUE	TRUE	FALSE	FALSE	TRUE	FALSE	TRUE	TRUE	FALSE	FALSE	FALSE	FALSE	FALSE
chr2L	19606292	19606675	*	0.97623561051432	19606525	138	25	FALSE	FALSE	FALSE	FALSE	TRUE	TRUE	FALSE	FALSE	FALSE	FALSE	FALSE	FALSE	FALSE	FALSE	FALSE	TRUE	NA	NA	TRUE	FALSE	FALSE	FALSE	FALSE	FALSE
chr2L	19703026	19703622	*	1	19703379	628	9	TRUE	TRUE	TRUE	TRUE	TRUE	TRUE	TRUE	TRUE	TRUE	TRUE	TRUE	TRUE	TRUE	TRUE	FALSE	FALSE	NA	NA	FALSE	FALSE	TRUE	FALSE	TRUE	FALSE
chr2L	19713221	19713429	*	0.91933054280865	19713304	194	76	TRUE	FALSE	TRUE	TRUE	TRUE	FALSE	TRUE	FALSE	FALSE	FALSE	FALSE	TRUE	TRUE	TRUE	FALSE	FALSE	NA	NA	FALSE	FALSE	TRUE	FALSE	FALSE	FALSE
chr2L	19717615	19717930	*	0.99685056765644	19717753	231	74	FALSE	FALSE	TRUE	TRUE	TRUE	TRUE	TRUE	FALSE	FALSE	TRUE	TRUE	TRUE	TRUE	FALSE	TRUE	FALSE	FALSE	TRUE	FALSE	FALSE	TRUE	FALSE	TRUE	FALSE
chr2L	19735918	19736155	*	0.99999833126576	19736035	376	78	TRUE	FALSE	TRUE	TRUE	TRUE	TRUE	TRUE	TRUE	TRUE	TRUE	TRUE	TRUE	TRUE	TRUE	FALSE	FALSE	NA	NA	TRUE	FALSE	FALSE	FALSE	FALSE	TRUE
chr2L	19790846	19791353	*	0.99999981865981	19791286	263	59	TRUE	TRUE	TRUE	TRUE	TRUE	TRUE	TRUE	FALSE	FALSE	TRUE	TRUE	TRUE	TRUE	TRUE	FALSE	FALSE	NA	NA	FALSE	TRUE	FALSE	FALSE	FALSE	TRUE
chr2L	19810456	19810804	*	0.99999999995444	19810712	358	62	TRUE	TRUE	TRUE	TRUE	TRUE	TRUE	TRUE	TRUE	FALSE	TRUE	TRUE	TRUE	TRUE	TRUE	FALSE	FALSE	NA	NA	TRUE	FALSE	FALSE	FALSE	TRUE	FALSE
chr2L	19812487	19812719	*	0.9930958558337	19812631	179	0	FALSE	FALSE	FALSE	FALSE	TRUE	TRUE	TRUE	FALSE	FALSE	FALSE	FALSE	TRUE	TRUE	FALSE	FALSE	TRUE	FALSE	TRUE	TRUE	FALSE	FALSE	FALSE	FALSE	FALSE
chr2L	19814049	19814442	*	0.97190103052241	19814191	149	34	TRUE	TRUE	TRUE	TRUE	TRUE	FALSE	TRUE	FALSE	FALSE	TRUE	FALSE	TRUE	TRUE	TRUE	FALSE	FALSE	NA	NA	FALSE	FALSE	TRUE	FALSE	TRUE	FALSE
chr2L	19815787	19816045	*	0.99999999995292	19815930	329	60	TRUE	TRUE	TRUE	TRUE	TRUE	TRUE	TRUE	TRUE	FALSE	FALSE	FALSE	FALSE	FALSE	TRUE	FALSE	FALSE	NA	NA	TRUE	FALSE	FALSE	FALSE	TRUE	FALSE
chr2L	19817167	19817568	*	0.91958982065455	19817372	146	37	FALSE	FALSE	TRUE	TRUE	TRUE	TRUE	FALSE	FALSE	FALSE	FALSE	FALSE	FALSE	FALSE	FALSE	TRUE	FALSE	NA	NA	FALSE	TRUE	FALSE	FALSE	FALSE	FALSE
chr2L	19819794	19820310	*	0.98903003465599	19820071	138	13	FALSE	FALSE	FALSE	FALSE	TRUE	TRUE	FALSE	FALSE	FALSE	FALSE	FALSE	FALSE	FALSE	FALSE	FALSE	TRUE	NA	NA	FALSE	TRUE	FALSE	FALSE	FALSE	TRUE
chr2L	19865640	19866256	*	0.99999999771981	19865823	253	38	TRUE	FALSE	TRUE	TRUE	TRUE	TRUE	TRUE	TRUE	FALSE	TRUE	TRUE	TRUE	TRUE	TRUE	FALSE	FALSE	NA	NA	FALSE	FALSE	TRUE	FALSE	TRUE	FALSE
chr2L	19866547	19867243	*	1	19866957	504	53	TRUE	TRUE	TRUE	TRUE	TRUE	TRUE	TRUE	TRUE	TRUE	TRUE	TRUE	TRUE	TRUE	TRUE	FALSE	FALSE	NA	NA	FALSE	FALSE	TRUE	FALSE	TRUE	FALSE
chr2L	19872424	19872546	*	0.92994891449352	19872488	149	34	FALSE	FALSE	FALSE	FALSE	TRUE	TRUE	FALSE	FALSE	FALSE	FALSE	FALSE	FALSE	FALSE	FALSE	FALSE	TRUE	NA	NA	FALSE	FALSE	FALSE	TRUE	FALSE	FALSE
chr2L	19873233	19874175	*	0.999989376861	19873666	206	29	TRUE	TRUE	TRUE	TRUE	TRUE	FALSE	TRUE	TRUE	TRUE	TRUE	TRUE	TRUE	TRUE	TRUE	FALSE	FALSE	NA	NA	FALSE	FALSE	TRUE	FALSE	TRUE	FALSE
chr2L	19875297	19875584	*	0.99947870045622	19875479	210	39	TRUE	FALSE	TRUE	TRUE	TRUE	TRUE	TRUE	TRUE	FALSE	TRUE	TRUE	TRUE	TRUE	TRUE	FALSE	FALSE	NA	NA	FALSE	FALSE	TRUE	FALSE	TRUE	FALSE
chr2L	19887434	19887839	*	0.89233378044997	19887674	167	17	FALSE	FALSE	FALSE	FALSE	TRUE	TRUE	TRUE	FALSE	FALSE	FALSE	FALSE	TRUE	TRUE	FALSE	FALSE	TRUE	FALSE	TRUE	FALSE	TRUE	FALSE	FALSE	FALSE	FALSE
chr2L	19935138	19935541	*	0.99999404069906	19935296	240	53	FALSE	FALSE	TRUE	TRUE	TRUE	TRUE	TRUE	FALSE	FALSE	TRUE	TRUE	TRUE	TRUE	FALSE	TRUE	FALSE	FALSE	TRUE	TRUE	FALSE	FALSE	FALSE	FALSE	TRUE
chr2L	19936652	19937134	*	0.99335183867929	19936871	109	42	FALSE	FALSE	FALSE	FALSE	TRUE	TRUE	TRUE	FALSE	FALSE	FALSE	FALSE	TRUE	TRUE	FALSE	FALSE	TRUE	FALSE	TRUE	FALSE	FALSE	TRUE	FALSE	FALSE	FALSE
chr2L	19937836	19938200	*	0.99999358424561	19938022	226	46	TRUE	TRUE	TRUE	TRUE	TRUE	TRUE	TRUE	TRUE	FALSE	TRUE	TRUE	TRUE	TRUE	TRUE	FALSE	FALSE	NA	NA	FALSE	FALSE	TRUE	FALSE	TRUE	FALSE
chr2L	19938941	19939167	*	0.99245204731118	19938990	164	50	FALSE	FALSE	FALSE	FALSE	TRUE	FALSE	TRUE	FALSE	FALSE	FALSE	FALSE	TRUE	TRUE	FALSE	FALSE	TRUE	FALSE	TRUE	FALSE	FALSE	TRUE	FALSE	FALSE	FALSE
chr2L	19941571	19942128	*	0.8423074568941	19941731	116	34	FALSE	FALSE	FALSE	FALSE	TRUE	TRUE	TRUE	FALSE	FALSE	FALSE	FALSE	TRUE	TRUE	FALSE	FALSE	TRUE	FALSE	TRUE	FALSE	FALSE	TRUE	FALSE	TRUE	FALSE
chr2L	19958539	19958842	*	0.99994014731189	19958719	220	47	FALSE	FALSE	TRUE	TRUE	TRUE	TRUE	TRUE	FALSE	FALSE	FALSE	FALSE	TRUE	TRUE	FALSE	TRUE	FALSE	FALSE	TRUE	TRUE	FALSE	FALSE	FALSE	FALSE	FALSE
chr2L	19973927	19974282	*	0.99999602798412	19974187	201	33	TRUE	TRUE	TRUE	TRUE	TRUE	TRUE	TRUE	TRUE	FALSE	TRUE	TRUE	TRUE	TRUE	TRUE	FALSE	FALSE	NA	NA	FALSE	FALSE	TRUE	FALSE	TRUE	FALSE
chr2L	20018373	20018696	*	0.94217832161843	20018556	132	27	FALSE	FALSE	FALSE	FALSE	TRUE	TRUE	TRUE	FALSE	FALSE	TRUE	FALSE	TRUE	TRUE	FALSE	FALSE	TRUE	TRUE	FALSE	FALSE	FALSE	TRUE	FALSE	TRUE	FALSE
chr2L	20062488	20063393	*	0.99999999999437	20062732	355	60	TRUE	TRUE	TRUE	TRUE	TRUE	TRUE	TRUE	FALSE	FALSE	TRUE	TRUE	TRUE	TRUE	TRUE	FALSE	FALSE	NA	NA	FALSE	FALSE	TRUE	FALSE	TRUE	FALSE
chr2L	20066187	20066504	*	0.87056308488566	20066360	192	47	FALSE	FALSE	FALSE	FALSE	TRUE	TRUE	FALSE	FALSE	FALSE	FALSE	FALSE	FALSE	FALSE	FALSE	FALSE	TRUE	NA	NA	TRUE	FALSE	FALSE	FALSE	FALSE	FALSE
chr2L	20070869	20071801	*	0.8973460468003	20071251	128	43	TRUE	TRUE	TRUE	FALSE	TRUE	FALSE	FALSE	FALSE	FALSE	FALSE	FALSE	FALSE	FALSE	TRUE	FALSE	FALSE	NA	NA	FALSE	FALSE	TRUE	FALSE	TRUE	FALSE
chr2L	20072238	20072859	*	0.99999999909002	20072629	302	54	TRUE	TRUE	TRUE	TRUE	TRUE	TRUE	TRUE	TRUE	TRUE	TRUE	TRUE	TRUE	TRUE	TRUE	FALSE	FALSE	NA	NA	FALSE	FALSE	TRUE	FALSE	TRUE	FALSE
chr2L	20074596	20074949	*	0.99991724842533	20074784	254	57	TRUE	TRUE	TRUE	TRUE	TRUE	TRUE	TRUE	TRUE	FALSE	TRUE	TRUE	FALSE	FALSE	TRUE	FALSE	FALSE	NA	NA	FALSE	TRUE	FALSE	FALSE	TRUE	FALSE
chr2L	20075606	20075834	*	0.99981711094395	20075767	275	74	TRUE	FALSE	TRUE	TRUE	TRUE	TRUE	TRUE	TRUE	FALSE	TRUE	TRUE	TRUE	TRUE	TRUE	FALSE	FALSE	NA	NA	TRUE	FALSE	FALSE	FALSE	FALSE	FALSE
chr2L	20094303	20094659	*	0.99780382401851	20094413	206	74	TRUE	FALSE	TRUE	TRUE	TRUE	FALSE	TRUE	TRUE	FALSE	TRUE	TRUE	TRUE	TRUE	TRUE	FALSE	FALSE	NA	NA	FALSE	TRUE	FALSE	FALSE	TRUE	FALSE
chr2L	20096434	20096801	*	0.90381495321033	20096627	156	51	FALSE	FALSE	TRUE	FALSE	TRUE	FALSE	TRUE	FALSE	FALSE	TRUE	TRUE	TRUE	TRUE	FALSE	TRUE	FALSE	FALSE	TRUE	FALSE	FALSE	TRUE	FALSE	TRUE	FALSE
chr2L	20098251	20098887	*	0.99999658597896	20098431	223	46	FALSE	FALSE	TRUE	TRUE	TRUE	TRUE	TRUE	TRUE	FALSE	TRUE	TRUE	TRUE	TRUE	FALSE	TRUE	FALSE	TRUE	FALSE	FALSE	TRUE	FALSE	FALSE	TRUE	TRUE
chr2L	20099088	20099490	*	0.95446258377958	20099262	163	35	FALSE	FALSE	TRUE	FALSE	TRUE	TRUE	TRUE	TRUE	FALSE	TRUE	TRUE	TRUE	TRUE	FALSE	TRUE	FALSE	TRUE	FALSE	FALSE	FALSE	TRUE	FALSE	TRUE	FALSE
chr2L	20104594	20104895	*	0.99999993716366	20104730	394	52	TRUE	TRUE	TRUE	TRUE	TRUE	TRUE	TRUE	TRUE	FALSE	TRUE	TRUE	TRUE	TRUE	TRUE	FALSE	FALSE	NA	NA	FALSE	TRUE	FALSE	FALSE	FALSE	FALSE
chr2L	20115838	20116233	*	0.99999125927735	20116079	265	37	TRUE	TRUE	TRUE	TRUE	TRUE	TRUE	TRUE	TRUE	FALSE	TRUE	TRUE	TRUE	TRUE	TRUE	FALSE	FALSE	NA	NA	FALSE	FALSE	FALSE	TRUE	FALSE	FALSE
chr2L	20148453	20148750	*	1	20148573	567	29	TRUE	TRUE	TRUE	TRUE	TRUE	TRUE	TRUE	TRUE	TRUE	TRUE	TRUE	TRUE	TRUE	TRUE	FALSE	FALSE	NA	NA	FALSE	FALSE	FALSE	TRUE	FALSE	FALSE
chr2L	20152187	20152554	*	0.99833793662519	20152388	38	15	FALSE	FALSE	FALSE	FALSE	TRUE	FALSE	TRUE	FALSE	FALSE	FALSE	FALSE	TRUE	FALSE	FALSE	FALSE	TRUE	FALSE	TRUE	FALSE	FALSE	FALSE	TRUE	FALSE	FALSE
chr2L	20164194	20164867	*	0.98598352033514	20164788	83	51	FALSE	FALSE	FALSE	FALSE	TRUE	FALSE	TRUE	FALSE	FALSE	FALSE	FALSE	TRUE	TRUE	FALSE	FALSE	TRUE	FALSE	TRUE	FALSE	FALSE	TRUE	FALSE	TRUE	FALSE
chr2L	20165958	20166177	*	0.99999999999956	20166113	142	17	TRUE	TRUE	TRUE	TRUE	TRUE	TRUE	TRUE	FALSE	FALSE	TRUE	TRUE	TRUE	TRUE	TRUE	FALSE	FALSE	NA	NA	FALSE	FALSE	FALSE	TRUE	FALSE	FALSE
chr2L	20176681	20176890	*	0.9956053833144	20176761	31	0	FALSE	FALSE	FALSE	FALSE	TRUE	TRUE	TRUE	FALSE	FALSE	FALSE	FALSE	TRUE	TRUE	FALSE	FALSE	TRUE	FALSE	TRUE	FALSE	FALSE	FALSE	TRUE	FALSE	FALSE
chr2L	20198052	20198293	*	0.84917588374618	20198169	43	0	FALSE	FALSE	FALSE	FALSE	TRUE	FALSE	FALSE	FALSE	FALSE	FALSE	FALSE	FALSE	FALSE	FALSE	FALSE	TRUE	NA	NA	FALSE	FALSE	FALSE	TRUE	FALSE	FALSE
chr2L	20201312	20201510	*	0.99999998097852	20201386	106	21	FALSE	FALSE	TRUE	TRUE	TRUE	TRUE	TRUE	FALSE	FALSE	TRUE	TRUE	TRUE	TRUE	FALSE	TRUE	FALSE	FALSE	TRUE	FALSE	FALSE	FALSE	TRUE	FALSE	FALSE
chr2L	20205119	20205580	*	0.99504099054945	20205353	109	17	FALSE	FALSE	FALSE	FALSE	TRUE	TRUE	TRUE	FALSE	FALSE	TRUE	FALSE	TRUE	TRUE	FALSE	FALSE	TRUE	TRUE	FALSE	FALSE	FALSE	TRUE	FALSE	TRUE	FALSE
chr2L	20240281	20240626	*	0.99994973386723	20240415	198	33	TRUE	TRUE	TRUE	TRUE	TRUE	TRUE	TRUE	TRUE	TRUE	TRUE	TRUE	TRUE	TRUE	TRUE	FALSE	FALSE	NA	NA	FALSE	FALSE	TRUE	FALSE	TRUE	FALSE
chr2L	20287303	20287734	*	0.96774706667265	20287538	133	32	FALSE	FALSE	FALSE	FALSE	TRUE	TRUE	FALSE	FALSE	FALSE	FALSE	FALSE	FALSE	FALSE	FALSE	FALSE	TRUE	NA	NA	FALSE	TRUE	FALSE	FALSE	FALSE	FALSE
chr2L	20300419	20300931	*	0.82743954282236	20300605	117	24	FALSE	FALSE	FALSE	FALSE	TRUE	FALSE	TRUE	FALSE	FALSE	FALSE	FALSE	TRUE	TRUE	FALSE	FALSE	TRUE	FALSE	TRUE	FALSE	FALSE	TRUE	FALSE	TRUE	FALSE
chr2L	20310693	20310928	*	0.98545977348345	20310839	216	7	FALSE	FALSE	TRUE	FALSE	TRUE	TRUE	FALSE	FALSE	FALSE	FALSE	FALSE	FALSE	FALSE	FALSE	TRUE	FALSE	NA	NA	FALSE	FALSE	FALSE	TRUE	FALSE	TRUE
chr2L	20325975	20326279	*	0.99495862371783	20326129	188	42	FALSE	FALSE	TRUE	TRUE	TRUE	TRUE	TRUE	FALSE	FALSE	FALSE	FALSE	TRUE	TRUE	FALSE	TRUE	FALSE	FALSE	TRUE	FALSE	FALSE	TRUE	FALSE	TRUE	FALSE
chr2L	20349937	20350229	*	0.99998811679339	20350096	223	67	FALSE	FALSE	TRUE	TRUE	TRUE	TRUE	TRUE	TRUE	TRUE	TRUE	TRUE	TRUE	TRUE	FALSE	TRUE	FALSE	TRUE	FALSE	TRUE	FALSE	FALSE	FALSE	FALSE	FALSE
chr2L	20358925	20359502	*	0.96735058310975	20359201	139	37	TRUE	FALSE	TRUE	TRUE	TRUE	FALSE	TRUE	TRUE	FALSE	TRUE	TRUE	TRUE	FALSE	TRUE	FALSE	FALSE	NA	NA	FALSE	FALSE	TRUE	FALSE	TRUE	FALSE
chr2L	20417010	20417250	*	0.99998988975593	20417105	265	56	TRUE	FALSE	TRUE	TRUE	TRUE	TRUE	TRUE	TRUE	FALSE	TRUE	TRUE	TRUE	TRUE	TRUE	FALSE	FALSE	NA	NA	TRUE	FALSE	FALSE	FALSE	FALSE	TRUE
chr2L	20428781	20429124	*	0.99999999796505	20429008	290	30	FALSE	FALSE	TRUE	TRUE	TRUE	TRUE	TRUE	TRUE	FALSE	TRUE	TRUE	TRUE	TRUE	FALSE	TRUE	FALSE	TRUE	FALSE	TRUE	FALSE	FALSE	FALSE	FALSE	TRUE
chr2L	20453105	20453301	*	0.92267185211851	20453192	24	0	FALSE	FALSE	FALSE	FALSE	TRUE	FALSE	TRUE	FALSE	FALSE	FALSE	FALSE	TRUE	FALSE	FALSE	FALSE	TRUE	FALSE	TRUE	FALSE	FALSE	FALSE	TRUE	FALSE	FALSE
chr2L	20486328	20486585	*	0.99999764687357	20486528	231	44	TRUE	FALSE	TRUE	TRUE	TRUE	TRUE	TRUE	TRUE	TRUE	TRUE	TRUE	TRUE	TRUE	TRUE	FALSE	FALSE	NA	NA	FALSE	FALSE	TRUE	FALSE	TRUE	FALSE
chr2L	20494246	20494852	*	0.99948421934572	20494571	166	25	FALSE	FALSE	TRUE	TRUE	TRUE	TRUE	TRUE	FALSE	FALSE	TRUE	FALSE	TRUE	TRUE	FALSE	TRUE	FALSE	FALSE	TRUE	FALSE	TRUE	FALSE	FALSE	FALSE	TRUE
chr2L	20495073	20495576	*	0.99999898267151	20495410	211	18	TRUE	TRUE	TRUE	TRUE	TRUE	TRUE	TRUE	TRUE	TRUE	TRUE	TRUE	TRUE	TRUE	TRUE	FALSE	FALSE	NA	NA	TRUE	FALSE	FALSE	FALSE	TRUE	FALSE
chr2L	20496500	20496893	*	0.9740307288358	20496666	156	38	FALSE	FALSE	TRUE	FALSE	TRUE	TRUE	TRUE	TRUE	TRUE	TRUE	TRUE	TRUE	TRUE	FALSE	TRUE	FALSE	TRUE	FALSE	FALSE	FALSE	TRUE	FALSE	TRUE	FALSE
chr2L	20499508	20500536	*	0.91037300804047	20500357	119	34	FALSE	FALSE	TRUE	TRUE	TRUE	FALSE	TRUE	TRUE	TRUE	TRUE	FALSE	TRUE	TRUE	FALSE	TRUE	FALSE	TRUE	FALSE	FALSE	FALSE	TRUE	FALSE	TRUE	FALSE
chr2L	20511343	20511902	*	0.97264061315036	20511515	132	27	FALSE	FALSE	TRUE	FALSE	TRUE	TRUE	FALSE	FALSE	FALSE	FALSE	FALSE	FALSE	FALSE	FALSE	TRUE	FALSE	NA	NA	FALSE	FALSE	FALSE	TRUE	FALSE	FALSE
chr2L	20523589	20523947	*	0.99702043485485	20523775	178	32	TRUE	TRUE	TRUE	FALSE	TRUE	TRUE	TRUE	TRUE	FALSE	TRUE	TRUE	TRUE	TRUE	TRUE	FALSE	FALSE	NA	NA	FALSE	FALSE	TRUE	FALSE	TRUE	FALSE
chr2L	20562027	20562302	*	0.99979317693707	20562084	152	62	FALSE	FALSE	FALSE	FALSE	TRUE	TRUE	TRUE	FALSE	FALSE	TRUE	FALSE	TRUE	TRUE	FALSE	FALSE	TRUE	TRUE	FALSE	TRUE	FALSE	FALSE	FALSE	FALSE	TRUE
chr2L	20638511	20638812	*	0.99999792915886	20638661	299	28	TRUE	FALSE	TRUE	TRUE	TRUE	TRUE	TRUE	TRUE	FALSE	TRUE	TRUE	TRUE	TRUE	TRUE	FALSE	FALSE	NA	NA	FALSE	TRUE	FALSE	FALSE	TRUE	TRUE
chr2L	20659579	20659944	*	0.98489754404942	20659739	170	36	FALSE	FALSE	FALSE	FALSE	TRUE	TRUE	TRUE	FALSE	FALSE	FALSE	FALSE	TRUE	TRUE	FALSE	FALSE	TRUE	FALSE	TRUE	FALSE	FALSE	FALSE	TRUE	FALSE	FALSE
chr2L	20666425	20666932	*	0.89531825317059	20666730	138	41	FALSE	FALSE	FALSE	FALSE	TRUE	TRUE	TRUE	FALSE	FALSE	FALSE	FALSE	TRUE	TRUE	FALSE	FALSE	TRUE	FALSE	TRUE	FALSE	FALSE	TRUE	FALSE	TRUE	FALSE
chr2L	20675915	20676161	*	0.87698347958922	20676041	151	50	FALSE	FALSE	FALSE	FALSE	TRUE	TRUE	FALSE	FALSE	FALSE	FALSE	FALSE	FALSE	FALSE	FALSE	FALSE	TRUE	NA	NA	TRUE	FALSE	FALSE	FALSE	FALSE	FALSE
chr2L	20682731	20683339	*	0.99999999999989	20683144	317	37	TRUE	TRUE	TRUE	TRUE	TRUE	TRUE	TRUE	TRUE	TRUE	TRUE	TRUE	TRUE	TRUE	TRUE	FALSE	FALSE	NA	NA	FALSE	FALSE	TRUE	FALSE	TRUE	FALSE
chr2L	20715964	20716974	*	0.98948215434326	20716170	132	16	FALSE	FALSE	TRUE	TRUE	TRUE	TRUE	TRUE	FALSE	FALSE	TRUE	FALSE	TRUE	TRUE	FALSE	TRUE	FALSE	FALSE	TRUE	FALSE	FALSE	FALSE	TRUE	FALSE	TRUE
chr2L	20734184	20734491	*	0.99329546702974	20734309	175	64	FALSE	FALSE	TRUE	TRUE	TRUE	TRUE	TRUE	FALSE	FALSE	FALSE	FALSE	TRUE	TRUE	FALSE	TRUE	FALSE	FALSE	TRUE	TRUE	FALSE	FALSE	FALSE	FALSE	FALSE
chr2L	20734824	20735034	*	0.83311399620009	20734960	161	55	FALSE	FALSE	FALSE	FALSE	TRUE	FALSE	FALSE	FALSE	FALSE	FALSE	FALSE	FALSE	FALSE	FALSE	FALSE	TRUE	NA	NA	TRUE	FALSE	FALSE	FALSE	FALSE	FALSE
chr2L	20735454	20735891	*	0.99372834407984	20735574	155	53	FALSE	FALSE	TRUE	TRUE	TRUE	TRUE	TRUE	TRUE	FALSE	TRUE	TRUE	TRUE	TRUE	FALSE	TRUE	FALSE	TRUE	FALSE	FALSE	TRUE	FALSE	FALSE	FALSE	FALSE
chr2L	20758060	20758328	*	0.9921848138415	20758178	238	74	FALSE	FALSE	TRUE	TRUE	TRUE	TRUE	FALSE	FALSE	FALSE	FALSE	FALSE	FALSE	FALSE	FALSE	TRUE	FALSE	NA	NA	TRUE	FALSE	FALSE	FALSE	FALSE	TRUE
chr2L	20760927	20761358	*	0.99565835867789	20761253	226	50	FALSE	FALSE	TRUE	TRUE	TRUE	TRUE	TRUE	FALSE	FALSE	FALSE	FALSE	TRUE	TRUE	FALSE	TRUE	FALSE	FALSE	TRUE	FALSE	FALSE	TRUE	FALSE	TRUE	FALSE
chr2L	20768421	20769692	*	1	20768585	603	57	TRUE	TRUE	TRUE	TRUE	TRUE	TRUE	TRUE	TRUE	TRUE	TRUE	TRUE	TRUE	TRUE	TRUE	FALSE	FALSE	NA	NA	FALSE	FALSE	TRUE	FALSE	TRUE	FALSE
chr2L	20770169	20770986	*	1	20770560	674	98	TRUE	TRUE	TRUE	TRUE	TRUE	TRUE	TRUE	TRUE	TRUE	TRUE	TRUE	TRUE	TRUE	TRUE	FALSE	FALSE	NA	NA	TRUE	FALSE	FALSE	FALSE	TRUE	TRUE
chr2L	20776878	20777156	*	0.99528993221637	20777069	220	62	TRUE	FALSE	TRUE	TRUE	TRUE	TRUE	TRUE	TRUE	FALSE	TRUE	TRUE	TRUE	TRUE	TRUE	FALSE	FALSE	NA	NA	FALSE	FALSE	TRUE	FALSE	TRUE	FALSE
chr2L	20783144	20783534	*	0.92131344348829	20783334	182	31	FALSE	FALSE	FALSE	FALSE	TRUE	TRUE	FALSE	FALSE	FALSE	FALSE	FALSE	FALSE	FALSE	FALSE	FALSE	TRUE	NA	NA	FALSE	FALSE	TRUE	FALSE	TRUE	FALSE
chr2L	20785172	20785976	*	0.9971737940447	20785495	194	44	FALSE	FALSE	TRUE	TRUE	TRUE	TRUE	FALSE	FALSE	FALSE	FALSE	FALSE	FALSE	FALSE	FALSE	TRUE	FALSE	NA	NA	FALSE	FALSE	TRUE	FALSE	TRUE	FALSE
chr2L	20787454	20787782	*	0.99990178433411	20787613	277	60	TRUE	TRUE	TRUE	TRUE	TRUE	TRUE	TRUE	FALSE	FALSE	TRUE	TRUE	TRUE	TRUE	TRUE	FALSE	FALSE	NA	NA	TRUE	FALSE	FALSE	FALSE	FALSE	FALSE
chr2L	20798401	20798692	*	0.97227564249544	20798498	228	44	FALSE	FALSE	FALSE	FALSE	TRUE	TRUE	TRUE	FALSE	FALSE	TRUE	TRUE	TRUE	TRUE	FALSE	FALSE	TRUE	TRUE	FALSE	FALSE	TRUE	FALSE	FALSE	TRUE	FALSE
chr2L	20799055	20799458	*	0.99991924732836	20799254	279	39	TRUE	TRUE	TRUE	TRUE	TRUE	TRUE	FALSE	FALSE	FALSE	FALSE	FALSE	FALSE	FALSE	TRUE	FALSE	FALSE	NA	NA	FALSE	FALSE	TRUE	FALSE	TRUE	FALSE
chr2L	20835579	20835931	*	0.99989566140319	20835768	96	0	FALSE	FALSE	FALSE	FALSE	TRUE	TRUE	FALSE	FALSE	FALSE	FALSE	FALSE	FALSE	FALSE	FALSE	FALSE	TRUE	NA	NA	TRUE	FALSE	FALSE	FALSE	FALSE	FALSE
chr2L	20879547	20879952	*	0.9792353595541	20879738	122	33	TRUE	FALSE	TRUE	FALSE	TRUE	FALSE	TRUE	TRUE	FALSE	TRUE	TRUE	TRUE	TRUE	TRUE	FALSE	FALSE	NA	NA	FALSE	FALSE	TRUE	FALSE	TRUE	FALSE
chr2L	20917105	20917404	*	0.9999506829497	20917188	199	41	FALSE	FALSE	TRUE	TRUE	TRUE	TRUE	TRUE	TRUE	FALSE	TRUE	TRUE	TRUE	TRUE	FALSE	TRUE	FALSE	TRUE	FALSE	FALSE	FALSE	TRUE	FALSE	TRUE	TRUE
chr2L	20918803	20919086	*	0.99993089533819	20918978	251	39	FALSE	FALSE	TRUE	TRUE	TRUE	TRUE	TRUE	TRUE	FALSE	TRUE	TRUE	TRUE	TRUE	FALSE	TRUE	FALSE	TRUE	FALSE	TRUE	FALSE	FALSE	FALSE	FALSE	TRUE
chr2L	20940339	20940640	*	0.98866318930202	20940498	154	34	FALSE	FALSE	FALSE	FALSE	TRUE	TRUE	FALSE	FALSE	FALSE	FALSE	FALSE	FALSE	FALSE	FALSE	FALSE	TRUE	NA	NA	FALSE	FALSE	TRUE	FALSE	FALSE	FALSE
chr2L	20996216	20996491	*	0.83237839954402	20996285	115	57	FALSE	FALSE	FALSE	FALSE	TRUE	FALSE	FALSE	FALSE	FALSE	FALSE	FALSE	FALSE	FALSE	FALSE	FALSE	TRUE	NA	NA	FALSE	FALSE	TRUE	FALSE	FALSE	FALSE
chr2L	21023681	21024547	*	0.99839909218297	21024071	127	36	TRUE	TRUE	TRUE	TRUE	TRUE	TRUE	TRUE	TRUE	FALSE	TRUE	TRUE	TRUE	TRUE	TRUE	FALSE	FALSE	NA	NA	FALSE	FALSE	TRUE	FALSE	TRUE	FALSE
chr2L	21026097	21026691	*	0.99947169760106	21026599	163	62	TRUE	FALSE	TRUE	TRUE	TRUE	TRUE	TRUE	TRUE	TRUE	TRUE	TRUE	TRUE	TRUE	TRUE	FALSE	FALSE	NA	NA	FALSE	FALSE	TRUE	FALSE	TRUE	FALSE
chr2L	21028712	21029289	*	0.99215929191111	21029129	126	24	TRUE	TRUE	TRUE	TRUE	TRUE	TRUE	TRUE	TRUE	FALSE	TRUE	TRUE	TRUE	TRUE	TRUE	FALSE	FALSE	NA	NA	FALSE	FALSE	TRUE	FALSE	TRUE	FALSE
chr2L	21040901	21041290	*	1	21041076	183	40	TRUE	FALSE	TRUE	TRUE	TRUE	TRUE	TRUE	TRUE	TRUE	TRUE	TRUE	TRUE	TRUE	TRUE	FALSE	FALSE	NA	NA	FALSE	FALSE	TRUE	FALSE	FALSE	FALSE
chr2L	21042555	21042801	*	0.99917190518748	21042721	38	0	FALSE	FALSE	FALSE	FALSE	TRUE	FALSE	FALSE	FALSE	FALSE	FALSE	FALSE	FALSE	FALSE	FALSE	FALSE	TRUE	NA	NA	FALSE	FALSE	FALSE	TRUE	FALSE	FALSE
chr2L	21049353	21049617	*	0.99997850724858	21049516	118	0	FALSE	FALSE	FALSE	FALSE	TRUE	TRUE	TRUE	FALSE	FALSE	TRUE	FALSE	TRUE	TRUE	FALSE	FALSE	TRUE	TRUE	FALSE	FALSE	FALSE	TRUE	FALSE	TRUE	FALSE
chr2L	21051687	21052365	*	0.99999999988521	21052157	272	43	FALSE	FALSE	TRUE	TRUE	TRUE	TRUE	TRUE	TRUE	FALSE	TRUE	TRUE	TRUE	TRUE	FALSE	TRUE	FALSE	TRUE	FALSE	TRUE	FALSE	FALSE	FALSE	FALSE	TRUE
chr2L	21053175	21053543	*	0.98185684792821	21053364	148	40	FALSE	FALSE	FALSE	FALSE	TRUE	TRUE	TRUE	FALSE	FALSE	TRUE	FALSE	TRUE	TRUE	FALSE	FALSE	TRUE	TRUE	FALSE	FALSE	FALSE	TRUE	FALSE	TRUE	FALSE
chr2L	21096591	21097057	*	0.9862732201883	21096919	192	34	FALSE	FALSE	FALSE	FALSE	TRUE	TRUE	TRUE	FALSE	FALSE	FALSE	FALSE	TRUE	TRUE	FALSE	FALSE	TRUE	FALSE	TRUE	TRUE	FALSE	FALSE	FALSE	FALSE	TRUE
chr2L	21099038	21099450	*	0.99999963422791	21099322	284	39	TRUE	TRUE	TRUE	TRUE	TRUE	TRUE	TRUE	TRUE	TRUE	TRUE	TRUE	TRUE	TRUE	TRUE	FALSE	FALSE	NA	NA	FALSE	FALSE	TRUE	FALSE	TRUE	FALSE
chr2L	21102384	21102531	*	0.98208037393774	21102480	246	63	FALSE	FALSE	TRUE	TRUE	TRUE	TRUE	TRUE	FALSE	FALSE	FALSE	FALSE	TRUE	TRUE	FALSE	TRUE	FALSE	FALSE	TRUE	TRUE	FALSE	FALSE	FALSE	FALSE	FALSE
chr2L	21104405	21104707	*	0.90703877235685	21104566	173	37	FALSE	FALSE	FALSE	FALSE	TRUE	TRUE	FALSE	FALSE	FALSE	FALSE	FALSE	FALSE	FALSE	FALSE	FALSE	TRUE	NA	NA	TRUE	FALSE	FALSE	FALSE	FALSE	TRUE
chr2L	21105175	21105700	*	0.99895553342775	21105326	179	29	FALSE	FALSE	TRUE	TRUE	TRUE	TRUE	TRUE	FALSE	FALSE	FALSE	FALSE	TRUE	TRUE	FALSE	TRUE	FALSE	FALSE	TRUE	FALSE	TRUE	FALSE	FALSE	TRUE	TRUE
chr2L	21109867	21110409	*	0.96524280093388	21110063	171	27	FALSE	FALSE	TRUE	TRUE	TRUE	TRUE	TRUE	FALSE	FALSE	TRUE	TRUE	TRUE	TRUE	FALSE	TRUE	FALSE	FALSE	TRUE	FALSE	FALSE	TRUE	FALSE	TRUE	FALSE
chr2L	21133782	21134210	*	0.89635288375168	21133927	136	27	FALSE	FALSE	FALSE	FALSE	TRUE	TRUE	TRUE	TRUE	FALSE	TRUE	FALSE	TRUE	TRUE	FALSE	FALSE	TRUE	TRUE	FALSE	FALSE	FALSE	TRUE	FALSE	TRUE	FALSE
chr2L	21134579	21135060	*	0.90481163231988	21135007	127	66	FALSE	FALSE	FALSE	FALSE	TRUE	TRUE	TRUE	TRUE	FALSE	TRUE	TRUE	TRUE	TRUE	FALSE	FALSE	TRUE	TRUE	FALSE	FALSE	FALSE	FALSE	TRUE	FALSE	FALSE
chr2L	21142268	21142520	*	0.8474876795027	21142407	202	33	FALSE	FALSE	FALSE	FALSE	TRUE	TRUE	FALSE	FALSE	FALSE	FALSE	FALSE	FALSE	FALSE	FALSE	FALSE	TRUE	NA	NA	TRUE	FALSE	FALSE	FALSE	FALSE	TRUE
chr2L	21142992	21143538	*	0.99888518449564	21143171	209	34	FALSE	FALSE	TRUE	TRUE	TRUE	TRUE	TRUE	FALSE	FALSE	FALSE	FALSE	TRUE	TRUE	FALSE	TRUE	FALSE	FALSE	TRUE	TRUE	FALSE	FALSE	FALSE	TRUE	FALSE
chr2L	21161361	21162224	*	1	21161745	516	62	TRUE	TRUE	TRUE	TRUE	TRUE	TRUE	TRUE	TRUE	TRUE	TRUE	TRUE	TRUE	TRUE	TRUE	FALSE	FALSE	NA	NA	FALSE	FALSE	TRUE	FALSE	TRUE	FALSE
chr2L	21164969	21165460	*	0.99999999905205	21165353	333	86	TRUE	TRUE	TRUE	TRUE	TRUE	TRUE	TRUE	FALSE	FALSE	TRUE	TRUE	TRUE	TRUE	TRUE	FALSE	FALSE	NA	NA	FALSE	FALSE	TRUE	FALSE	TRUE	FALSE
chr2L	21169002	21169282	*	0.91214959252835	21169082	159	77	FALSE	FALSE	TRUE	TRUE	TRUE	TRUE	TRUE	FALSE	FALSE	TRUE	TRUE	FALSE	FALSE	FALSE	TRUE	FALSE	FALSE	TRUE	FALSE	TRUE	FALSE	FALSE	TRUE	FALSE
chr2L	21170165	21170706	*	0.99999999865566	21170314	293	34	TRUE	TRUE	TRUE	TRUE	TRUE	TRUE	TRUE	TRUE	TRUE	TRUE	TRUE	TRUE	TRUE	TRUE	FALSE	FALSE	NA	NA	FALSE	FALSE	TRUE	FALSE	TRUE	FALSE
chr2L	21190863	21191275	*	0.99990459198849	21191085	207	20	TRUE	FALSE	TRUE	TRUE	TRUE	TRUE	FALSE	FALSE	FALSE	FALSE	FALSE	FALSE	FALSE	TRUE	FALSE	FALSE	NA	NA	FALSE	FALSE	TRUE	FALSE	TRUE	FALSE
chr2L	21215073	21215406	*	0.99999893792739	21215265	282	50	FALSE	FALSE	TRUE	TRUE	TRUE	TRUE	TRUE	FALSE	FALSE	TRUE	TRUE	TRUE	TRUE	FALSE	TRUE	FALSE	FALSE	TRUE	TRUE	FALSE	FALSE	FALSE	FALSE	FALSE
chr2L	21237060	21237471	*	0.99999999999314	21237186	302	41	TRUE	FALSE	TRUE	TRUE	TRUE	TRUE	TRUE	TRUE	FALSE	TRUE	TRUE	TRUE	TRUE	TRUE	FALSE	FALSE	NA	NA	TRUE	FALSE	FALSE	FALSE	FALSE	TRUE
chr2L	21261001	21261264	*	0.8342442365245	21261146	119	40	FALSE	FALSE	FALSE	FALSE	TRUE	TRUE	FALSE	FALSE	FALSE	FALSE	FALSE	FALSE	FALSE	FALSE	FALSE	TRUE	NA	NA	TRUE	FALSE	FALSE	FALSE	TRUE	FALSE
chr2L	21262871	21263164	*	0.99996288114876	21262960	236	38	TRUE	TRUE	TRUE	TRUE	TRUE	TRUE	TRUE	TRUE	FALSE	TRUE	TRUE	TRUE	TRUE	TRUE	FALSE	FALSE	NA	NA	TRUE	FALSE	FALSE	FALSE	FALSE	FALSE
chr2L	21263726	21264054	*	0.9866619808797	21263867	122	39	FALSE	FALSE	FALSE	FALSE	TRUE	TRUE	TRUE	FALSE	FALSE	FALSE	FALSE	TRUE	TRUE	FALSE	FALSE	TRUE	FALSE	TRUE	TRUE	FALSE	FALSE	FALSE	FALSE	FALSE
chr2L	21293276	21293794	*	0.86306153316411	21293502	109	26	FALSE	FALSE	FALSE	FALSE	TRUE	TRUE	FALSE	FALSE	FALSE	FALSE	FALSE	FALSE	FALSE	FALSE	FALSE	TRUE	NA	NA	FALSE	FALSE	TRUE	FALSE	FALSE	FALSE
chr2L	21296644	21296961	*	0.88642874890759	21296764	128	47	FALSE	FALSE	FALSE	FALSE	TRUE	TRUE	FALSE	FALSE	FALSE	FALSE	FALSE	FALSE	FALSE	FALSE	FALSE	TRUE	NA	NA	FALSE	FALSE	TRUE	FALSE	FALSE	FALSE
chr2L	21310719	21311033	*	0.93223887176818	21310873	109	59	FALSE	FALSE	FALSE	FALSE	TRUE	TRUE	FALSE	FALSE	FALSE	FALSE	FALSE	FALSE	FALSE	FALSE	FALSE	TRUE	NA	NA	TRUE	FALSE	FALSE	FALSE	TRUE	FALSE
chr2L	21324431	21324712	*	0.99101151533852	21324538	143	49	FALSE	FALSE	TRUE	TRUE	TRUE	TRUE	FALSE	FALSE	FALSE	FALSE	FALSE	FALSE	FALSE	FALSE	TRUE	FALSE	NA	NA	FALSE	TRUE	FALSE	FALSE	FALSE	FALSE
chr2L	21339106	21339487	*	0.99905557654469	21339313	160	27	TRUE	FALSE	TRUE	TRUE	TRUE	TRUE	TRUE	FALSE	FALSE	TRUE	FALSE	TRUE	TRUE	TRUE	FALSE	FALSE	NA	NA	FALSE	FALSE	TRUE	FALSE	TRUE	FALSE
chr2L	21344477	21344756	*	0.99897626927429	21344631	160	59	FALSE	FALSE	TRUE	TRUE	TRUE	TRUE	FALSE	FALSE	FALSE	FALSE	FALSE	FALSE	FALSE	FALSE	TRUE	FALSE	NA	NA	TRUE	FALSE	FALSE	FALSE	FALSE	TRUE
chr2L	21394160	21394503	*	0.80190790680175	21394454	80	31	FALSE	FALSE	FALSE	FALSE	TRUE	TRUE	FALSE	FALSE	FALSE	FALSE	FALSE	FALSE	FALSE	FALSE	FALSE	TRUE	NA	NA	FALSE	FALSE	FALSE	TRUE	FALSE	FALSE
chr2L	21403488	21403904	*	0.96374429068849	21403657	27	0	FALSE	FALSE	FALSE	FALSE	TRUE	FALSE	FALSE	FALSE	FALSE	FALSE	FALSE	FALSE	FALSE	FALSE	FALSE	TRUE	NA	NA	FALSE	FALSE	FALSE	TRUE	FALSE	FALSE
chr2L	21405492	21405821	*	0.99993918219792	21405646	44	0	FALSE	FALSE	TRUE	FALSE	TRUE	FALSE	TRUE	FALSE	FALSE	TRUE	FALSE	TRUE	FALSE	FALSE	TRUE	FALSE	FALSE	TRUE	FALSE	FALSE	FALSE	TRUE	FALSE	FALSE
chr2L	21409862	21410225	*	0.99999996465491	21410002	84	8	TRUE	FALSE	TRUE	TRUE	TRUE	TRUE	TRUE	TRUE	TRUE	TRUE	TRUE	TRUE	TRUE	TRUE	FALSE	FALSE	NA	NA	FALSE	FALSE	FALSE	TRUE	FALSE	FALSE
chr2L	21414504	21414804	*	0.99998206944108	21414611	52	12	FALSE	FALSE	TRUE	TRUE	TRUE	FALSE	TRUE	FALSE	FALSE	FALSE	FALSE	TRUE	FALSE	FALSE	TRUE	FALSE	FALSE	TRUE	FALSE	FALSE	FALSE	TRUE	FALSE	FALSE
chr2L	21416905	21417077	*	0.99999999930747	21416973	72	0	FALSE	FALSE	TRUE	TRUE	TRUE	FALSE	TRUE	TRUE	FALSE	TRUE	TRUE	TRUE	FALSE	FALSE	TRUE	FALSE	TRUE	FALSE	TRUE	FALSE	FALSE	FALSE	FALSE	FALSE
chr2L	21425052	21425256	*	1	21425152	485	0	TRUE	TRUE	TRUE	TRUE	TRUE	TRUE	TRUE	TRUE	TRUE	TRUE	TRUE	TRUE	TRUE	TRUE	FALSE	FALSE	NA	NA	TRUE	FALSE	FALSE	FALSE	FALSE	FALSE
chr2L	21426614	21426808	*	1	21426716	110	0	TRUE	TRUE	TRUE	TRUE	TRUE	FALSE	FALSE	FALSE	FALSE	FALSE	FALSE	FALSE	FALSE	TRUE	FALSE	FALSE	NA	NA	FALSE	FALSE	FALSE	TRUE	FALSE	FALSE
chr2L	21430944	21431119	*	1	21431041	114	0	TRUE	TRUE	TRUE	TRUE	TRUE	TRUE	FALSE	FALSE	FALSE	FALSE	FALSE	FALSE	FALSE	TRUE	FALSE	FALSE	NA	NA	FALSE	FALSE	FALSE	TRUE	FALSE	FALSE
chr2L	21539384	21539593	*	0.99976654323413	21539508	33	0	FALSE	FALSE	TRUE	FALSE	TRUE	FALSE	FALSE	FALSE	FALSE	FALSE	FALSE	FALSE	FALSE	FALSE	TRUE	FALSE	NA	NA	FALSE	FALSE	FALSE	TRUE	FALSE	FALSE
chr2L	21540867	21541053	*	0.99999999999207	21540961	53	0	FALSE	FALSE	TRUE	TRUE	TRUE	FALSE	TRUE	FALSE	FALSE	TRUE	TRUE	TRUE	TRUE	FALSE	TRUE	FALSE	FALSE	TRUE	FALSE	FALSE	FALSE	TRUE	FALSE	FALSE
chr2L	21545886	21546363	*	0.99814001110274	21546046	67	19	TRUE	TRUE	TRUE	TRUE	TRUE	FALSE	FALSE	FALSE	FALSE	FALSE	FALSE	FALSE	FALSE	TRUE	FALSE	FALSE	NA	NA	FALSE	FALSE	FALSE	TRUE	FALSE	FALSE
chr2L	21550605	21550884	*	0.99217441761682	21550736	61	5	FALSE	FALSE	FALSE	FALSE	TRUE	FALSE	FALSE	FALSE	FALSE	FALSE	FALSE	FALSE	FALSE	FALSE	FALSE	TRUE	NA	NA	FALSE	FALSE	FALSE	TRUE	FALSE	FALSE
chr2L	21551084	21551252	*	0.99966654874078	21551201	43	1	FALSE	FALSE	FALSE	FALSE	TRUE	FALSE	TRUE	FALSE	FALSE	FALSE	FALSE	TRUE	FALSE	FALSE	FALSE	TRUE	FALSE	TRUE	FALSE	FALSE	FALSE	TRUE	FALSE	FALSE
chr2L	21553328	21553662	*	0.99712834424512	21553533	113	1	FALSE	FALSE	FALSE	FALSE	TRUE	TRUE	TRUE	FALSE	FALSE	TRUE	FALSE	TRUE	TRUE	FALSE	FALSE	TRUE	TRUE	FALSE	FALSE	FALSE	FALSE	TRUE	FALSE	FALSE
chr2L	21556966	21557131	*	0.97775357212458	21557080	110	46	FALSE	FALSE	TRUE	TRUE	TRUE	TRUE	TRUE	FALSE	FALSE	TRUE	TRUE	TRUE	TRUE	FALSE	TRUE	FALSE	FALSE	TRUE	FALSE	FALSE	FALSE	TRUE	FALSE	FALSE
chr2L	21573236	21573425	*	0.99999897462938	21573329	84	13	FALSE	FALSE	TRUE	TRUE	TRUE	TRUE	FALSE	FALSE	FALSE	FALSE	FALSE	FALSE	FALSE	FALSE	TRUE	FALSE	NA	NA	TRUE	FALSE	FALSE	FALSE	FALSE	FALSE
chr2L	21573213	21573531	*	0.94336579048473	21573436	123	41	FALSE	FALSE	TRUE	TRUE	TRUE	TRUE	FALSE	FALSE	FALSE	FALSE	FALSE	FALSE	FALSE	FALSE	TRUE	FALSE	NA	NA	TRUE	FALSE	FALSE	FALSE	FALSE	FALSE
chr2L	21579124	21579483	*	0.99999791370898	21579326	112	22	TRUE	FALSE	TRUE	TRUE	TRUE	TRUE	TRUE	TRUE	FALSE	TRUE	TRUE	TRUE	TRUE	TRUE	FALSE	FALSE	NA	NA	FALSE	FALSE	TRUE	FALSE	TRUE	FALSE
chr2L	21589631	21589909	*	0.99843439851475	21589842	56	3	FALSE	FALSE	FALSE	FALSE	TRUE	TRUE	TRUE	FALSE	FALSE	TRUE	FALSE	TRUE	FALSE	FALSE	FALSE	TRUE	TRUE	FALSE	FALSE	FALSE	FALSE	TRUE	FALSE	FALSE
chr2L	21617253	21617952	*	0.99900798749282	21617472	163	29	TRUE	TRUE	TRUE	TRUE	TRUE	TRUE	FALSE	FALSE	FALSE	FALSE	FALSE	FALSE	FALSE	TRUE	FALSE	FALSE	NA	NA	FALSE	FALSE	TRUE	FALSE	TRUE	TRUE
chr2L	21618700	21619640	*	1	21618855	452	34	TRUE	TRUE	TRUE	TRUE	TRUE	TRUE	TRUE	TRUE	TRUE	TRUE	TRUE	TRUE	TRUE	TRUE	FALSE	FALSE	NA	NA	TRUE	FALSE	FALSE	FALSE	TRUE	TRUE
chr2L	21621084	21621732	*	0.99909183155674	21621498	171	31	TRUE	FALSE	TRUE	TRUE	TRUE	TRUE	TRUE	TRUE	FALSE	TRUE	TRUE	TRUE	TRUE	TRUE	FALSE	FALSE	NA	NA	FALSE	FALSE	TRUE	FALSE	TRUE	FALSE
chr2L	21627861	21628469	*	0.99999999999936	21627935	292	71	TRUE	TRUE	TRUE	TRUE	TRUE	TRUE	TRUE	TRUE	TRUE	TRUE	TRUE	TRUE	TRUE	TRUE	FALSE	FALSE	NA	NA	FALSE	FALSE	TRUE	FALSE	TRUE	TRUE
chr2L	21633310	21633555	*	0.99995233903638	21633376	232	58	FALSE	FALSE	TRUE	TRUE	TRUE	TRUE	TRUE	TRUE	FALSE	TRUE	TRUE	TRUE	TRUE	FALSE	TRUE	FALSE	TRUE	FALSE	FALSE	FALSE	FALSE	TRUE	FALSE	TRUE
chr2L	21653140	21653398	*	0.97158007530881	21653242	35	0	FALSE	FALSE	FALSE	FALSE	TRUE	FALSE	TRUE	FALSE	FALSE	FALSE	FALSE	TRUE	FALSE	FALSE	FALSE	TRUE	FALSE	TRUE	FALSE	FALSE	TRUE	FALSE	FALSE	FALSE
chr2L	21678126	21679088	*	0.92849112420166	21678655	96	20	FALSE	FALSE	FALSE	FALSE	TRUE	TRUE	TRUE	FALSE	FALSE	FALSE	FALSE	TRUE	TRUE	FALSE	FALSE	TRUE	FALSE	TRUE	FALSE	TRUE	FALSE	FALSE	TRUE	FALSE
chr2L	21682036	21682263	*	0.96025051107428	21682190	120	47	FALSE	FALSE	FALSE	FALSE	TRUE	TRUE	FALSE	FALSE	FALSE	FALSE	FALSE	FALSE	FALSE	FALSE	FALSE	TRUE	NA	NA	TRUE	FALSE	FALSE	FALSE	FALSE	FALSE
chr2L	21683876	21684347	*	0.99354053862336	21684013	129	16	FALSE	FALSE	FALSE	FALSE	TRUE	TRUE	FALSE	FALSE	FALSE	FALSE	FALSE	FALSE	FALSE	FALSE	FALSE	TRUE	NA	NA	TRUE	FALSE	FALSE	FALSE	FALSE	TRUE
chr2L	21708204	21708593	*	0.99791443261349	21708319	125	19	FALSE	FALSE	FALSE	FALSE	TRUE	TRUE	TRUE	FALSE	FALSE	FALSE	FALSE	TRUE	TRUE	FALSE	FALSE	TRUE	FALSE	TRUE	FALSE	FALSE	FALSE	TRUE	FALSE	FALSE
chr2L	21741319	21741848	*	0.9938430948337	21741667	149	44	FALSE	FALSE	FALSE	FALSE	TRUE	TRUE	FALSE	FALSE	FALSE	FALSE	FALSE	FALSE	FALSE	FALSE	FALSE	TRUE	NA	NA	FALSE	FALSE	FALSE	TRUE	FALSE	FALSE
chr2L	21753586	21753871	*	0.99010576157198	21753768	164	33	FALSE	FALSE	TRUE	TRUE	TRUE	TRUE	TRUE	FALSE	FALSE	TRUE	TRUE	TRUE	TRUE	FALSE	TRUE	FALSE	FALSE	TRUE	TRUE	FALSE	FALSE	FALSE	FALSE	TRUE
chr2L	21754752	21755227	*	0.99996859337354	21755021	220	31	TRUE	TRUE	TRUE	TRUE	TRUE	TRUE	TRUE	TRUE	FALSE	TRUE	TRUE	TRUE	TRUE	TRUE	FALSE	FALSE	NA	NA	FALSE	FALSE	TRUE	FALSE	TRUE	FALSE
chr2L	21757432	21757578	*	0.99687641483401	21757504	216	60	FALSE	FALSE	TRUE	TRUE	TRUE	TRUE	TRUE	FALSE	FALSE	TRUE	TRUE	TRUE	TRUE	FALSE	TRUE	FALSE	FALSE	TRUE	TRUE	FALSE	FALSE	FALSE	FALSE	FALSE
chr2L	21775957	21776304	*	0.99173035261721	21776221	137	39	FALSE	FALSE	TRUE	TRUE	TRUE	TRUE	TRUE	FALSE	FALSE	TRUE	FALSE	TRUE	TRUE	FALSE	TRUE	FALSE	FALSE	TRUE	FALSE	FALSE	TRUE	FALSE	FALSE	FALSE
chr2L	21778084	21778523	*	1	21778354	427	43	TRUE	TRUE	TRUE	TRUE	TRUE	TRUE	TRUE	TRUE	TRUE	TRUE	TRUE	TRUE	TRUE	TRUE	FALSE	FALSE	NA	NA	FALSE	FALSE	TRUE	FALSE	TRUE	FALSE
chr2L	21782082	21782678	*	0.99999995278403	21782328	230	42	TRUE	TRUE	TRUE	TRUE	TRUE	TRUE	TRUE	TRUE	TRUE	TRUE	TRUE	TRUE	TRUE	TRUE	FALSE	FALSE	NA	NA	FALSE	FALSE	TRUE	FALSE	TRUE	FALSE
chr2L	21845969	21846599	*	0.99975034922925	21846283	169	31	TRUE	TRUE	TRUE	TRUE	TRUE	FALSE	TRUE	TRUE	TRUE	TRUE	TRUE	TRUE	TRUE	TRUE	FALSE	FALSE	NA	NA	FALSE	FALSE	TRUE	FALSE	TRUE	FALSE
chr2L	21849773	21850065	*	0.99129100642937	21849946	201	42	FALSE	FALSE	TRUE	TRUE	TRUE	TRUE	TRUE	FALSE	FALSE	TRUE	TRUE	TRUE	TRUE	FALSE	TRUE	FALSE	FALSE	TRUE	FALSE	FALSE	TRUE	FALSE	TRUE	FALSE
chr2L	21851537	21851947	*	0.89310321798714	21851673	148	29	FALSE	FALSE	FALSE	FALSE	TRUE	TRUE	FALSE	FALSE	FALSE	FALSE	FALSE	FALSE	FALSE	FALSE	FALSE	TRUE	NA	NA	FALSE	FALSE	TRUE	FALSE	TRUE	TRUE
chr2L	21855037	21855535	*	0.9287700122781	21855405	139	15	FALSE	FALSE	FALSE	FALSE	TRUE	TRUE	FALSE	FALSE	FALSE	FALSE	FALSE	FALSE	FALSE	FALSE	FALSE	TRUE	NA	NA	FALSE	FALSE	TRUE	FALSE	TRUE	FALSE
chr2L	21860652	21860921	*	0.93591338618132	21860797	155	42	FALSE	FALSE	FALSE	FALSE	TRUE	TRUE	TRUE	FALSE	FALSE	FALSE	FALSE	TRUE	TRUE	FALSE	FALSE	TRUE	FALSE	TRUE	FALSE	FALSE	TRUE	FALSE	TRUE	FALSE
chr2L	21863278	21864082	*	0.91881570682529	21863810	132	12	FALSE	FALSE	FALSE	FALSE	TRUE	TRUE	TRUE	FALSE	FALSE	FALSE	FALSE	TRUE	TRUE	FALSE	FALSE	TRUE	FALSE	TRUE	FALSE	FALSE	TRUE	FALSE	TRUE	FALSE
chr2L	21866469	21866820	*	0.99996264459863	21866656	237	29	FALSE	FALSE	TRUE	TRUE	TRUE	TRUE	TRUE	FALSE	FALSE	TRUE	TRUE	TRUE	TRUE	FALSE	TRUE	FALSE	FALSE	TRUE	FALSE	FALSE	TRUE	FALSE	TRUE	FALSE
chr2L	21868736	21869153	*	0.99999617298652	21868927	237	51	TRUE	TRUE	TRUE	TRUE	TRUE	TRUE	TRUE	TRUE	FALSE	TRUE	TRUE	TRUE	TRUE	TRUE	FALSE	FALSE	NA	NA	FALSE	FALSE	TRUE	FALSE	TRUE	TRUE
chr2L	21876084	21876405	*	0.99983000326007	21876243	229	35	TRUE	FALSE	TRUE	TRUE	TRUE	TRUE	TRUE	TRUE	TRUE	TRUE	TRUE	TRUE	TRUE	TRUE	FALSE	FALSE	NA	NA	FALSE	FALSE	TRUE	FALSE	TRUE	FALSE
chr2L	21876765	21878106	*	1	21877229	333	28	TRUE	TRUE	TRUE	TRUE	TRUE	TRUE	TRUE	TRUE	TRUE	TRUE	TRUE	TRUE	TRUE	TRUE	FALSE	FALSE	NA	NA	FALSE	FALSE	TRUE	FALSE	TRUE	FALSE
chr2L	21898702	21899805	*	0.99791595950306	21899641	177	32	FALSE	FALSE	FALSE	FALSE	TRUE	TRUE	TRUE	FALSE	FALSE	TRUE	TRUE	TRUE	TRUE	FALSE	FALSE	TRUE	TRUE	FALSE	FALSE	TRUE	FALSE	FALSE	TRUE	TRUE
chr2L	21901474	21901893	*	0.99837193625254	21901761	159	35	TRUE	TRUE	TRUE	TRUE	TRUE	TRUE	TRUE	FALSE	FALSE	TRUE	TRUE	TRUE	TRUE	TRUE	FALSE	FALSE	NA	NA	FALSE	FALSE	TRUE	FALSE	TRUE	FALSE
chr2L	21978157	21978470	*	0.9999612259039	21978359	190	31	FALSE	FALSE	TRUE	TRUE	TRUE	TRUE	TRUE	FALSE	FALSE	FALSE	FALSE	TRUE	TRUE	FALSE	TRUE	FALSE	FALSE	TRUE	FALSE	FALSE	TRUE	FALSE	TRUE	FALSE
chr2L	21997945	21998399	*	0.99849607184383	21998150	148	38	TRUE	TRUE	TRUE	TRUE	TRUE	TRUE	TRUE	TRUE	FALSE	TRUE	FALSE	TRUE	TRUE	TRUE	FALSE	FALSE	NA	NA	FALSE	FALSE	TRUE	FALSE	TRUE	FALSE
chr2L	22018818	22019403	*	0.99962647258806	22019129	146	37	FALSE	FALSE	TRUE	TRUE	TRUE	TRUE	TRUE	FALSE	FALSE	TRUE	TRUE	TRUE	TRUE	FALSE	TRUE	FALSE	FALSE	TRUE	TRUE	FALSE	FALSE	FALSE	TRUE	TRUE
chr2L	22024265	22024776	*	0.99999961714301	22024711	214	25	FALSE	FALSE	TRUE	TRUE	TRUE	TRUE	TRUE	FALSE	FALSE	TRUE	TRUE	TRUE	TRUE	FALSE	TRUE	FALSE	FALSE	TRUE	FALSE	TRUE	FALSE	FALSE	TRUE	TRUE
chr2L	22045853	22046365	*	0.99999910279081	22046302	187	35	TRUE	TRUE	TRUE	TRUE	TRUE	TRUE	TRUE	TRUE	TRUE	TRUE	TRUE	TRUE	TRUE	TRUE	FALSE	FALSE	NA	NA	FALSE	FALSE	TRUE	FALSE	TRUE	FALSE
chr2L	22073932	22074188	*	0.84118787952037	22073998	99	53	FALSE	FALSE	FALSE	FALSE	TRUE	TRUE	FALSE	FALSE	FALSE	FALSE	FALSE	FALSE	FALSE	FALSE	FALSE	TRUE	NA	NA	FALSE	FALSE	FALSE	TRUE	FALSE	FALSE
chr2L	22078532	22078724	*	0.99903767969641	22078614	134	36	TRUE	FALSE	TRUE	TRUE	TRUE	TRUE	TRUE	TRUE	FALSE	TRUE	FALSE	TRUE	TRUE	TRUE	FALSE	FALSE	NA	NA	FALSE	FALSE	FALSE	TRUE	FALSE	TRUE
chr2L	22081586	22081753	*	0.99996700696851	22081667	140	44	TRUE	TRUE	TRUE	TRUE	TRUE	TRUE	FALSE	FALSE	FALSE	FALSE	FALSE	FALSE	FALSE	TRUE	FALSE	FALSE	NA	NA	FALSE	FALSE	FALSE	TRUE	FALSE	FALSE
chr2L	22083464	22084158	*	0.96967788987999	22083648	99	45	FALSE	FALSE	FALSE	FALSE	TRUE	TRUE	TRUE	FALSE	FALSE	TRUE	TRUE	TRUE	TRUE	FALSE	FALSE	TRUE	TRUE	FALSE	FALSE	FALSE	TRUE	FALSE	TRUE	FALSE
chr2L	22092044	22092592	*	0.99648853717113	22092225	118	30	TRUE	FALSE	TRUE	TRUE	TRUE	TRUE	TRUE	TRUE	FALSE	TRUE	FALSE	TRUE	TRUE	TRUE	FALSE	FALSE	NA	NA	FALSE	FALSE	TRUE	FALSE	TRUE	FALSE
chr2L	22120875	22121303	*	0.99985660422792	22121222	154	20	FALSE	FALSE	TRUE	TRUE	TRUE	TRUE	TRUE	FALSE	FALSE	TRUE	TRUE	TRUE	TRUE	FALSE	TRUE	FALSE	FALSE	TRUE	FALSE	TRUE	FALSE	FALSE	TRUE	FALSE
chr2L	22121769	22122016	*	0.91623672703417	22121845	148	36	FALSE	FALSE	FALSE	FALSE	TRUE	TRUE	FALSE	FALSE	FALSE	FALSE	FALSE	FALSE	FALSE	FALSE	FALSE	TRUE	NA	NA	TRUE	FALSE	FALSE	FALSE	FALSE	FALSE
chr2L	22131536	22131839	*	0.9544369775789	22131696	198	26	FALSE	FALSE	TRUE	TRUE	TRUE	TRUE	TRUE	FALSE	FALSE	FALSE	FALSE	TRUE	TRUE	FALSE	TRUE	FALSE	FALSE	TRUE	FALSE	FALSE	TRUE	FALSE	TRUE	FALSE
chr2L	22144080	22144616	*	0.99694028741277	22144402	162	34	FALSE	FALSE	TRUE	TRUE	TRUE	TRUE	TRUE	TRUE	TRUE	TRUE	TRUE	TRUE	TRUE	FALSE	TRUE	FALSE	TRUE	FALSE	FALSE	FALSE	TRUE	FALSE	TRUE	TRUE
chr2L	22146165	22146486	*	0.99945986317131	22146437	184	90	FALSE	FALSE	TRUE	TRUE	TRUE	TRUE	FALSE	FALSE	FALSE	FALSE	FALSE	FALSE	FALSE	FALSE	TRUE	FALSE	NA	NA	FALSE	TRUE	FALSE	FALSE	TRUE	TRUE
chr2L	22148236	22148455	*	0.90468157189423	22148285	165	74	TRUE	TRUE	TRUE	TRUE	TRUE	FALSE	TRUE	FALSE	FALSE	FALSE	FALSE	TRUE	TRUE	TRUE	FALSE	FALSE	NA	NA	FALSE	FALSE	TRUE	FALSE	TRUE	TRUE
chr2L	22149336	22149571	*	0.98549940692115	22149458	126	24	FALSE	FALSE	TRUE	FALSE	TRUE	FALSE	TRUE	FALSE	FALSE	FALSE	FALSE	TRUE	FALSE	FALSE	TRUE	FALSE	FALSE	TRUE	FALSE	FALSE	TRUE	FALSE	FALSE	FALSE
chr2L	22151382	22151709	*	1	22151532	628	145	TRUE	TRUE	TRUE	TRUE	TRUE	FALSE	TRUE	FALSE	FALSE	TRUE	TRUE	TRUE	TRUE	TRUE	FALSE	FALSE	NA	NA	TRUE	FALSE	FALSE	FALSE	TRUE	FALSE
chr2L	22154746	22155591	*	0.95773781109337	22154969	148	38	FALSE	FALSE	FALSE	FALSE	TRUE	TRUE	TRUE	FALSE	FALSE	FALSE	FALSE	TRUE	FALSE	FALSE	FALSE	TRUE	FALSE	TRUE	FALSE	FALSE	TRUE	FALSE	TRUE	FALSE
chr2L	22168522	22168899	*	0.89554693740907	22168686	176	60	FALSE	FALSE	FALSE	FALSE	TRUE	TRUE	FALSE	FALSE	FALSE	FALSE	FALSE	FALSE	FALSE	FALSE	FALSE	TRUE	NA	NA	FALSE	TRUE	FALSE	FALSE	FALSE	FALSE
chr2L	22179653	22179971	*	0.93766051341275	22179835	147	17	FALSE	FALSE	FALSE	FALSE	TRUE	TRUE	FALSE	FALSE	FALSE	FALSE	FALSE	FALSE	FALSE	FALSE	FALSE	TRUE	NA	NA	FALSE	TRUE	FALSE	FALSE	FALSE	FALSE
chr2L	22226479	22226733	*	0.99592339014077	22226598	62	24	TRUE	TRUE	TRUE	FALSE	TRUE	FALSE	TRUE	TRUE	FALSE	FALSE	FALSE	FALSE	FALSE	TRUE	FALSE	FALSE	NA	NA	FALSE	FALSE	FALSE	TRUE	FALSE	FALSE
chr2L	22247760	22248088	*	0.82797799682918	22247911	117	46	FALSE	FALSE	FALSE	FALSE	TRUE	TRUE	FALSE	FALSE	FALSE	FALSE	FALSE	FALSE	FALSE	FALSE	FALSE	TRUE	NA	NA	TRUE	FALSE	FALSE	FALSE	FALSE	FALSE
chr2L	22256687	22256924	*	0.81298265151585	22256841	109	44	FALSE	FALSE	FALSE	FALSE	TRUE	TRUE	FALSE	FALSE	FALSE	FALSE	FALSE	FALSE	FALSE	FALSE	FALSE	TRUE	NA	NA	FALSE	FALSE	TRUE	FALSE	TRUE	FALSE
chr2L	22261096	22261414	*	1	22261233	321	45	TRUE	TRUE	TRUE	TRUE	TRUE	TRUE	TRUE	TRUE	FALSE	TRUE	TRUE	TRUE	TRUE	TRUE	FALSE	FALSE	NA	NA	FALSE	FALSE	FALSE	TRUE	FALSE	FALSE
chr2L	22264223	22264639	*	0.97000347773774	22264340	84	0	FALSE	FALSE	TRUE	FALSE	TRUE	FALSE	TRUE	TRUE	FALSE	TRUE	FALSE	TRUE	FALSE	FALSE	TRUE	FALSE	TRUE	FALSE	FALSE	FALSE	FALSE	TRUE	FALSE	FALSE
chr2L	22280457	22280670	*	0.98898575905211	22280590	123	23	TRUE	FALSE	TRUE	FALSE	TRUE	FALSE	FALSE	FALSE	FALSE	FALSE	FALSE	FALSE	FALSE	TRUE	FALSE	FALSE	NA	NA	FALSE	FALSE	FALSE	TRUE	FALSE	FALSE
chr2L	22282606	22282982	*	0.99934699595382	22282679	132	47	FALSE	FALSE	TRUE	FALSE	TRUE	TRUE	FALSE	FALSE	FALSE	FALSE	FALSE	FALSE	FALSE	FALSE	TRUE	FALSE	NA	NA	FALSE	FALSE	FALSE	TRUE	FALSE	FALSE
chr2L	22382302	22382524	*	0.99894832333084	22382437	35	0	FALSE	FALSE	FALSE	FALSE	TRUE	FALSE	TRUE	TRUE	FALSE	TRUE	FALSE	TRUE	FALSE	FALSE	FALSE	TRUE	TRUE	FALSE	FALSE	FALSE	FALSE	TRUE	FALSE	FALSE
chr2L	22383454	22383658	*	0.99996744548391	22383580	36	0	FALSE	FALSE	FALSE	FALSE	TRUE	FALSE	TRUE	TRUE	FALSE	TRUE	FALSE	TRUE	TRUE	FALSE	FALSE	TRUE	TRUE	FALSE	FALSE	FALSE	FALSE	TRUE	FALSE	FALSE
chr2L	22390970	22391204	*	0.99416885854774	22391035	139	42	FALSE	FALSE	FALSE	FALSE	TRUE	FALSE	TRUE	FALSE	FALSE	TRUE	TRUE	TRUE	TRUE	FALSE	FALSE	TRUE	TRUE	FALSE	FALSE	FALSE	FALSE	TRUE	FALSE	FALSE
chr2L	22393677	22394703	*	0.99992676821043	22394552	124	36	TRUE	TRUE	TRUE	TRUE	TRUE	TRUE	TRUE	TRUE	TRUE	TRUE	TRUE	TRUE	FALSE	TRUE	FALSE	FALSE	NA	NA	FALSE	FALSE	TRUE	FALSE	TRUE	FALSE
chr2L	22395208	22396048	*	0.80427907121257	22395594	98	19	FALSE	FALSE	TRUE	FALSE	TRUE	FALSE	FALSE	FALSE	FALSE	FALSE	FALSE	FALSE	FALSE	FALSE	TRUE	FALSE	NA	NA	FALSE	FALSE	FALSE	TRUE	FALSE	FALSE
chr2L	22399819	22400093	*	0.99022899655819	22399965	45	8	FALSE	FALSE	FALSE	FALSE	TRUE	TRUE	TRUE	FALSE	FALSE	TRUE	FALSE	TRUE	TRUE	FALSE	FALSE	TRUE	TRUE	FALSE	FALSE	FALSE	FALSE	TRUE	FALSE	FALSE
chr2L	22403847	22404155	*	0.82891324087606	22404004	105	40	FALSE	FALSE	FALSE	FALSE	TRUE	FALSE	TRUE	FALSE	FALSE	FALSE	FALSE	TRUE	FALSE	FALSE	FALSE	TRUE	FALSE	TRUE	FALSE	FALSE	TRUE	FALSE	TRUE	FALSE
chr2L	22409493	22409704	*	0.99999987194402	22409593	13	0	FALSE	FALSE	FALSE	FALSE	TRUE	TRUE	FALSE	FALSE	FALSE	FALSE	FALSE	FALSE	FALSE	FALSE	FALSE	TRUE	NA	NA	FALSE	FALSE	FALSE	TRUE	FALSE	FALSE
chr2L	22410654	22410924	*	0.99952332024191	22410755	14	0	FALSE	FALSE	FALSE	FALSE	TRUE	FALSE	TRUE	FALSE	FALSE	FALSE	FALSE	FALSE	FALSE	FALSE	FALSE	TRUE	FALSE	TRUE	FALSE	FALSE	FALSE	TRUE	FALSE	FALSE
chr2L	22414881	22415085	*	1	22414984	41	0	TRUE	FALSE	TRUE	TRUE	TRUE	FALSE	TRUE	TRUE	FALSE	FALSE	FALSE	TRUE	FALSE	TRUE	FALSE	FALSE	NA	NA	FALSE	FALSE	FALSE	TRUE	FALSE	FALSE
chr2L	22421908	22422075	*	0.99999999999278	22422022	31	0	FALSE	FALSE	TRUE	FALSE	TRUE	FALSE	TRUE	TRUE	FALSE	FALSE	FALSE	TRUE	FALSE	FALSE	TRUE	FALSE	TRUE	FALSE	FALSE	FALSE	FALSE	TRUE	FALSE	FALSE
chr2L	22431525	22431709	*	0.99295479200659	22431625	17	0	FALSE	FALSE	FALSE	FALSE	TRUE	FALSE	FALSE	FALSE	FALSE	FALSE	FALSE	FALSE	FALSE	FALSE	FALSE	TRUE	NA	NA	FALSE	FALSE	FALSE	TRUE	FALSE	FALSE
chr2L	22441273	22441566	*	1	22441392	78	0	TRUE	FALSE	TRUE	TRUE	TRUE	TRUE	TRUE	TRUE	TRUE	TRUE	TRUE	TRUE	TRUE	TRUE	FALSE	FALSE	NA	NA	FALSE	FALSE	FALSE	TRUE	FALSE	FALSE
chr2L	22442006	22442218	*	0.99960574789916	22442075	19	0	FALSE	FALSE	TRUE	FALSE	TRUE	FALSE	TRUE	FALSE	FALSE	FALSE	FALSE	FALSE	FALSE	FALSE	TRUE	FALSE	FALSE	TRUE	FALSE	FALSE	FALSE	TRUE	FALSE	FALSE
chr2L	22443394	22443588	*	0.99999528256323	22443474	29	0	FALSE	FALSE	FALSE	FALSE	TRUE	FALSE	TRUE	TRUE	FALSE	FALSE	FALSE	TRUE	FALSE	FALSE	FALSE	TRUE	FALSE	TRUE	FALSE	FALSE	FALSE	TRUE	FALSE	FALSE
chr2L	22451742	22451947	*	0.99999999878324	22451874	31	0	FALSE	FALSE	TRUE	TRUE	TRUE	FALSE	TRUE	TRUE	TRUE	TRUE	FALSE	TRUE	TRUE	FALSE	TRUE	FALSE	TRUE	FALSE	FALSE	FALSE	FALSE	TRUE	FALSE	FALSE
chr2L	22480008	22480323	*	0.99369384765702	22480126	22	0	FALSE	FALSE	FALSE	FALSE	TRUE	FALSE	TRUE	FALSE	FALSE	TRUE	TRUE	TRUE	FALSE	FALSE	FALSE	TRUE	TRUE	FALSE	FALSE	FALSE	FALSE	TRUE	FALSE	FALSE
chr2L	22480747	22481077	*	0.99999997372369	22480896	31	0	FALSE	FALSE	TRUE	FALSE	TRUE	FALSE	TRUE	FALSE	FALSE	TRUE	FALSE	TRUE	FALSE	FALSE	TRUE	FALSE	FALSE	TRUE	FALSE	FALSE	FALSE	TRUE	FALSE	FALSE
chr2L	22482650	22482954	*	1	22482730	105	0	TRUE	TRUE	TRUE	TRUE	TRUE	TRUE	FALSE	FALSE	FALSE	FALSE	FALSE	FALSE	FALSE	TRUE	FALSE	FALSE	NA	NA	FALSE	FALSE	FALSE	TRUE	FALSE	FALSE
chr2L	22483431	22483673	*	1	22483544	84	0	TRUE	FALSE	TRUE	TRUE	TRUE	TRUE	TRUE	TRUE	TRUE	TRUE	TRUE	TRUE	TRUE	TRUE	FALSE	FALSE	NA	NA	FALSE	FALSE	FALSE	TRUE	FALSE	FALSE
chr2L	22498640	22498860	*	0.99999999997989	22498744	58	0	TRUE	TRUE	TRUE	FALSE	TRUE	TRUE	FALSE	FALSE	FALSE	FALSE	FALSE	FALSE	FALSE	TRUE	FALSE	FALSE	NA	NA	FALSE	FALSE	FALSE	TRUE	FALSE	FALSE
chr2L	22499336	22499568	*	0.99999979226247	22499414	39	0	FALSE	FALSE	FALSE	FALSE	TRUE	TRUE	TRUE	FALSE	FALSE	FALSE	FALSE	FALSE	FALSE	FALSE	FALSE	TRUE	FALSE	TRUE	FALSE	FALSE	FALSE	TRUE	FALSE	FALSE
chr2L	22506046	22506264	*	0.99999966018957	22506178	40	0	FALSE	FALSE	TRUE	FALSE	TRUE	TRUE	TRUE	FALSE	FALSE	FALSE	FALSE	TRUE	TRUE	FALSE	TRUE	FALSE	FALSE	TRUE	FALSE	FALSE	FALSE	TRUE	FALSE	FALSE
chr2L	22515097	22515355	*	0.99999999976555	22515162	60	27	FALSE	FALSE	TRUE	TRUE	TRUE	FALSE	TRUE	FALSE	FALSE	FALSE	FALSE	FALSE	FALSE	FALSE	TRUE	FALSE	FALSE	TRUE	FALSE	FALSE	FALSE	TRUE	FALSE	FALSE
chr2L	22516282	22516478	*	0.99999999999997	22516383	94	2	TRUE	TRUE	TRUE	TRUE	TRUE	TRUE	TRUE	TRUE	TRUE	TRUE	FALSE	TRUE	TRUE	TRUE	FALSE	FALSE	NA	NA	FALSE	FALSE	FALSE	TRUE	FALSE	FALSE
chr2L	22517184	22517374	*	0.98745081097433	22517275	31	0	FALSE	FALSE	FALSE	FALSE	TRUE	FALSE	TRUE	FALSE	FALSE	FALSE	FALSE	FALSE	FALSE	FALSE	FALSE	TRUE	FALSE	TRUE	FALSE	FALSE	FALSE	TRUE	FALSE	FALSE
chr2L	22524446	22524817	*	0.99994419665505	22524649	172	17	TRUE	TRUE	TRUE	TRUE	TRUE	TRUE	TRUE	TRUE	TRUE	TRUE	TRUE	TRUE	TRUE	TRUE	FALSE	FALSE	NA	NA	FALSE	FALSE	FALSE	TRUE	FALSE	FALSE
chr2L	22524646	22524811	*	0.99188568656956	22524752	76	17	TRUE	TRUE	TRUE	TRUE	TRUE	TRUE	TRUE	TRUE	TRUE	TRUE	TRUE	TRUE	TRUE	TRUE	FALSE	FALSE	NA	NA	FALSE	FALSE	FALSE	TRUE	FALSE	FALSE
chr2L	22539893	22540244	*	0.94417918524132	22540091	114	32	FALSE	FALSE	TRUE	FALSE	TRUE	TRUE	FALSE	FALSE	FALSE	FALSE	FALSE	FALSE	FALSE	FALSE	TRUE	FALSE	NA	NA	FALSE	FALSE	TRUE	FALSE	TRUE	FALSE
chr2L	22553285	22554297	*	0.99999668530455	22553468	166	20	TRUE	TRUE	TRUE	TRUE	TRUE	TRUE	TRUE	TRUE	TRUE	TRUE	TRUE	TRUE	TRUE	TRUE	FALSE	FALSE	NA	NA	FALSE	FALSE	TRUE	FALSE	TRUE	FALSE
chr2L	22574430	22574734	*	0.86380189132102	22574522	101	30	FALSE	FALSE	FALSE	FALSE	TRUE	TRUE	FALSE	FALSE	FALSE	FALSE	FALSE	FALSE	FALSE	FALSE	FALSE	TRUE	NA	NA	FALSE	FALSE	TRUE	FALSE	FALSE	FALSE
chr2L	22576038	22576299	*	0.99989396785774	22576181	61	12	FALSE	FALSE	FALSE	FALSE	TRUE	TRUE	TRUE	FALSE	FALSE	FALSE	FALSE	TRUE	TRUE	FALSE	FALSE	TRUE	FALSE	TRUE	FALSE	TRUE	FALSE	FALSE	FALSE	FALSE
chr2L	22576728	22577234	*	0.99817230685548	22577100	91	11	FALSE	FALSE	TRUE	TRUE	TRUE	TRUE	TRUE	FALSE	FALSE	FALSE	FALSE	TRUE	TRUE	FALSE	TRUE	FALSE	FALSE	TRUE	FALSE	TRUE	FALSE	FALSE	FALSE	FALSE
chr2L	22578956	22579289	*	0.94953175696047	22579090	113	26	FALSE	FALSE	FALSE	FALSE	TRUE	TRUE	FALSE	FALSE	FALSE	FALSE	FALSE	FALSE	FALSE	FALSE	FALSE	TRUE	NA	NA	TRUE	FALSE	FALSE	FALSE	FALSE	FALSE
chr2L	22590986	22591189	*	0.99466812521238	22591120	121	46	FALSE	FALSE	TRUE	TRUE	TRUE	FALSE	FALSE	FALSE	FALSE	FALSE	FALSE	FALSE	FALSE	FALSE	TRUE	FALSE	NA	NA	FALSE	FALSE	FALSE	TRUE	FALSE	FALSE
chr2L	22592531	22593443	*	0.99996757190477	22592590	47	0	TRUE	FALSE	TRUE	FALSE	TRUE	FALSE	TRUE	TRUE	TRUE	TRUE	FALSE	TRUE	FALSE	TRUE	FALSE	FALSE	NA	NA	FALSE	FALSE	FALSE	TRUE	FALSE	FALSE
chr2L	22594173	22594438	*	0.9989140681688	22594286	27	0	FALSE	FALSE	TRUE	FALSE	TRUE	FALSE	TRUE	FALSE	FALSE	TRUE	FALSE	FALSE	FALSE	FALSE	TRUE	FALSE	FALSE	TRUE	FALSE	FALSE	FALSE	TRUE	FALSE	FALSE
chr2L	22598527	22598780	*	0.99996304961376	22598728	70	0	TRUE	TRUE	TRUE	TRUE	TRUE	FALSE	TRUE	TRUE	FALSE	TRUE	FALSE	FALSE	FALSE	TRUE	FALSE	FALSE	NA	NA	FALSE	FALSE	FALSE	TRUE	FALSE	FALSE
chr2L	22599750	22600188	*	0.99997435662213	22599928	98	40	TRUE	FALSE	TRUE	TRUE	TRUE	TRUE	TRUE	TRUE	FALSE	TRUE	FALSE	FALSE	FALSE	TRUE	FALSE	FALSE	NA	NA	FALSE	FALSE	FALSE	TRUE	FALSE	FALSE
chr2L	22616212	22616378	*	1	22616320	78	0	TRUE	TRUE	TRUE	TRUE	TRUE	FALSE	TRUE	TRUE	TRUE	TRUE	TRUE	TRUE	FALSE	TRUE	FALSE	FALSE	NA	NA	FALSE	FALSE	FALSE	TRUE	FALSE	FALSE
chr2L	22618343	22618544	*	0.99015216867411	22618441	50	0	FALSE	FALSE	FALSE	FALSE	TRUE	FALSE	FALSE	FALSE	FALSE	FALSE	FALSE	FALSE	FALSE	FALSE	FALSE	TRUE	NA	NA	FALSE	FALSE	FALSE	TRUE	FALSE	FALSE
chr2L	22621722	22621917	*	0.99846942853301	22621804	33	0	FALSE	FALSE	FALSE	FALSE	TRUE	TRUE	FALSE	FALSE	FALSE	FALSE	FALSE	FALSE	FALSE	FALSE	FALSE	TRUE	NA	NA	FALSE	FALSE	FALSE	TRUE	FALSE	FALSE
chr2L	22624401	22624641	*	0.99999999999966	22624559	58	0	TRUE	TRUE	TRUE	TRUE	TRUE	FALSE	TRUE	TRUE	FALSE	TRUE	FALSE	FALSE	FALSE	TRUE	FALSE	FALSE	NA	NA	FALSE	FALSE	FALSE	TRUE	FALSE	FALSE
chr2L	22625499	22625783	*	0.99998847730458	22625665	56	0	TRUE	TRUE	TRUE	FALSE	TRUE	FALSE	TRUE	FALSE	FALSE	TRUE	FALSE	TRUE	FALSE	TRUE	FALSE	FALSE	NA	NA	FALSE	FALSE	FALSE	TRUE	FALSE	FALSE
chr2L	22631835	22632145	*	0.97082845048645	22631969	136	20	FALSE	FALSE	FALSE	FALSE	TRUE	TRUE	FALSE	FALSE	FALSE	FALSE	FALSE	FALSE	FALSE	FALSE	FALSE	TRUE	NA	NA	FALSE	FALSE	FALSE	TRUE	FALSE	FALSE
chr2L	22632731	22633196	*	0.9996921658946	22632971	137	36	TRUE	FALSE	TRUE	TRUE	TRUE	TRUE	FALSE	FALSE	FALSE	FALSE	FALSE	FALSE	FALSE	TRUE	FALSE	FALSE	NA	NA	FALSE	FALSE	FALSE	TRUE	FALSE	FALSE
chr2L	22636328	22636666	*	0.99999999932265	22636494	209	37	TRUE	TRUE	TRUE	TRUE	TRUE	TRUE	TRUE	TRUE	TRUE	TRUE	FALSE	TRUE	TRUE	TRUE	FALSE	FALSE	NA	NA	FALSE	FALSE	TRUE	FALSE	TRUE	FALSE
chr2L	22672887	22673206	*	0.98178863867267	22673064	146	15	TRUE	FALSE	TRUE	TRUE	TRUE	TRUE	TRUE	TRUE	FALSE	TRUE	TRUE	TRUE	TRUE	TRUE	FALSE	FALSE	NA	NA	FALSE	FALSE	TRUE	FALSE	TRUE	FALSE
chr2L	22709614	22709789	*	0.99472677043513	22709695	37	6	FALSE	FALSE	FALSE	FALSE	TRUE	FALSE	TRUE	FALSE	FALSE	FALSE	FALSE	FALSE	FALSE	FALSE	FALSE	TRUE	FALSE	TRUE	FALSE	FALSE	FALSE	TRUE	FALSE	FALSE
chr2L	22733971	22734161	*	0.99999999977514	22734095	190	40	TRUE	TRUE	TRUE	TRUE	TRUE	TRUE	TRUE	TRUE	TRUE	TRUE	TRUE	TRUE	TRUE	TRUE	FALSE	FALSE	NA	NA	FALSE	FALSE	FALSE	TRUE	FALSE	FALSE
chr2L	22746134	22747134	*	0.99999043793063	22746805	140	36	TRUE	FALSE	TRUE	TRUE	TRUE	TRUE	TRUE	TRUE	FALSE	TRUE	TRUE	TRUE	TRUE	TRUE	FALSE	FALSE	NA	NA	FALSE	FALSE	TRUE	FALSE	TRUE	FALSE
chr2L	22755899	22756182	*	0.99999724420632	22756038	194	28	FALSE	FALSE	TRUE	TRUE	TRUE	TRUE	TRUE	TRUE	TRUE	TRUE	FALSE	TRUE	TRUE	FALSE	TRUE	FALSE	TRUE	FALSE	FALSE	FALSE	TRUE	FALSE	TRUE	FALSE
chr2L	22766505	22766682	*	0.9999526519645	22766626	25	0	FALSE	FALSE	TRUE	FALSE	TRUE	FALSE	FALSE	FALSE	FALSE	FALSE	FALSE	FALSE	FALSE	FALSE	TRUE	FALSE	NA	NA	FALSE	FALSE	FALSE	TRUE	FALSE	FALSE
chr2L	22772904	22773169	*	1	22773083	49	0	FALSE	FALSE	TRUE	FALSE	TRUE	TRUE	FALSE	FALSE	FALSE	FALSE	FALSE	FALSE	FALSE	FALSE	TRUE	FALSE	NA	NA	FALSE	FALSE	FALSE	TRUE	FALSE	FALSE
chr2L	22839180	22839374	*	0.99998779845164	22839273	9	0	FALSE	FALSE	FALSE	FALSE	TRUE	FALSE	TRUE	TRUE	FALSE	TRUE	FALSE	TRUE	FALSE	FALSE	FALSE	TRUE	TRUE	FALSE	FALSE	FALSE	FALSE	TRUE	FALSE	FALSE
chr2L	22914238	22914421	*	0.93086969676474	22914317	22	0	FALSE	FALSE	FALSE	FALSE	TRUE	FALSE	TRUE	FALSE	FALSE	TRUE	FALSE	FALSE	FALSE	FALSE	FALSE	TRUE	TRUE	FALSE	FALSE	FALSE	FALSE	TRUE	FALSE	FALSE
chr2L	22917052	22917226	*	0.99923413481806	22917170	24	0	FALSE	FALSE	FALSE	FALSE	TRUE	FALSE	FALSE	FALSE	FALSE	FALSE	FALSE	FALSE	FALSE	FALSE	FALSE	TRUE	NA	NA	FALSE	FALSE	FALSE	TRUE	FALSE	FALSE
chr2L	22931013	22931114	*	0.99990040645187	22931065	58	4	FALSE	FALSE	TRUE	FALSE	TRUE	FALSE	TRUE	TRUE	FALSE	TRUE	FALSE	TRUE	FALSE	FALSE	TRUE	FALSE	TRUE	FALSE	FALSE	FALSE	FALSE	TRUE	FALSE	FALSE
chr2L	22931892	22932069	*	0.97922264393356	22931990	26	0	FALSE	FALSE	FALSE	FALSE	TRUE	FALSE	TRUE	FALSE	FALSE	FALSE	FALSE	FALSE	FALSE	FALSE	FALSE	TRUE	FALSE	TRUE	FALSE	FALSE	FALSE	TRUE	FALSE	FALSE
chr2L	22933238	22933410	*	0.99999990601465	22933352	40	0	TRUE	TRUE	TRUE	FALSE	TRUE	TRUE	FALSE	FALSE	FALSE	FALSE	FALSE	FALSE	FALSE	TRUE	FALSE	FALSE	NA	NA	FALSE	FALSE	FALSE	TRUE	FALSE	FALSE
chr2L	22934290	22934470	*	0.99999999989182	22934399	54	0	FALSE	FALSE	FALSE	FALSE	TRUE	TRUE	FALSE	FALSE	FALSE	FALSE	FALSE	FALSE	FALSE	FALSE	FALSE	TRUE	NA	NA	FALSE	FALSE	FALSE	TRUE	FALSE	FALSE
chr2L	22943924	22944134	*	0.99999944958169	22944024	42	0	FALSE	FALSE	FALSE	FALSE	TRUE	FALSE	FALSE	FALSE	FALSE	FALSE	FALSE	FALSE	FALSE	FALSE	FALSE	TRUE	NA	NA	FALSE	FALSE	FALSE	TRUE	FALSE	FALSE
chr2L	22945080	22945288	*	0.99999999951744	22945218	47	0	FALSE	FALSE	TRUE	FALSE	TRUE	TRUE	TRUE	FALSE	FALSE	FALSE	FALSE	FALSE	FALSE	FALSE	TRUE	FALSE	FALSE	TRUE	FALSE	FALSE	FALSE	TRUE	FALSE	FALSE
chr2L	22953688	22953871	*	0.99999999636344	22953756	53	0	FALSE	FALSE	TRUE	FALSE	TRUE	TRUE	TRUE	FALSE	FALSE	TRUE	FALSE	TRUE	FALSE	FALSE	TRUE	FALSE	FALSE	TRUE	FALSE	FALSE	FALSE	TRUE	FALSE	FALSE
chr2L	22954372	22954570	*	0.99788024494897	22954477	28	0	FALSE	FALSE	FALSE	FALSE	TRUE	FALSE	TRUE	FALSE	FALSE	TRUE	FALSE	TRUE	TRUE	FALSE	FALSE	TRUE	TRUE	FALSE	FALSE	FALSE	FALSE	TRUE	FALSE	FALSE
chr2L	22956638	22956843	*	0.9999999791114	22956794	53	0	TRUE	TRUE	TRUE	FALSE	TRUE	TRUE	TRUE	TRUE	TRUE	TRUE	TRUE	TRUE	TRUE	TRUE	FALSE	FALSE	NA	NA	FALSE	FALSE	FALSE	TRUE	FALSE	FALSE
chr2L	22961715	22961905	*	0.99999267619638	22961792	44	2	FALSE	FALSE	FALSE	FALSE	TRUE	FALSE	TRUE	TRUE	FALSE	FALSE	FALSE	FALSE	FALSE	FALSE	FALSE	TRUE	FALSE	TRUE	FALSE	FALSE	FALSE	TRUE	FALSE	FALSE
chr2L	22966863	22967088	*	0.98731458051126	22966927	63	6	FALSE	FALSE	FALSE	FALSE	TRUE	TRUE	TRUE	FALSE	FALSE	FALSE	FALSE	TRUE	FALSE	FALSE	FALSE	TRUE	FALSE	TRUE	FALSE	FALSE	FALSE	TRUE	FALSE	FALSE
chr2L	22968452	22968953	*	0.96283550031771	22968778	47	25	FALSE	FALSE	FALSE	FALSE	TRUE	FALSE	FALSE	FALSE	FALSE	FALSE	FALSE	FALSE	FALSE	FALSE	FALSE	TRUE	NA	NA	FALSE	FALSE	FALSE	TRUE	FALSE	FALSE
chr2L	22988234	22988479	*	0.99523146155995	22988365	41	21	FALSE	FALSE	FALSE	FALSE	TRUE	TRUE	TRUE	FALSE	FALSE	FALSE	FALSE	TRUE	FALSE	FALSE	FALSE	TRUE	FALSE	TRUE	FALSE	FALSE	FALSE	TRUE	FALSE	FALSE
chr2L	23004818	23005263	*	0.94528414171409	23005013	97	42	FALSE	FALSE	TRUE	TRUE	TRUE	FALSE	TRUE	TRUE	TRUE	FALSE	FALSE	TRUE	FALSE	FALSE	TRUE	FALSE	TRUE	FALSE	FALSE	FALSE	FALSE	TRUE	FALSE	FALSE
chr2L	23044959	23045220	*	0.99996972310564	23045030	34	1	TRUE	FALSE	TRUE	FALSE	TRUE	FALSE	TRUE	TRUE	FALSE	TRUE	FALSE	FALSE	FALSE	TRUE	FALSE	FALSE	NA	NA	FALSE	FALSE	FALSE	TRUE	FALSE	FALSE
chr2L	23048697	23049197	*	0.99997084525034	23048861	155	16	FALSE	FALSE	TRUE	TRUE	TRUE	TRUE	TRUE	FALSE	FALSE	TRUE	TRUE	TRUE	TRUE	FALSE	TRUE	FALSE	FALSE	TRUE	FALSE	FALSE	FALSE	TRUE	FALSE	FALSE
chr2L	23056624	23056792	*	0.99255250812777	23056678	33	2	FALSE	FALSE	FALSE	FALSE	TRUE	FALSE	TRUE	TRUE	FALSE	TRUE	FALSE	FALSE	FALSE	FALSE	FALSE	TRUE	TRUE	FALSE	FALSE	FALSE	FALSE	TRUE	FALSE	FALSE
chr2L	23069797	23070305	*	0.99976164429342	23070202	136	68	FALSE	FALSE	TRUE	TRUE	TRUE	FALSE	TRUE	TRUE	TRUE	TRUE	TRUE	TRUE	TRUE	FALSE	TRUE	FALSE	TRUE	FALSE	FALSE	FALSE	TRUE	FALSE	TRUE	FALSE
chr2L	23077447	23077683	*	0.98044082253714	23077615	106	36	TRUE	FALSE	TRUE	TRUE	TRUE	TRUE	TRUE	FALSE	FALSE	TRUE	TRUE	TRUE	TRUE	TRUE	FALSE	FALSE	NA	NA	FALSE	FALSE	FALSE	TRUE	FALSE	FALSE
chr2L	23091202	23091644	*	0.9999999606368	23091347	193	33	TRUE	TRUE	TRUE	TRUE	TRUE	TRUE	TRUE	TRUE	TRUE	TRUE	TRUE	TRUE	TRUE	TRUE	FALSE	FALSE	NA	NA	FALSE	FALSE	TRUE	FALSE	TRUE	FALSE
chr2L	23123269	23123475	*	0.82083624876533	23123358	31	0	FALSE	FALSE	FALSE	FALSE	TRUE	FALSE	FALSE	FALSE	FALSE	FALSE	FALSE	FALSE	FALSE	FALSE	FALSE	TRUE	NA	NA	FALSE	FALSE	FALSE	TRUE	FALSE	FALSE
chr2L	23129602	23129836	*	0.99999959292455	23129684	67	11	FALSE	FALSE	TRUE	FALSE	TRUE	FALSE	FALSE	FALSE	FALSE	FALSE	FALSE	FALSE	FALSE	FALSE	TRUE	FALSE	NA	NA	FALSE	FALSE	FALSE	TRUE	FALSE	FALSE
chr2L	23133158	23133465	*	0.99999996278103	23133292	59	7	TRUE	TRUE	TRUE	FALSE	TRUE	TRUE	FALSE	FALSE	FALSE	FALSE	FALSE	FALSE	FALSE	TRUE	FALSE	FALSE	NA	NA	FALSE	FALSE	FALSE	TRUE	FALSE	FALSE
chr2L	23134479	23134707	*	0.99995529472363	23134596	51	6	FALSE	FALSE	FALSE	FALSE	TRUE	FALSE	TRUE	FALSE	FALSE	FALSE	FALSE	TRUE	TRUE	FALSE	FALSE	TRUE	FALSE	TRUE	FALSE	FALSE	FALSE	TRUE	FALSE	FALSE
chr2L	23135671	23135878	*	0.99997926146639	23135776	58	6	TRUE	FALSE	TRUE	FALSE	TRUE	TRUE	FALSE	FALSE	FALSE	FALSE	FALSE	FALSE	FALSE	TRUE	FALSE	FALSE	NA	NA	FALSE	FALSE	FALSE	TRUE	FALSE	FALSE
chr2L	23164172	23164526	*	0.9951728179524	23164425	49	25	FALSE	FALSE	FALSE	FALSE	TRUE	FALSE	TRUE	FALSE	FALSE	TRUE	FALSE	TRUE	TRUE	FALSE	FALSE	TRUE	TRUE	FALSE	FALSE	FALSE	FALSE	TRUE	FALSE	FALSE
chr2L	23168773	23169439	*	0.99999899663157	23169249	161	44	TRUE	FALSE	TRUE	TRUE	TRUE	TRUE	TRUE	TRUE	TRUE	TRUE	TRUE	TRUE	TRUE	TRUE	FALSE	FALSE	NA	NA	TRUE	FALSE	FALSE	FALSE	FALSE	FALSE
chr2L	23170730	23171062	*	0.99999964949106	23170824	74	0	TRUE	FALSE	TRUE	TRUE	TRUE	TRUE	TRUE	FALSE	FALSE	TRUE	FALSE	TRUE	FALSE	TRUE	FALSE	FALSE	NA	NA	FALSE	FALSE	FALSE	TRUE	FALSE	FALSE
chr2L	23189143	23189322	*	1	23189273	112	9	FALSE	FALSE	TRUE	TRUE	TRUE	FALSE	TRUE	TRUE	FALSE	TRUE	FALSE	TRUE	FALSE	FALSE	TRUE	FALSE	TRUE	FALSE	FALSE	FALSE	FALSE	TRUE	FALSE	FALSE
chr2L	23191909	23192137	*	0.99833603570495	23191985	131	43	TRUE	FALSE	TRUE	FALSE	TRUE	TRUE	TRUE	TRUE	FALSE	TRUE	TRUE	TRUE	FALSE	TRUE	FALSE	FALSE	NA	NA	FALSE	FALSE	FALSE	TRUE	FALSE	FALSE
chr2L	23197557	23197677	*	0.89070782735299	23197619	64	17	FALSE	FALSE	FALSE	FALSE	TRUE	FALSE	TRUE	FALSE	FALSE	TRUE	FALSE	FALSE	FALSE	FALSE	FALSE	TRUE	TRUE	FALSE	FALSE	FALSE	FALSE	TRUE	FALSE	FALSE
chr2L	23199413	23199592	*	0.99999999965026	23199468	47	0	FALSE	FALSE	TRUE	FALSE	TRUE	TRUE	FALSE	FALSE	FALSE	FALSE	FALSE	FALSE	FALSE	FALSE	TRUE	FALSE	NA	NA	FALSE	FALSE	FALSE	TRUE	FALSE	FALSE
chr2L	23214501	23215111	*	0.99999448750946	23214674	85	17	TRUE	FALSE	TRUE	TRUE	TRUE	TRUE	FALSE	FALSE	FALSE	FALSE	FALSE	FALSE	FALSE	TRUE	FALSE	FALSE	NA	NA	FALSE	FALSE	FALSE	TRUE	FALSE	FALSE
chr2L	23215890	23216115	*	0.99998664241196	23215953	54	19	FALSE	FALSE	FALSE	FALSE	TRUE	TRUE	TRUE	TRUE	TRUE	TRUE	FALSE	FALSE	FALSE	FALSE	FALSE	TRUE	TRUE	FALSE	FALSE	FALSE	FALSE	TRUE	FALSE	FALSE
chr2L	23218502	23218789	*	0.98085062449437	23218601	33	0	FALSE	FALSE	FALSE	FALSE	TRUE	TRUE	FALSE	FALSE	FALSE	FALSE	FALSE	FALSE	FALSE	FALSE	FALSE	TRUE	NA	NA	FALSE	FALSE	FALSE	TRUE	FALSE	FALSE
chr2L	23228522	23228750	*	0.99999755422458	23228653	40	1	FALSE	FALSE	FALSE	FALSE	TRUE	TRUE	TRUE	TRUE	FALSE	TRUE	FALSE	TRUE	FALSE	FALSE	FALSE	TRUE	TRUE	FALSE	FALSE	FALSE	FALSE	TRUE	FALSE	FALSE
chr2L	23233710	23234230	*	0.99288707239028	23233877	61	0	FALSE	FALSE	TRUE	FALSE	TRUE	TRUE	TRUE	TRUE	TRUE	FALSE	FALSE	FALSE	FALSE	FALSE	TRUE	FALSE	TRUE	FALSE	FALSE	FALSE	FALSE	TRUE	FALSE	FALSE
chr2L	23239642	23240000	*	0.88414923821129	23239748	86	0	FALSE	FALSE	TRUE	FALSE	TRUE	TRUE	TRUE	TRUE	FALSE	TRUE	FALSE	TRUE	FALSE	FALSE	TRUE	FALSE	TRUE	FALSE	FALSE	FALSE	FALSE	TRUE	FALSE	FALSE
chr2L	23239577	23240155	*	0.97623726410141	23239748	86	32	FALSE	FALSE	TRUE	FALSE	TRUE	TRUE	TRUE	TRUE	FALSE	TRUE	FALSE	TRUE	FALSE	FALSE	TRUE	FALSE	TRUE	FALSE	FALSE	FALSE	FALSE	TRUE	FALSE	FALSE
chr2L	23241119	23241398	*	0.99773814045375	23241177	109	50	TRUE	FALSE	TRUE	TRUE	TRUE	FALSE	TRUE	TRUE	TRUE	TRUE	TRUE	TRUE	FALSE	TRUE	FALSE	FALSE	NA	NA	FALSE	FALSE	FALSE	TRUE	FALSE	FALSE
chr2L	23285800	23286409	*	0.99999994065337	23286205	71	10	TRUE	FALSE	TRUE	TRUE	TRUE	TRUE	TRUE	FALSE	FALSE	TRUE	FALSE	TRUE	TRUE	TRUE	FALSE	FALSE	NA	NA	FALSE	FALSE	FALSE	TRUE	FALSE	FALSE
chr2L	23298495	23299089	*	0.90643189818818	23298829	107	33	TRUE	FALSE	TRUE	FALSE	TRUE	TRUE	TRUE	FALSE	FALSE	TRUE	FALSE	TRUE	TRUE	TRUE	FALSE	FALSE	NA	NA	FALSE	FALSE	FALSE	TRUE	FALSE	FALSE
chr2L	23303081	23303311	*	0.99376534536864	23303153	43	0	TRUE	FALSE	TRUE	FALSE	TRUE	FALSE	FALSE	FALSE	FALSE	FALSE	FALSE	FALSE	FALSE	TRUE	FALSE	FALSE	NA	NA	FALSE	FALSE	FALSE	TRUE	FALSE	FALSE
chr2L	23335163	23335404	*	0.98703263408646	23335303	80	16	FALSE	FALSE	FALSE	FALSE	TRUE	FALSE	TRUE	FALSE	FALSE	TRUE	FALSE	TRUE	FALSE	FALSE	FALSE	TRUE	TRUE	FALSE	FALSE	FALSE	FALSE	TRUE	FALSE	FALSE
chr2L	23358374	23358655	*	0.89238960727803	23358550	60	19	FALSE	FALSE	FALSE	FALSE	TRUE	TRUE	FALSE	FALSE	FALSE	FALSE	FALSE	FALSE	FALSE	FALSE	FALSE	TRUE	NA	NA	FALSE	FALSE	FALSE	TRUE	FALSE	FALSE
chr2L	23372625	23372958	*	1	23372889	320	165	FALSE	FALSE	FALSE	FALSE	TRUE	TRUE	TRUE	FALSE	FALSE	FALSE	FALSE	TRUE	TRUE	FALSE	FALSE	TRUE	FALSE	TRUE	FALSE	FALSE	FALSE	TRUE	FALSE	FALSE
chr2L	23374166	23374378	*	0.99999999999998	23374329	228	63	TRUE	TRUE	TRUE	TRUE	TRUE	FALSE	TRUE	TRUE	TRUE	TRUE	TRUE	TRUE	TRUE	TRUE	FALSE	FALSE	NA	NA	FALSE	FALSE	FALSE	TRUE	FALSE	FALSE
chr2L	23375782	23376009	*	0.99998679804443	23375871	64	0	FALSE	FALSE	TRUE	FALSE	TRUE	TRUE	FALSE	FALSE	FALSE	FALSE	FALSE	FALSE	FALSE	FALSE	TRUE	FALSE	NA	NA	FALSE	FALSE	FALSE	TRUE	FALSE	FALSE
chr2L	23389132	23389619	*	0.98590551686729	23389371	177	31	FALSE	FALSE	TRUE	TRUE	TRUE	TRUE	TRUE	TRUE	FALSE	TRUE	FALSE	TRUE	TRUE	FALSE	TRUE	FALSE	TRUE	FALSE	FALSE	FALSE	FALSE	TRUE	FALSE	FALSE
chr2L	23389903	23390444	*	0.96275089702342	23390322	126	35	FALSE	FALSE	FALSE	FALSE	TRUE	TRUE	TRUE	FALSE	FALSE	TRUE	FALSE	TRUE	TRUE	FALSE	FALSE	TRUE	TRUE	FALSE	FALSE	FALSE	FALSE	TRUE	FALSE	FALSE
chr2L	23391440	23391957	*	0.99421428186151	23391707	185	33	FALSE	FALSE	FALSE	FALSE	TRUE	TRUE	TRUE	FALSE	FALSE	FALSE	FALSE	TRUE	TRUE	FALSE	FALSE	TRUE	FALSE	TRUE	FALSE	FALSE	FALSE	TRUE	FALSE	FALSE
chr2L	23397161	23397355	*	1	23397243	186	25	FALSE	FALSE	TRUE	TRUE	TRUE	TRUE	FALSE	FALSE	FALSE	FALSE	FALSE	FALSE	FALSE	FALSE	TRUE	FALSE	NA	NA	FALSE	FALSE	FALSE	TRUE	FALSE	FALSE
chr2L	23399066	23399296	*	0.99663531821794	23399115	67	7	FALSE	FALSE	TRUE	TRUE	TRUE	FALSE	FALSE	FALSE	FALSE	FALSE	FALSE	FALSE	FALSE	FALSE	TRUE	FALSE	NA	NA	FALSE	FALSE	FALSE	TRUE	FALSE	FALSE
chr2L	23402953	23403257	*	0.99968785994775	23403157	141	45	FALSE	FALSE	TRUE	FALSE	TRUE	TRUE	TRUE	FALSE	FALSE	TRUE	FALSE	TRUE	TRUE	FALSE	TRUE	FALSE	FALSE	TRUE	FALSE	FALSE	FALSE	TRUE	FALSE	FALSE
chr2L	23405527	23405790	*	0.99998901253937	23405610	80	0	FALSE	FALSE	FALSE	FALSE	TRUE	TRUE	TRUE	FALSE	FALSE	TRUE	FALSE	TRUE	FALSE	FALSE	FALSE	TRUE	TRUE	FALSE	FALSE	FALSE	FALSE	TRUE	FALSE	FALSE
chr2L	23419627	23420009	*	0.85886347118518	23419821	106	17	FALSE	FALSE	FALSE	FALSE	TRUE	TRUE	FALSE	FALSE	FALSE	FALSE	FALSE	FALSE	FALSE	FALSE	FALSE	TRUE	NA	NA	FALSE	FALSE	FALSE	TRUE	FALSE	FALSE
chr2L	23424165	23424581	*	0.94401826924146	23424353	57	6	FALSE	FALSE	FALSE	FALSE	TRUE	FALSE	TRUE	FALSE	FALSE	FALSE	FALSE	FALSE	FALSE	FALSE	FALSE	TRUE	FALSE	TRUE	FALSE	FALSE	FALSE	TRUE	FALSE	FALSE
chr2L	23433810	23434052	*	1	23433941	159	16	TRUE	FALSE	TRUE	TRUE	TRUE	TRUE	TRUE	TRUE	TRUE	TRUE	TRUE	TRUE	TRUE	TRUE	FALSE	FALSE	NA	NA	FALSE	FALSE	FALSE	TRUE	FALSE	FALSE
chr2L	23436770	23437150	*	0.86025669515943	23437009	50	18	FALSE	FALSE	FALSE	FALSE	TRUE	FALSE	FALSE	FALSE	FALSE	FALSE	FALSE	FALSE	FALSE	FALSE	FALSE	TRUE	NA	NA	FALSE	FALSE	FALSE	TRUE	FALSE	FALSE
chr2L	23438596	23438921	*	0.99996230084358	23438766	44	8	FALSE	FALSE	TRUE	FALSE	TRUE	FALSE	TRUE	FALSE	FALSE	FALSE	FALSE	TRUE	FALSE	FALSE	TRUE	FALSE	FALSE	TRUE	FALSE	FALSE	FALSE	TRUE	FALSE	FALSE
chr2L	23440572	23440813	*	0.99999969409403	23440735	47	0	FALSE	FALSE	FALSE	FALSE	TRUE	TRUE	TRUE	FALSE	FALSE	TRUE	FALSE	TRUE	TRUE	FALSE	FALSE	TRUE	TRUE	FALSE	FALSE	FALSE	FALSE	TRUE	FALSE	FALSE
chr2L	23447177	23447522	*	0.9998664062995	23447314	44	5	FALSE	FALSE	FALSE	FALSE	TRUE	FALSE	TRUE	FALSE	FALSE	FALSE	FALSE	TRUE	FALSE	FALSE	FALSE	TRUE	FALSE	TRUE	FALSE	FALSE	FALSE	TRUE	FALSE	FALSE
chr2L	23453315	23453518	*	0.99238668655783	23453370	33	7	FALSE	FALSE	TRUE	FALSE	TRUE	FALSE	FALSE	FALSE	FALSE	FALSE	FALSE	FALSE	FALSE	FALSE	TRUE	FALSE	NA	NA	FALSE	FALSE	FALSE	TRUE	FALSE	FALSE
chr2L	23454812	23455010	*	0.99999999924435	23454883	53	0	FALSE	FALSE	TRUE	FALSE	TRUE	FALSE	TRUE	FALSE	FALSE	FALSE	FALSE	TRUE	FALSE	FALSE	TRUE	FALSE	FALSE	TRUE	FALSE	FALSE	FALSE	TRUE	FALSE	FALSE
chr2L	23460473	23460705	*	0.9999976663706	23460524	59	19	TRUE	FALSE	TRUE	FALSE	TRUE	FALSE	TRUE	TRUE	TRUE	TRUE	FALSE	TRUE	FALSE	TRUE	FALSE	FALSE	NA	NA	FALSE	FALSE	FALSE	TRUE	FALSE	FALSE
chr2L	23461288	23461515	*	0.99999968515698	23461400	83	22	TRUE	FALSE	TRUE	TRUE	TRUE	TRUE	TRUE	TRUE	TRUE	TRUE	FALSE	TRUE	TRUE	TRUE	FALSE	FALSE	NA	NA	FALSE	FALSE	FALSE	TRUE	FALSE	FALSE
chr2L	23463207	23463625	*	0.99999997744828	23463406	74	6	FALSE	FALSE	TRUE	TRUE	TRUE	TRUE	TRUE	TRUE	TRUE	TRUE	FALSE	TRUE	TRUE	FALSE	TRUE	FALSE	TRUE	FALSE	FALSE	FALSE	FALSE	TRUE	FALSE	FALSE
chr2L	23475119	23475377	*	1	23475228	56	0	TRUE	FALSE	TRUE	TRUE	TRUE	TRUE	TRUE	FALSE	FALSE	TRUE	TRUE	TRUE	FALSE	TRUE	FALSE	FALSE	NA	NA	FALSE	FALSE	FALSE	TRUE	FALSE	FALSE
chr2L	23477621	23477799	*	1	23477722	25	0	TRUE	FALSE	TRUE	FALSE	TRUE	FALSE	TRUE	TRUE	FALSE	TRUE	FALSE	TRUE	FALSE	TRUE	FALSE	FALSE	NA	NA	FALSE	FALSE	FALSE	TRUE	FALSE	FALSE
chr2L	23478345	23478560	*	1	23478459	17	0	TRUE	FALSE	TRUE	TRUE	TRUE	FALSE	TRUE	TRUE	FALSE	TRUE	TRUE	FALSE	FALSE	TRUE	FALSE	FALSE	NA	NA	FALSE	FALSE	FALSE	TRUE	FALSE	FALSE
chr2L	23479892	23480107	*	0.99990372148859	23479995	6	0	FALSE	FALSE	FALSE	FALSE	TRUE	FALSE	TRUE	TRUE	FALSE	FALSE	FALSE	TRUE	FALSE	FALSE	FALSE	TRUE	FALSE	TRUE	FALSE	FALSE	FALSE	TRUE	FALSE	FALSE
chr2L	23481505	23481686	*	0.99999965486332	23481587	9	0	FALSE	FALSE	FALSE	FALSE	TRUE	FALSE	FALSE	FALSE	FALSE	FALSE	FALSE	FALSE	FALSE	FALSE	FALSE	TRUE	NA	NA	FALSE	FALSE	FALSE	TRUE	FALSE	FALSE
chr2L	23483371	23483673	*	1	23483495	56	2	TRUE	TRUE	TRUE	TRUE	TRUE	FALSE	TRUE	FALSE	FALSE	TRUE	TRUE	TRUE	TRUE	TRUE	FALSE	FALSE	NA	NA	FALSE	FALSE	FALSE	TRUE	FALSE	FALSE
chr2L	23498003	23498204	*	1	23498108	31	0	TRUE	FALSE	TRUE	FALSE	TRUE	FALSE	TRUE	TRUE	TRUE	TRUE	FALSE	TRUE	FALSE	TRUE	FALSE	FALSE	NA	NA	FALSE	FALSE	FALSE	TRUE	FALSE	FALSE
chr2L	23504823	23505791	*	1	23505456	60	5	TRUE	FALSE	TRUE	TRUE	TRUE	FALSE	TRUE	TRUE	TRUE	TRUE	TRUE	TRUE	FALSE	TRUE	FALSE	FALSE	NA	NA	FALSE	FALSE	FALSE	TRUE	FALSE	FALSE
chr2L	23509693	23509879	*	1	23509812	19	0	TRUE	FALSE	TRUE	TRUE	TRUE	FALSE	TRUE	TRUE	FALSE	TRUE	FALSE	TRUE	FALSE	TRUE	FALSE	FALSE	NA	NA	FALSE	FALSE	FALSE	TRUE	FALSE	FALSE
chr2L	23512779	23512999	*	1	23512919	954	4	TRUE	TRUE	TRUE	TRUE	TRUE	TRUE	TRUE	TRUE	TRUE	TRUE	TRUE	TRUE	TRUE	TRUE	FALSE	FALSE	NA	NA	FALSE	FALSE	FALSE	TRUE	FALSE	FALSE
chr2R	6615	6816	*	0.99999999895021	6724	72	0	TRUE	FALSE	TRUE	FALSE	TRUE	TRUE	TRUE	TRUE	FALSE	TRUE	TRUE	TRUE	FALSE	TRUE	FALSE	FALSE	NA	NA	FALSE	FALSE	FALSE	TRUE	FALSE	FALSE
chr2R	23006	23222	*	0.93247505153589	23102	31	0	FALSE	FALSE	TRUE	FALSE	TRUE	FALSE	FALSE	FALSE	FALSE	FALSE	FALSE	FALSE	FALSE	FALSE	TRUE	FALSE	NA	NA	FALSE	FALSE	FALSE	TRUE	FALSE	FALSE
chr2R	25246	25544	*	0.99999799477161	25417	77	0	TRUE	FALSE	TRUE	TRUE	TRUE	FALSE	TRUE	TRUE	TRUE	TRUE	TRUE	TRUE	FALSE	TRUE	FALSE	FALSE	NA	NA	FALSE	FALSE	FALSE	TRUE	FALSE	FALSE
chr2R	31308	31450	*	0.99998122357914	31364	68	4	FALSE	FALSE	TRUE	FALSE	TRUE	FALSE	FALSE	FALSE	FALSE	FALSE	FALSE	FALSE	FALSE	FALSE	TRUE	FALSE	NA	NA	FALSE	FALSE	FALSE	TRUE	FALSE	FALSE
chr2R	33994	34097	*	0.99999988919292	34046	84	16	TRUE	TRUE	TRUE	TRUE	TRUE	TRUE	TRUE	FALSE	FALSE	FALSE	FALSE	TRUE	TRUE	TRUE	FALSE	FALSE	NA	NA	FALSE	FALSE	FALSE	TRUE	FALSE	FALSE
chr2R	35389	35554	*	0.99991626924582	35478	32	0	TRUE	FALSE	TRUE	FALSE	TRUE	FALSE	TRUE	TRUE	FALSE	FALSE	FALSE	TRUE	TRUE	TRUE	FALSE	FALSE	NA	NA	FALSE	FALSE	FALSE	TRUE	FALSE	FALSE
chr2R	36678	37119	*	0.99999892999039	36945	85	0	TRUE	FALSE	TRUE	TRUE	TRUE	TRUE	TRUE	TRUE	TRUE	TRUE	TRUE	TRUE	TRUE	TRUE	FALSE	FALSE	NA	NA	FALSE	FALSE	FALSE	TRUE	FALSE	FALSE
chr2R	38711	38893	*	0.9886873130095	38807	39	0	TRUE	FALSE	TRUE	FALSE	TRUE	FALSE	TRUE	FALSE	FALSE	FALSE	FALSE	FALSE	FALSE	TRUE	FALSE	FALSE	NA	NA	FALSE	FALSE	FALSE	TRUE	FALSE	FALSE
chr2R	39081	39422	*	0.88305106421027	39338	89	1	FALSE	FALSE	FALSE	FALSE	TRUE	FALSE	FALSE	FALSE	FALSE	FALSE	FALSE	FALSE	FALSE	FALSE	FALSE	TRUE	NA	NA	FALSE	FALSE	FALSE	TRUE	FALSE	FALSE
chr2R	40113	40284	*	0.99999999994755	40190	115	0	TRUE	FALSE	TRUE	FALSE	TRUE	TRUE	TRUE	TRUE	TRUE	TRUE	TRUE	TRUE	TRUE	TRUE	FALSE	FALSE	NA	NA	FALSE	FALSE	FALSE	TRUE	FALSE	FALSE
chr2R	44350	44553	*	0.99806849847218	44452	38	0	FALSE	FALSE	FALSE	FALSE	TRUE	FALSE	FALSE	FALSE	FALSE	FALSE	FALSE	FALSE	FALSE	FALSE	FALSE	TRUE	NA	NA	FALSE	FALSE	FALSE	TRUE	FALSE	FALSE
chr2R	47628	47880	*	0.81871770936983	47684	19	0	FALSE	FALSE	FALSE	FALSE	TRUE	TRUE	FALSE	FALSE	FALSE	FALSE	FALSE	FALSE	FALSE	FALSE	FALSE	TRUE	NA	NA	FALSE	FALSE	FALSE	TRUE	FALSE	FALSE
chr2R	60572	60791	*	0.99999746386834	60666	69	5	FALSE	FALSE	TRUE	TRUE	TRUE	TRUE	TRUE	FALSE	FALSE	FALSE	FALSE	TRUE	FALSE	FALSE	TRUE	FALSE	FALSE	TRUE	FALSE	FALSE	FALSE	TRUE	FALSE	FALSE
chr2R	73649	73860	*	0.91551413388085	73716	36	13	FALSE	FALSE	FALSE	FALSE	TRUE	FALSE	FALSE	FALSE	FALSE	FALSE	FALSE	FALSE	FALSE	FALSE	FALSE	TRUE	NA	NA	FALSE	FALSE	FALSE	TRUE	FALSE	FALSE
chr2R	79564	79782	*	0.96195192807721	79621	141	26	FALSE	FALSE	TRUE	TRUE	TRUE	TRUE	FALSE	FALSE	FALSE	FALSE	FALSE	FALSE	FALSE	FALSE	TRUE	FALSE	NA	NA	FALSE	FALSE	FALSE	TRUE	FALSE	FALSE
chr2R	81365	81648	*	0.80997390697467	81508	97	29	FALSE	FALSE	FALSE	FALSE	TRUE	FALSE	FALSE	FALSE	FALSE	FALSE	FALSE	FALSE	FALSE	FALSE	FALSE	TRUE	NA	NA	FALSE	FALSE	FALSE	TRUE	FALSE	FALSE
chr2R	99675	99976	*	0.86047240599316	99867	73	37	FALSE	FALSE	TRUE	FALSE	TRUE	TRUE	FALSE	FALSE	FALSE	FALSE	FALSE	FALSE	FALSE	FALSE	TRUE	FALSE	NA	NA	FALSE	FALSE	FALSE	TRUE	FALSE	FALSE
chr2R	103475	103714	*	0.99999972898385	103554	53	0	FALSE	FALSE	TRUE	FALSE	TRUE	TRUE	TRUE	TRUE	FALSE	TRUE	FALSE	TRUE	FALSE	FALSE	TRUE	FALSE	TRUE	FALSE	FALSE	FALSE	FALSE	TRUE	FALSE	FALSE
chr2R	114832	115065	*	0.9999982979148	114968	64	0	TRUE	FALSE	TRUE	FALSE	TRUE	TRUE	TRUE	TRUE	TRUE	TRUE	TRUE	TRUE	FALSE	TRUE	FALSE	FALSE	NA	NA	FALSE	FALSE	FALSE	TRUE	FALSE	FALSE
chr2R	134250	134438	*	0.95281531561577	134349	50	13	FALSE	FALSE	FALSE	FALSE	TRUE	TRUE	FALSE	FALSE	FALSE	FALSE	FALSE	FALSE	FALSE	FALSE	FALSE	TRUE	NA	NA	FALSE	FALSE	FALSE	TRUE	FALSE	FALSE
chr2R	138862	139108	*	0.99675980478979	138943	36	11	FALSE	FALSE	TRUE	TRUE	TRUE	TRUE	TRUE	FALSE	FALSE	TRUE	TRUE	FALSE	FALSE	FALSE	TRUE	FALSE	FALSE	TRUE	FALSE	FALSE	FALSE	TRUE	FALSE	FALSE
chr2R	144453	144723	*	0.98691613605725	144594	69	8	TRUE	FALSE	TRUE	FALSE	TRUE	FALSE	TRUE	TRUE	FALSE	TRUE	FALSE	FALSE	FALSE	TRUE	FALSE	FALSE	NA	NA	FALSE	FALSE	FALSE	TRUE	FALSE	FALSE
chr2R	147194	147456	*	0.99999798850085	147283	69	2	FALSE	FALSE	TRUE	FALSE	TRUE	TRUE	TRUE	FALSE	FALSE	FALSE	FALSE	TRUE	TRUE	FALSE	TRUE	FALSE	FALSE	TRUE	FALSE	FALSE	FALSE	TRUE	FALSE	FALSE
chr2R	159709	159815	*	0.98287587571614	159758	49	23	FALSE	FALSE	TRUE	FALSE	TRUE	TRUE	FALSE	FALSE	FALSE	FALSE	FALSE	FALSE	FALSE	FALSE	TRUE	FALSE	NA	NA	FALSE	FALSE	FALSE	TRUE	FALSE	FALSE
chr2R	238453	238676	*	1	238549	132	0	TRUE	TRUE	TRUE	TRUE	TRUE	TRUE	TRUE	TRUE	TRUE	TRUE	TRUE	TRUE	TRUE	TRUE	FALSE	FALSE	NA	NA	FALSE	FALSE	FALSE	TRUE	FALSE	FALSE
chr2R	240219	240454	*	1	240362	62	0	TRUE	FALSE	TRUE	TRUE	TRUE	TRUE	TRUE	TRUE	TRUE	TRUE	TRUE	TRUE	TRUE	TRUE	FALSE	FALSE	NA	NA	FALSE	FALSE	FALSE	TRUE	FALSE	FALSE
chr2R	318704	319013	*	0.99992180679218	318785	71	0	FALSE	FALSE	TRUE	TRUE	TRUE	TRUE	TRUE	FALSE	FALSE	TRUE	FALSE	TRUE	TRUE	FALSE	TRUE	FALSE	FALSE	TRUE	FALSE	FALSE	FALSE	TRUE	FALSE	FALSE
chr2R	333806	333948	*	0.98557025070834	333855	105	50	TRUE	FALSE	TRUE	FALSE	TRUE	TRUE	FALSE	FALSE	FALSE	FALSE	FALSE	FALSE	FALSE	TRUE	FALSE	FALSE	NA	NA	FALSE	FALSE	FALSE	TRUE	FALSE	FALSE
chr2R	382279	382474	*	0.95556635030379	382354	36	0	FALSE	FALSE	TRUE	FALSE	TRUE	FALSE	TRUE	FALSE	FALSE	TRUE	FALSE	TRUE	TRUE	FALSE	TRUE	FALSE	FALSE	TRUE	FALSE	FALSE	FALSE	TRUE	FALSE	FALSE
chr2R	388081	388520	*	0.93765526092632	388328	65	1	FALSE	FALSE	FALSE	FALSE	TRUE	TRUE	FALSE	FALSE	FALSE	FALSE	FALSE	FALSE	FALSE	FALSE	FALSE	TRUE	NA	NA	FALSE	FALSE	FALSE	TRUE	FALSE	FALSE
chr2R	405943	406376	*	0.99999999999873	406179	94	0	TRUE	FALSE	TRUE	TRUE	TRUE	TRUE	TRUE	TRUE	FALSE	TRUE	TRUE	TRUE	TRUE	TRUE	FALSE	FALSE	NA	NA	FALSE	FALSE	FALSE	TRUE	FALSE	FALSE
chr2R	408043	408256	*	0.98024349922792	408167	31	0	FALSE	FALSE	FALSE	FALSE	TRUE	FALSE	FALSE	FALSE	FALSE	FALSE	FALSE	FALSE	FALSE	FALSE	FALSE	TRUE	NA	NA	FALSE	FALSE	FALSE	TRUE	FALSE	FALSE
chr2R	411841	412047	*	0.99999945732272	411942	63	0	FALSE	FALSE	TRUE	FALSE	TRUE	TRUE	FALSE	FALSE	FALSE	FALSE	FALSE	FALSE	FALSE	FALSE	TRUE	FALSE	NA	NA	FALSE	FALSE	FALSE	TRUE	FALSE	FALSE
chr2R	434857	435170	*	0.99997258854208	435005	77	0	TRUE	FALSE	TRUE	TRUE	TRUE	TRUE	TRUE	TRUE	FALSE	TRUE	FALSE	TRUE	TRUE	TRUE	FALSE	FALSE	NA	NA	FALSE	FALSE	FALSE	TRUE	FALSE	FALSE
chr2R	442419	442618	*	0.99611295413906	442485	64	2	TRUE	FALSE	TRUE	FALSE	TRUE	FALSE	FALSE	FALSE	FALSE	FALSE	FALSE	FALSE	FALSE	TRUE	FALSE	FALSE	NA	NA	FALSE	FALSE	FALSE	TRUE	FALSE	FALSE
chr2R	450751	450942	*	0.99888917032182	450857	52	0	TRUE	FALSE	TRUE	FALSE	TRUE	TRUE	FALSE	FALSE	FALSE	FALSE	FALSE	FALSE	FALSE	TRUE	FALSE	FALSE	NA	NA	FALSE	FALSE	FALSE	TRUE	FALSE	FALSE
chr2R	453576	453815	*	1	453713	313	0	TRUE	TRUE	TRUE	TRUE	TRUE	TRUE	TRUE	TRUE	TRUE	TRUE	TRUE	TRUE	TRUE	TRUE	FALSE	FALSE	NA	NA	FALSE	FALSE	FALSE	TRUE	FALSE	FALSE
chr2R	455436	455592	*	0.99999999848786	455512	99	11	TRUE	FALSE	TRUE	TRUE	TRUE	TRUE	TRUE	TRUE	FALSE	TRUE	FALSE	TRUE	FALSE	TRUE	FALSE	FALSE	NA	NA	FALSE	FALSE	FALSE	TRUE	FALSE	FALSE
chr2R	477027	477343	*	0.99999997612146	477221	148	7	TRUE	TRUE	TRUE	TRUE	TRUE	TRUE	TRUE	TRUE	FALSE	TRUE	TRUE	TRUE	TRUE	TRUE	FALSE	FALSE	NA	NA	FALSE	FALSE	FALSE	TRUE	FALSE	FALSE
chr2R	493906	494550	*	0.99733130679261	494443	150	41	TRUE	TRUE	TRUE	TRUE	TRUE	TRUE	TRUE	TRUE	FALSE	TRUE	TRUE	TRUE	TRUE	TRUE	FALSE	FALSE	NA	NA	FALSE	FALSE	FALSE	TRUE	FALSE	FALSE
chr2R	502757	503352	*	0.96305873459209	502863	135	67	FALSE	FALSE	FALSE	FALSE	TRUE	TRUE	FALSE	FALSE	FALSE	FALSE	FALSE	FALSE	FALSE	FALSE	FALSE	TRUE	NA	NA	FALSE	FALSE	FALSE	TRUE	FALSE	FALSE
chr2R	503296	503532	*	0.88245190717479	503483	117	73	FALSE	FALSE	FALSE	FALSE	TRUE	FALSE	FALSE	FALSE	FALSE	FALSE	FALSE	FALSE	FALSE	FALSE	FALSE	TRUE	NA	NA	FALSE	FALSE	FALSE	TRUE	FALSE	FALSE
chr2R	552414	552937	*	0.92438151263624	552760	44	0	FALSE	FALSE	TRUE	FALSE	TRUE	FALSE	FALSE	FALSE	FALSE	FALSE	FALSE	FALSE	FALSE	FALSE	TRUE	FALSE	NA	NA	FALSE	FALSE	FALSE	TRUE	FALSE	FALSE
chr2R	563989	564350	*	0.88121782171861	564138	102	36	FALSE	FALSE	FALSE	FALSE	TRUE	FALSE	FALSE	FALSE	FALSE	FALSE	FALSE	FALSE	FALSE	FALSE	FALSE	TRUE	NA	NA	FALSE	FALSE	FALSE	TRUE	FALSE	FALSE
chr2R	586787	587005	*	0.9224941674673	586897	94	0	FALSE	FALSE	FALSE	FALSE	TRUE	TRUE	FALSE	FALSE	FALSE	FALSE	FALSE	FALSE	FALSE	FALSE	FALSE	TRUE	NA	NA	FALSE	FALSE	FALSE	TRUE	FALSE	FALSE
chr2R	595267	595440	*	0.99460626251595	595369	103	29	TRUE	FALSE	TRUE	TRUE	TRUE	FALSE	TRUE	TRUE	TRUE	TRUE	TRUE	TRUE	TRUE	TRUE	FALSE	FALSE	NA	NA	FALSE	FALSE	FALSE	TRUE	FALSE	FALSE
chr2R	601186	601573	*	0.90331826382179	601462	115	26	FALSE	FALSE	FALSE	FALSE	TRUE	TRUE	FALSE	FALSE	FALSE	FALSE	FALSE	FALSE	FALSE	FALSE	FALSE	TRUE	NA	NA	FALSE	FALSE	FALSE	TRUE	FALSE	FALSE
chr2R	601202	601573	*	0.97614540841876	601462	115	0	FALSE	FALSE	FALSE	FALSE	TRUE	TRUE	FALSE	FALSE	FALSE	FALSE	FALSE	FALSE	FALSE	FALSE	FALSE	TRUE	NA	NA	FALSE	FALSE	FALSE	TRUE	FALSE	FALSE
chr2R	625518	625917	*	0.99969087081321	625738	82	0	FALSE	FALSE	TRUE	FALSE	TRUE	FALSE	TRUE	TRUE	FALSE	TRUE	FALSE	TRUE	FALSE	FALSE	TRUE	FALSE	TRUE	FALSE	FALSE	FALSE	FALSE	TRUE	FALSE	FALSE
chr2R	631835	632096	*	0.99955089589479	631949	48	0	FALSE	FALSE	FALSE	FALSE	TRUE	FALSE	TRUE	FALSE	FALSE	TRUE	FALSE	TRUE	FALSE	FALSE	FALSE	TRUE	TRUE	FALSE	FALSE	FALSE	FALSE	TRUE	FALSE	FALSE
chr2R	634117	634345	*	0.99992206473287	634252	156	46	FALSE	FALSE	TRUE	TRUE	TRUE	TRUE	TRUE	TRUE	FALSE	TRUE	TRUE	TRUE	TRUE	FALSE	TRUE	FALSE	TRUE	FALSE	FALSE	FALSE	FALSE	TRUE	FALSE	FALSE
chr2R	645140	645358	*	0.99913841344896	645234	67	4	FALSE	FALSE	FALSE	FALSE	TRUE	FALSE	FALSE	FALSE	FALSE	FALSE	FALSE	FALSE	FALSE	FALSE	FALSE	TRUE	NA	NA	FALSE	FALSE	FALSE	TRUE	FALSE	FALSE
chr2R	677248	677776	*	0.92608694383147	677680	125	29	FALSE	FALSE	TRUE	FALSE	TRUE	TRUE	FALSE	FALSE	FALSE	FALSE	FALSE	FALSE	FALSE	FALSE	TRUE	FALSE	NA	NA	FALSE	FALSE	FALSE	TRUE	FALSE	FALSE
chr2R	684723	684946	*	0.99930205554531	684862	84	31	TRUE	FALSE	TRUE	FALSE	TRUE	TRUE	FALSE	FALSE	FALSE	FALSE	FALSE	FALSE	FALSE	TRUE	FALSE	FALSE	NA	NA	FALSE	FALSE	FALSE	TRUE	FALSE	FALSE
chr2R	697297	697547	*	0.96049393998305	697377	36	0	FALSE	FALSE	FALSE	FALSE	TRUE	FALSE	TRUE	TRUE	FALSE	FALSE	FALSE	TRUE	FALSE	FALSE	FALSE	TRUE	FALSE	TRUE	FALSE	FALSE	FALSE	TRUE	FALSE	FALSE
chr2R	715778	716064	*	0.85451830379512	715827	48	15	FALSE	FALSE	FALSE	FALSE	TRUE	FALSE	TRUE	TRUE	FALSE	FALSE	FALSE	TRUE	FALSE	FALSE	FALSE	TRUE	FALSE	TRUE	FALSE	FALSE	FALSE	TRUE	FALSE	FALSE
chr2R	718350	718703	*	0.99999999109279	718654	106	12	TRUE	FALSE	TRUE	FALSE	TRUE	TRUE	TRUE	TRUE	FALSE	TRUE	TRUE	TRUE	TRUE	TRUE	FALSE	FALSE	NA	NA	FALSE	FALSE	FALSE	TRUE	FALSE	FALSE
chr2R	729228	729426	*	0.96372190564395	729343	116	67	FALSE	FALSE	FALSE	FALSE	TRUE	TRUE	TRUE	TRUE	FALSE	TRUE	FALSE	TRUE	FALSE	FALSE	FALSE	TRUE	TRUE	FALSE	FALSE	FALSE	FALSE	TRUE	FALSE	FALSE
chr2R	737146	737394	*	0.99999795510627	737345	158	34	FALSE	FALSE	TRUE	TRUE	TRUE	TRUE	TRUE	TRUE	FALSE	TRUE	FALSE	TRUE	FALSE	FALSE	TRUE	FALSE	TRUE	FALSE	FALSE	FALSE	FALSE	TRUE	FALSE	FALSE
chr2R	739226	739436	*	0.99988034029005	739346	52	0	FALSE	FALSE	TRUE	FALSE	TRUE	FALSE	TRUE	TRUE	FALSE	TRUE	FALSE	TRUE	FALSE	FALSE	TRUE	FALSE	TRUE	FALSE	FALSE	FALSE	FALSE	TRUE	FALSE	FALSE
chr2R	740170	740412	*	0.96493204235456	740269	39	4	FALSE	FALSE	FALSE	FALSE	TRUE	TRUE	TRUE	FALSE	FALSE	TRUE	FALSE	FALSE	FALSE	FALSE	FALSE	TRUE	TRUE	FALSE	FALSE	FALSE	FALSE	TRUE	FALSE	FALSE
chr2R	741552	742065	*	0.88771175362385	741976	65	14	FALSE	FALSE	TRUE	FALSE	TRUE	FALSE	TRUE	TRUE	FALSE	TRUE	TRUE	TRUE	FALSE	FALSE	TRUE	FALSE	TRUE	FALSE	FALSE	FALSE	FALSE	TRUE	FALSE	FALSE
chr2R	743419	743630	*	0.99028861467414	743471	65	11	FALSE	FALSE	TRUE	FALSE	TRUE	FALSE	TRUE	TRUE	FALSE	TRUE	FALSE	FALSE	FALSE	FALSE	TRUE	FALSE	TRUE	FALSE	FALSE	FALSE	FALSE	TRUE	FALSE	FALSE
chr2R	870219	870448	*	1	870387	863	0	TRUE	TRUE	TRUE	TRUE	TRUE	TRUE	TRUE	TRUE	TRUE	TRUE	TRUE	TRUE	TRUE	TRUE	FALSE	FALSE	NA	NA	FALSE	FALSE	FALSE	TRUE	FALSE	FALSE
chr2R	893860	894239	*	0.99645815726199	893990	44	10	FALSE	FALSE	TRUE	TRUE	TRUE	FALSE	FALSE	FALSE	FALSE	FALSE	FALSE	FALSE	FALSE	FALSE	TRUE	FALSE	NA	NA	FALSE	FALSE	FALSE	TRUE	FALSE	FALSE
chr2R	894947	895205	*	0.98704389445927	895087	36	0	FALSE	FALSE	TRUE	TRUE	TRUE	FALSE	FALSE	FALSE	FALSE	FALSE	FALSE	FALSE	FALSE	FALSE	TRUE	FALSE	NA	NA	FALSE	FALSE	FALSE	TRUE	FALSE	FALSE
chr2R	895803	895938	*	0.93915758549013	895873	24	0	FALSE	FALSE	TRUE	FALSE	TRUE	FALSE	FALSE	FALSE	FALSE	FALSE	FALSE	FALSE	FALSE	FALSE	TRUE	FALSE	NA	NA	FALSE	FALSE	FALSE	TRUE	FALSE	FALSE
chr2R	898659	899019	*	0.99999543802314	898877	54	13	TRUE	FALSE	TRUE	TRUE	TRUE	FALSE	TRUE	TRUE	FALSE	TRUE	TRUE	TRUE	FALSE	TRUE	FALSE	FALSE	NA	NA	FALSE	FALSE	FALSE	TRUE	FALSE	FALSE
chr2R	913011	913596	*	0.99977937133243	913321	186	34	TRUE	TRUE	TRUE	TRUE	TRUE	TRUE	TRUE	TRUE	TRUE	TRUE	TRUE	TRUE	FALSE	TRUE	FALSE	FALSE	NA	NA	FALSE	FALSE	FALSE	TRUE	FALSE	FALSE
chr2R	915687	916081	*	0.99508635344698	915876	156	48	FALSE	FALSE	TRUE	FALSE	TRUE	TRUE	TRUE	FALSE	FALSE	FALSE	FALSE	TRUE	FALSE	FALSE	TRUE	FALSE	FALSE	TRUE	FALSE	FALSE	FALSE	TRUE	FALSE	FALSE
chr2R	918584	918828	*	0.9499350285892	918648	67	19	FALSE	FALSE	TRUE	FALSE	TRUE	FALSE	TRUE	TRUE	FALSE	TRUE	FALSE	FALSE	FALSE	FALSE	TRUE	FALSE	TRUE	FALSE	FALSE	FALSE	FALSE	TRUE	FALSE	FALSE
chr2R	918583	918751	*	0.99595514334648	918666	79	3	FALSE	FALSE	TRUE	FALSE	TRUE	FALSE	TRUE	TRUE	FALSE	TRUE	FALSE	FALSE	FALSE	FALSE	TRUE	FALSE	TRUE	FALSE	FALSE	FALSE	FALSE	TRUE	FALSE	FALSE
chr2R	924640	925083	*	0.94741560009263	925007	112	30	FALSE	FALSE	FALSE	FALSE	TRUE	TRUE	FALSE	FALSE	FALSE	FALSE	FALSE	FALSE	FALSE	FALSE	FALSE	TRUE	NA	NA	FALSE	FALSE	FALSE	TRUE	FALSE	FALSE
chr2R	941611	942080	*	0.8531813612943	941916	114	25	FALSE	FALSE	TRUE	TRUE	TRUE	TRUE	FALSE	FALSE	FALSE	FALSE	FALSE	FALSE	FALSE	FALSE	TRUE	FALSE	NA	NA	FALSE	FALSE	FALSE	TRUE	FALSE	FALSE
chr2R	953959	954525	*	0.99999999999989	954203	284	34	FALSE	FALSE	TRUE	TRUE	TRUE	TRUE	TRUE	TRUE	FALSE	TRUE	TRUE	TRUE	TRUE	FALSE	TRUE	FALSE	TRUE	FALSE	FALSE	FALSE	FALSE	TRUE	FALSE	FALSE
chr2R	994968	995232	*	0.98765879085655	995065	81	20	FALSE	FALSE	TRUE	FALSE	TRUE	FALSE	TRUE	FALSE	FALSE	TRUE	FALSE	TRUE	FALSE	FALSE	TRUE	FALSE	FALSE	TRUE	FALSE	FALSE	FALSE	TRUE	FALSE	FALSE
chr2R	1001199	1001407	*	0.99982674637489	1001318	47	2	FALSE	FALSE	TRUE	FALSE	TRUE	TRUE	TRUE	FALSE	FALSE	TRUE	FALSE	FALSE	FALSE	FALSE	TRUE	FALSE	FALSE	TRUE	FALSE	FALSE	FALSE	TRUE	FALSE	FALSE
chr2R	1014514	1014880	*	0.98402281947066	1014663	142	44	FALSE	FALSE	TRUE	TRUE	TRUE	TRUE	TRUE	FALSE	FALSE	TRUE	TRUE	TRUE	TRUE	FALSE	TRUE	FALSE	FALSE	TRUE	FALSE	FALSE	FALSE	TRUE	FALSE	FALSE
chr2R	1019314	1019477	*	0.99997040051685	1019390	141	51	FALSE	FALSE	TRUE	TRUE	TRUE	FALSE	TRUE	TRUE	TRUE	TRUE	TRUE	TRUE	FALSE	FALSE	TRUE	FALSE	TRUE	FALSE	FALSE	FALSE	FALSE	TRUE	FALSE	FALSE
chr2R	1021116	1022238	*	0.99330550667095	1021348	125	51	TRUE	FALSE	TRUE	TRUE	TRUE	TRUE	TRUE	TRUE	FALSE	TRUE	TRUE	TRUE	TRUE	TRUE	FALSE	FALSE	NA	NA	FALSE	FALSE	FALSE	TRUE	FALSE	FALSE
chr2R	1028528	1028885	*	0.95351372282411	1028808	62	0	FALSE	FALSE	TRUE	FALSE	TRUE	FALSE	TRUE	FALSE	FALSE	FALSE	FALSE	TRUE	FALSE	FALSE	TRUE	FALSE	FALSE	TRUE	FALSE	FALSE	FALSE	TRUE	FALSE	FALSE
chr2R	1030299	1030436	*	0.87285402221458	1030356	59	13	FALSE	FALSE	FALSE	FALSE	TRUE	FALSE	FALSE	FALSE	FALSE	FALSE	FALSE	FALSE	FALSE	FALSE	FALSE	TRUE	NA	NA	FALSE	FALSE	FALSE	TRUE	FALSE	FALSE
chr2R	1031214	1031597	*	0.94603253251351	1031314	39	24	FALSE	FALSE	FALSE	FALSE	TRUE	FALSE	FALSE	FALSE	FALSE	FALSE	FALSE	FALSE	FALSE	FALSE	FALSE	TRUE	NA	NA	FALSE	FALSE	FALSE	TRUE	FALSE	FALSE
chr2R	1036803	1037250	*	0.99977099273364	1037076	52	13	TRUE	FALSE	TRUE	TRUE	TRUE	FALSE	TRUE	TRUE	FALSE	TRUE	FALSE	TRUE	FALSE	TRUE	FALSE	FALSE	NA	NA	FALSE	FALSE	FALSE	TRUE	FALSE	FALSE
chr2R	1043523	1044132	*	0.95330657903977	1043729	60	8	FALSE	FALSE	TRUE	FALSE	TRUE	FALSE	FALSE	FALSE	FALSE	FALSE	FALSE	FALSE	FALSE	FALSE	TRUE	FALSE	NA	NA	FALSE	FALSE	FALSE	TRUE	FALSE	FALSE
chr2R	1064311	1064518	*	0.99522075525597	1064444	39	0	FALSE	FALSE	TRUE	TRUE	TRUE	FALSE	TRUE	TRUE	FALSE	TRUE	TRUE	TRUE	TRUE	FALSE	TRUE	FALSE	TRUE	FALSE	FALSE	FALSE	FALSE	TRUE	FALSE	FALSE
chr2R	1093034	1093506	*	0.91122477451423	1093219	104	38	FALSE	FALSE	FALSE	FALSE	TRUE	TRUE	FALSE	FALSE	FALSE	FALSE	FALSE	FALSE	FALSE	FALSE	FALSE	TRUE	NA	NA	FALSE	FALSE	FALSE	TRUE	FALSE	FALSE
chr2R	1102875	1103052	*	0.99913154265718	1102956	47	0	FALSE	FALSE	TRUE	FALSE	TRUE	FALSE	TRUE	FALSE	FALSE	TRUE	TRUE	TRUE	TRUE	FALSE	TRUE	FALSE	FALSE	TRUE	FALSE	FALSE	FALSE	TRUE	FALSE	FALSE
chr2R	1110282	1110638	*	0.85017360473462	1110475	110	23	FALSE	FALSE	FALSE	FALSE	TRUE	TRUE	TRUE	FALSE	FALSE	FALSE	FALSE	TRUE	FALSE	FALSE	FALSE	TRUE	FALSE	TRUE	FALSE	FALSE	FALSE	TRUE	FALSE	FALSE
chr2R	1115024	1115266	*	0.86427974274145	1115179	42	2	FALSE	FALSE	FALSE	FALSE	TRUE	FALSE	FALSE	FALSE	FALSE	FALSE	FALSE	FALSE	FALSE	FALSE	FALSE	TRUE	NA	NA	FALSE	FALSE	FALSE	TRUE	FALSE	FALSE
chr2R	1119091	1119492	*	0.99999999999998	1119295	159	13	TRUE	TRUE	TRUE	TRUE	TRUE	TRUE	TRUE	TRUE	TRUE	TRUE	TRUE	TRUE	TRUE	TRUE	FALSE	FALSE	NA	NA	FALSE	FALSE	FALSE	TRUE	FALSE	FALSE
chr2R	1137005	1137196	*	0.96853352313112	1137137	43	0	FALSE	FALSE	TRUE	FALSE	TRUE	FALSE	TRUE	TRUE	FALSE	TRUE	FALSE	TRUE	FALSE	FALSE	TRUE	FALSE	TRUE	FALSE	FALSE	FALSE	FALSE	TRUE	FALSE	FALSE
chr2R	1161887	1162150	*	0.84685376218268	1162015	53	8	FALSE	FALSE	FALSE	FALSE	TRUE	TRUE	FALSE	FALSE	FALSE	FALSE	FALSE	FALSE	FALSE	FALSE	FALSE	TRUE	NA	NA	FALSE	FALSE	FALSE	TRUE	FALSE	FALSE
chr2R	1177248	1177902	*	0.96557076058605	1177726	71	0	FALSE	FALSE	FALSE	FALSE	TRUE	TRUE	TRUE	FALSE	FALSE	TRUE	FALSE	TRUE	FALSE	FALSE	FALSE	TRUE	TRUE	FALSE	FALSE	FALSE	FALSE	TRUE	FALSE	FALSE
chr2R	1178632	1179167	*	0.82059490458087	1178737	97	21	FALSE	FALSE	FALSE	FALSE	TRUE	TRUE	FALSE	FALSE	FALSE	FALSE	FALSE	FALSE	FALSE	FALSE	FALSE	TRUE	NA	NA	FALSE	FALSE	FALSE	TRUE	FALSE	FALSE
chr2R	1179630	1180493	*	0.99999938537479	1180364	117	8	TRUE	FALSE	TRUE	TRUE	TRUE	TRUE	TRUE	TRUE	TRUE	TRUE	TRUE	TRUE	TRUE	TRUE	FALSE	FALSE	NA	NA	FALSE	FALSE	FALSE	TRUE	FALSE	FALSE
chr2R	1181554	1181785	*	0.90911225383659	1181703	32	8	FALSE	FALSE	TRUE	FALSE	TRUE	FALSE	FALSE	FALSE	FALSE	FALSE	FALSE	FALSE	FALSE	FALSE	TRUE	FALSE	NA	NA	FALSE	FALSE	FALSE	TRUE	FALSE	FALSE
chr2R	1182237	1182583	*	0.98214440523324	1182294	47	13	FALSE	FALSE	FALSE	FALSE	TRUE	FALSE	FALSE	FALSE	FALSE	FALSE	FALSE	FALSE	FALSE	FALSE	FALSE	TRUE	NA	NA	FALSE	FALSE	FALSE	TRUE	FALSE	FALSE
chr2R	1182652	1183085	*	0.99743882197866	1182797	43	0	TRUE	FALSE	TRUE	TRUE	TRUE	FALSE	TRUE	FALSE	FALSE	TRUE	FALSE	FALSE	FALSE	TRUE	FALSE	FALSE	NA	NA	FALSE	FALSE	FALSE	TRUE	FALSE	FALSE
chr2R	1185224	1185569	*	0.99999999999996	1185273	179	36	TRUE	TRUE	TRUE	TRUE	TRUE	TRUE	TRUE	TRUE	TRUE	TRUE	TRUE	TRUE	TRUE	TRUE	FALSE	FALSE	NA	NA	FALSE	FALSE	FALSE	TRUE	FALSE	FALSE
chr2R	1186340	1186535	*	0.99999999993087	1186430	99	2	TRUE	FALSE	TRUE	TRUE	TRUE	TRUE	TRUE	TRUE	FALSE	TRUE	TRUE	TRUE	TRUE	TRUE	FALSE	FALSE	NA	NA	FALSE	FALSE	FALSE	TRUE	FALSE	FALSE
chr2R	1189510	1189931	*	0.88380876926852	1189847	30	0	FALSE	FALSE	TRUE	TRUE	TRUE	FALSE	FALSE	FALSE	FALSE	FALSE	FALSE	FALSE	FALSE	FALSE	TRUE	FALSE	NA	NA	FALSE	FALSE	FALSE	TRUE	FALSE	FALSE
chr2R	1192358	1192663	*	0.99718814283068	1192557	68	13	FALSE	FALSE	TRUE	FALSE	TRUE	TRUE	TRUE	FALSE	FALSE	TRUE	TRUE	TRUE	TRUE	FALSE	TRUE	FALSE	FALSE	TRUE	FALSE	FALSE	FALSE	TRUE	FALSE	FALSE
chr2R	1224845	1225072	*	0.87233984518484	1224940	50	16	FALSE	FALSE	FALSE	FALSE	TRUE	TRUE	FALSE	FALSE	FALSE	FALSE	FALSE	FALSE	FALSE	FALSE	FALSE	TRUE	NA	NA	FALSE	FALSE	FALSE	TRUE	FALSE	FALSE
chr2R	1243482	1243797	*	0.98304239549026	1243708	102	33	FALSE	FALSE	FALSE	FALSE	TRUE	TRUE	FALSE	FALSE	FALSE	FALSE	FALSE	FALSE	FALSE	FALSE	FALSE	TRUE	NA	NA	FALSE	FALSE	FALSE	TRUE	FALSE	FALSE
chr2R	1248254	1248477	*	0.98378334547665	1248307	55	16	FALSE	FALSE	TRUE	TRUE	TRUE	TRUE	TRUE	TRUE	FALSE	FALSE	FALSE	TRUE	FALSE	FALSE	TRUE	FALSE	TRUE	FALSE	FALSE	FALSE	FALSE	TRUE	FALSE	FALSE
chr2R	1253490	1253688	*	0.99592876478857	1253543	45	10	FALSE	FALSE	FALSE	FALSE	TRUE	TRUE	TRUE	FALSE	FALSE	FALSE	FALSE	FALSE	FALSE	FALSE	FALSE	TRUE	FALSE	TRUE	FALSE	FALSE	FALSE	TRUE	FALSE	FALSE
chr2R	1264290	1264508	*	0.88203273479056	1264343	100	50	FALSE	FALSE	FALSE	FALSE	TRUE	TRUE	FALSE	FALSE	FALSE	FALSE	FALSE	FALSE	FALSE	FALSE	FALSE	TRUE	NA	NA	TRUE	FALSE	FALSE	FALSE	FALSE	FALSE
chr2R	1278224	1278427	*	0.85663493970754	1278309	96	25	FALSE	FALSE	FALSE	FALSE	TRUE	TRUE	FALSE	FALSE	FALSE	FALSE	FALSE	FALSE	FALSE	FALSE	FALSE	TRUE	NA	NA	FALSE	FALSE	FALSE	TRUE	FALSE	FALSE
chr2R	1317687	1318020	*	0.88768123604119	1317903	123	45	FALSE	FALSE	FALSE	FALSE	TRUE	TRUE	FALSE	FALSE	FALSE	FALSE	FALSE	FALSE	FALSE	FALSE	FALSE	TRUE	NA	NA	FALSE	FALSE	FALSE	TRUE	FALSE	FALSE
chr2R	1322462	1322670	*	0.99585797309247	1322572	54	0	FALSE	FALSE	TRUE	FALSE	TRUE	TRUE	FALSE	FALSE	FALSE	FALSE	FALSE	FALSE	FALSE	FALSE	TRUE	FALSE	NA	NA	FALSE	FALSE	FALSE	TRUE	FALSE	FALSE
chr2R	1336154	1336525	*	0.99682497688288	1336329	67	28	TRUE	FALSE	TRUE	FALSE	TRUE	TRUE	TRUE	FALSE	FALSE	TRUE	FALSE	FALSE	FALSE	TRUE	FALSE	FALSE	NA	NA	FALSE	FALSE	FALSE	TRUE	FALSE	FALSE
chr2R	1350620	1350940	*	0.99155036650957	1350746	68	0	FALSE	FALSE	FALSE	FALSE	TRUE	TRUE	FALSE	FALSE	FALSE	FALSE	FALSE	FALSE	FALSE	FALSE	FALSE	TRUE	NA	NA	FALSE	FALSE	FALSE	TRUE	FALSE	FALSE
chr2R	1352924	1353431	*	0.99916413397739	1352973	147	34	TRUE	TRUE	TRUE	TRUE	TRUE	TRUE	TRUE	TRUE	FALSE	TRUE	TRUE	TRUE	TRUE	TRUE	FALSE	FALSE	NA	NA	FALSE	FALSE	FALSE	TRUE	FALSE	FALSE
chr2R	1353363	1354115	*	0.99987234233135	1353695	142	67	TRUE	FALSE	TRUE	TRUE	TRUE	TRUE	TRUE	TRUE	FALSE	TRUE	TRUE	TRUE	TRUE	TRUE	FALSE	FALSE	NA	NA	FALSE	FALSE	FALSE	TRUE	FALSE	FALSE
chr2R	1374355	1374577	*	0.99999996309193	1374469	73	17	FALSE	FALSE	TRUE	FALSE	TRUE	TRUE	FALSE	FALSE	FALSE	FALSE	FALSE	FALSE	FALSE	FALSE	TRUE	FALSE	NA	NA	FALSE	FALSE	FALSE	TRUE	FALSE	FALSE
chr2R	1380962	1381342	*	0.89189367007599	1381158	43	2	FALSE	FALSE	FALSE	FALSE	TRUE	FALSE	FALSE	FALSE	FALSE	FALSE	FALSE	FALSE	FALSE	FALSE	FALSE	TRUE	NA	NA	FALSE	FALSE	FALSE	TRUE	FALSE	FALSE
chr2R	1390729	1391001	*	0.84825167128138	1390899	69	10	FALSE	FALSE	FALSE	FALSE	TRUE	TRUE	FALSE	FALSE	FALSE	FALSE	FALSE	FALSE	FALSE	FALSE	FALSE	TRUE	NA	NA	FALSE	FALSE	FALSE	TRUE	FALSE	FALSE
chr2R	1393913	1394233	*	0.91707243403959	1394166	130	31	FALSE	FALSE	FALSE	FALSE	TRUE	TRUE	FALSE	FALSE	FALSE	FALSE	FALSE	FALSE	FALSE	FALSE	FALSE	TRUE	NA	NA	FALSE	FALSE	FALSE	TRUE	FALSE	FALSE
chr2R	1395831	1396089	*	0.98508913010312	1395948	174	41	FALSE	FALSE	TRUE	FALSE	TRUE	FALSE	FALSE	FALSE	FALSE	FALSE	FALSE	FALSE	FALSE	FALSE	TRUE	FALSE	NA	NA	FALSE	FALSE	FALSE	TRUE	FALSE	FALSE
chr2R	1400808	1401015	*	0.99999999923526	1400861	166	55	TRUE	TRUE	TRUE	TRUE	TRUE	TRUE	TRUE	TRUE	TRUE	TRUE	TRUE	TRUE	FALSE	TRUE	FALSE	FALSE	NA	NA	FALSE	FALSE	FALSE	TRUE	FALSE	FALSE
chr2R	1432149	1432351	*	0.96463660858486	1432224	68	14	FALSE	FALSE	TRUE	FALSE	TRUE	FALSE	FALSE	FALSE	FALSE	FALSE	FALSE	FALSE	FALSE	FALSE	TRUE	FALSE	NA	NA	FALSE	FALSE	FALSE	TRUE	FALSE	FALSE
chr2R	1437075	1437597	*	0.99972775725245	1437504	81	23	FALSE	FALSE	TRUE	FALSE	TRUE	TRUE	FALSE	FALSE	FALSE	FALSE	FALSE	FALSE	FALSE	FALSE	TRUE	FALSE	NA	NA	FALSE	FALSE	FALSE	TRUE	FALSE	FALSE
chr2R	1451769	1452197	*	0.98882641144057	1451963	168	27	FALSE	FALSE	FALSE	FALSE	TRUE	TRUE	FALSE	FALSE	FALSE	FALSE	FALSE	FALSE	FALSE	FALSE	FALSE	TRUE	NA	NA	FALSE	FALSE	FALSE	TRUE	FALSE	FALSE
chr2R	1464349	1464557	*	0.81913832865636	1464501	57	0	FALSE	FALSE	FALSE	FALSE	TRUE	FALSE	TRUE	FALSE	FALSE	TRUE	FALSE	TRUE	FALSE	FALSE	FALSE	TRUE	TRUE	FALSE	FALSE	FALSE	FALSE	TRUE	FALSE	FALSE
chr2R	1479395	1479616	*	0.94607874592574	1479503	75	6	FALSE	FALSE	FALSE	FALSE	TRUE	TRUE	FALSE	FALSE	FALSE	FALSE	FALSE	FALSE	FALSE	FALSE	FALSE	TRUE	NA	NA	FALSE	FALSE	FALSE	TRUE	FALSE	FALSE
chr2R	1480637	1480888	*	0.99999999898884	1480747	135	14	TRUE	FALSE	TRUE	TRUE	TRUE	TRUE	TRUE	TRUE	TRUE	TRUE	TRUE	TRUE	TRUE	TRUE	FALSE	FALSE	NA	NA	FALSE	FALSE	FALSE	TRUE	FALSE	FALSE
chr2R	1481794	1482065	*	0.99401303899949	1481962	64	15	FALSE	FALSE	TRUE	FALSE	TRUE	FALSE	FALSE	FALSE	FALSE	FALSE	FALSE	FALSE	FALSE	FALSE	TRUE	FALSE	NA	NA	FALSE	FALSE	FALSE	TRUE	FALSE	FALSE
chr2R	1481794	1482065	*	0.97682237784417	1481962	64	9	FALSE	FALSE	TRUE	FALSE	TRUE	FALSE	FALSE	FALSE	FALSE	FALSE	FALSE	FALSE	FALSE	FALSE	TRUE	FALSE	NA	NA	FALSE	FALSE	FALSE	TRUE	FALSE	FALSE
chr2R	1482878	1483104	*	0.99999996841899	1482957	112	22	FALSE	FALSE	TRUE	TRUE	TRUE	TRUE	TRUE	FALSE	FALSE	TRUE	TRUE	TRUE	TRUE	FALSE	TRUE	FALSE	FALSE	TRUE	FALSE	FALSE	FALSE	TRUE	FALSE	FALSE
chr2R	1485003	1485230	*	0.98538221387283	1485123	95	11	FALSE	FALSE	TRUE	TRUE	TRUE	TRUE	FALSE	FALSE	FALSE	FALSE	FALSE	FALSE	FALSE	FALSE	TRUE	FALSE	NA	NA	FALSE	FALSE	FALSE	TRUE	FALSE	FALSE
chr2R	1521611	1521867	*	0.98673451591886	1521706	205	47	TRUE	TRUE	TRUE	TRUE	TRUE	FALSE	TRUE	TRUE	TRUE	TRUE	TRUE	FALSE	FALSE	TRUE	FALSE	FALSE	NA	NA	FALSE	FALSE	FALSE	TRUE	FALSE	FALSE
chr2R	1522491	1522746	*	0.98459055249911	1522621	204	72	FALSE	FALSE	TRUE	TRUE	TRUE	FALSE	FALSE	FALSE	FALSE	FALSE	FALSE	FALSE	FALSE	FALSE	TRUE	FALSE	NA	NA	FALSE	FALSE	FALSE	TRUE	FALSE	FALSE
chr2R	1526925	1527238	*	0.86585504462873	1527145	171	27	FALSE	FALSE	FALSE	FALSE	TRUE	TRUE	FALSE	FALSE	FALSE	FALSE	FALSE	FALSE	FALSE	FALSE	FALSE	TRUE	NA	NA	FALSE	FALSE	FALSE	TRUE	FALSE	FALSE
chr2R	1543103	1543253	*	0.99999997166638	1543160	84	0	FALSE	FALSE	TRUE	FALSE	TRUE	TRUE	TRUE	TRUE	FALSE	FALSE	FALSE	TRUE	TRUE	FALSE	TRUE	FALSE	TRUE	FALSE	FALSE	FALSE	FALSE	TRUE	FALSE	FALSE
chr2R	1548446	1548605	*	0.99999989230077	1548507	74	0	FALSE	FALSE	TRUE	FALSE	TRUE	TRUE	TRUE	FALSE	FALSE	TRUE	FALSE	TRUE	TRUE	FALSE	TRUE	FALSE	FALSE	TRUE	FALSE	FALSE	FALSE	TRUE	FALSE	FALSE
chr2R	1553422	1553578	*	0.86407123269422	1553527	89	0	FALSE	FALSE	FALSE	FALSE	TRUE	FALSE	FALSE	FALSE	FALSE	FALSE	FALSE	FALSE	FALSE	FALSE	FALSE	TRUE	NA	NA	FALSE	FALSE	FALSE	TRUE	FALSE	FALSE
chr2R	1566701	1567012	*	0.99999999998763	1566870	322	29	TRUE	TRUE	TRUE	TRUE	TRUE	TRUE	TRUE	TRUE	TRUE	TRUE	TRUE	TRUE	TRUE	TRUE	FALSE	FALSE	NA	NA	FALSE	FALSE	FALSE	TRUE	FALSE	FALSE
chr2R	1567894	1568323	*	0.97874756009011	1568244	128	29	TRUE	FALSE	TRUE	TRUE	TRUE	TRUE	TRUE	FALSE	FALSE	TRUE	TRUE	TRUE	TRUE	TRUE	FALSE	FALSE	NA	NA	FALSE	FALSE	FALSE	TRUE	FALSE	FALSE
chr2R	1573687	1574030	*	0.92644298288506	1573864	53	4	FALSE	FALSE	TRUE	FALSE	TRUE	TRUE	FALSE	FALSE	FALSE	FALSE	FALSE	FALSE	FALSE	FALSE	TRUE	FALSE	NA	NA	FALSE	FALSE	FALSE	TRUE	FALSE	FALSE
chr2R	1574708	1574955	*	0.9274092348097	1574779	36	4	FALSE	FALSE	FALSE	FALSE	TRUE	FALSE	FALSE	FALSE	FALSE	FALSE	FALSE	FALSE	FALSE	FALSE	FALSE	TRUE	NA	NA	FALSE	FALSE	FALSE	TRUE	FALSE	FALSE
chr2R	1576142	1576676	*	0.84016440591362	1576366	43	5	FALSE	FALSE	FALSE	FALSE	TRUE	FALSE	FALSE	FALSE	FALSE	FALSE	FALSE	FALSE	FALSE	FALSE	FALSE	TRUE	NA	NA	FALSE	FALSE	FALSE	TRUE	FALSE	FALSE
chr2R	1580105	1580239	*	0.97288644297631	1580159	83	27	TRUE	FALSE	TRUE	FALSE	TRUE	FALSE	TRUE	FALSE	FALSE	TRUE	TRUE	TRUE	FALSE	TRUE	FALSE	FALSE	NA	NA	FALSE	FALSE	FALSE	TRUE	FALSE	FALSE
chr2R	1589006	1589173	*	0.93554658862895	1589070	38	0	FALSE	FALSE	FALSE	FALSE	TRUE	TRUE	FALSE	FALSE	FALSE	FALSE	FALSE	FALSE	FALSE	FALSE	FALSE	TRUE	NA	NA	FALSE	FALSE	FALSE	TRUE	FALSE	FALSE
chr2R	1599185	1600176	*	0.99750993317745	1599320	88	1	TRUE	FALSE	TRUE	FALSE	TRUE	FALSE	TRUE	TRUE	TRUE	TRUE	TRUE	TRUE	FALSE	TRUE	FALSE	FALSE	NA	NA	FALSE	FALSE	FALSE	TRUE	FALSE	FALSE
chr2R	1624184	1624468	*	0.99083030871509	1624323	65	4	FALSE	FALSE	TRUE	TRUE	TRUE	FALSE	TRUE	TRUE	FALSE	FALSE	FALSE	TRUE	FALSE	FALSE	TRUE	FALSE	TRUE	FALSE	FALSE	FALSE	FALSE	TRUE	FALSE	FALSE
chr2R	1626392	1626728	*	0.87339466383298	1626562	42	7	FALSE	FALSE	TRUE	FALSE	TRUE	FALSE	FALSE	FALSE	FALSE	FALSE	FALSE	FALSE	FALSE	FALSE	TRUE	FALSE	NA	NA	FALSE	FALSE	FALSE	TRUE	FALSE	FALSE
chr2R	1628454	1628690	*	0.9370668530871	1628555	31	11	FALSE	FALSE	FALSE	FALSE	TRUE	FALSE	TRUE	TRUE	FALSE	FALSE	FALSE	FALSE	FALSE	FALSE	FALSE	TRUE	FALSE	TRUE	FALSE	FALSE	FALSE	TRUE	FALSE	FALSE
chr2R	1632009	1632202	*	0.99956982192294	1632058	57	0	FALSE	FALSE	FALSE	FALSE	TRUE	TRUE	TRUE	TRUE	FALSE	FALSE	FALSE	TRUE	FALSE	FALSE	FALSE	TRUE	FALSE	TRUE	FALSE	FALSE	FALSE	TRUE	FALSE	FALSE
chr2R	1653786	1654282	*	0.99649427038166	1653971	118	32	TRUE	TRUE	TRUE	TRUE	TRUE	TRUE	TRUE	FALSE	FALSE	TRUE	TRUE	TRUE	TRUE	TRUE	FALSE	FALSE	NA	NA	FALSE	FALSE	FALSE	TRUE	FALSE	FALSE
chr2R	1717108	1717556	*	0.94720225199669	1717412	97	0	FALSE	FALSE	FALSE	FALSE	TRUE	FALSE	TRUE	FALSE	FALSE	FALSE	FALSE	TRUE	TRUE	FALSE	FALSE	TRUE	FALSE	TRUE	FALSE	FALSE	FALSE	TRUE	FALSE	FALSE
chr2R	1729372	1729761	*	0.98439198915806	1729446	134	42	FALSE	FALSE	TRUE	FALSE	TRUE	TRUE	TRUE	FALSE	FALSE	TRUE	FALSE	FALSE	FALSE	FALSE	TRUE	FALSE	FALSE	TRUE	FALSE	FALSE	FALSE	TRUE	FALSE	FALSE
chr2R	1747072	1747307	*	0.90608462586045	1747197	50	0	FALSE	FALSE	FALSE	FALSE	TRUE	TRUE	TRUE	FALSE	FALSE	TRUE	FALSE	TRUE	TRUE	FALSE	FALSE	TRUE	TRUE	FALSE	FALSE	FALSE	FALSE	TRUE	FALSE	FALSE
chr2R	1753349	1753707	*	0.98891566344729	1753479	142	51	FALSE	FALSE	TRUE	TRUE	TRUE	TRUE	FALSE	FALSE	FALSE	FALSE	FALSE	FALSE	FALSE	FALSE	TRUE	FALSE	NA	NA	FALSE	FALSE	FALSE	TRUE	FALSE	FALSE
chr2R	1763705	1764198	*	0.99999999958187	1763771	252	73	TRUE	TRUE	TRUE	TRUE	TRUE	TRUE	TRUE	TRUE	FALSE	TRUE	TRUE	TRUE	TRUE	TRUE	FALSE	FALSE	NA	NA	FALSE	FALSE	FALSE	TRUE	FALSE	FALSE
chr2R	1771260	1771524	*	0.85303918299982	1771341	122	33	FALSE	FALSE	FALSE	FALSE	TRUE	TRUE	FALSE	FALSE	FALSE	FALSE	FALSE	FALSE	FALSE	FALSE	FALSE	TRUE	NA	NA	FALSE	FALSE	FALSE	TRUE	FALSE	FALSE
chr2R	1786184	1786624	*	0.96287916735563	1786297	78	0	FALSE	FALSE	FALSE	FALSE	TRUE	TRUE	TRUE	FALSE	FALSE	FALSE	FALSE	TRUE	TRUE	FALSE	FALSE	TRUE	FALSE	TRUE	FALSE	FALSE	FALSE	TRUE	FALSE	FALSE
chr2R	1805342	1805632	*	0.84721651377835	1805473	85	28	FALSE	FALSE	FALSE	FALSE	TRUE	FALSE	FALSE	FALSE	FALSE	FALSE	FALSE	FALSE	FALSE	FALSE	FALSE	TRUE	NA	NA	FALSE	FALSE	FALSE	TRUE	FALSE	FALSE
chr2R	1807803	1808117	*	0.99978313882894	1807890	54	19	FALSE	FALSE	TRUE	FALSE	TRUE	FALSE	TRUE	FALSE	FALSE	FALSE	FALSE	FALSE	FALSE	FALSE	TRUE	FALSE	FALSE	TRUE	FALSE	FALSE	FALSE	TRUE	FALSE	FALSE
chr2R	1811244	1811457	*	0.97920423568999	1811378	34	0	FALSE	FALSE	FALSE	FALSE	TRUE	TRUE	FALSE	FALSE	FALSE	FALSE	FALSE	FALSE	FALSE	FALSE	FALSE	TRUE	NA	NA	FALSE	FALSE	FALSE	TRUE	FALSE	FALSE
chr2R	1814467	1814741	*	0.97598122321136	1814669	36	0	FALSE	FALSE	FALSE	FALSE	TRUE	TRUE	FALSE	FALSE	FALSE	FALSE	FALSE	FALSE	FALSE	FALSE	FALSE	TRUE	NA	NA	FALSE	FALSE	FALSE	TRUE	FALSE	FALSE
chr2R	1815205	1815472	*	1	1815318	86	0	TRUE	TRUE	TRUE	TRUE	TRUE	TRUE	TRUE	TRUE	TRUE	TRUE	TRUE	TRUE	TRUE	TRUE	FALSE	FALSE	NA	NA	FALSE	FALSE	FALSE	TRUE	FALSE	FALSE
chr2R	1817068	1817322	*	0.99997680550472	1817179	86	18	FALSE	FALSE	TRUE	TRUE	TRUE	FALSE	TRUE	TRUE	FALSE	TRUE	FALSE	TRUE	FALSE	FALSE	TRUE	FALSE	TRUE	FALSE	FALSE	FALSE	FALSE	TRUE	FALSE	FALSE
chr2R	1817002	1817306	*	0.86263541088037	1817256	62	38	FALSE	FALSE	TRUE	TRUE	TRUE	FALSE	TRUE	TRUE	FALSE	TRUE	FALSE	TRUE	FALSE	FALSE	TRUE	FALSE	TRUE	FALSE	FALSE	FALSE	FALSE	TRUE	FALSE	FALSE
chr2R	1818024	1818315	*	0.9999697739561	1818159	64	0	TRUE	FALSE	TRUE	TRUE	TRUE	FALSE	TRUE	TRUE	TRUE	FALSE	FALSE	TRUE	FALSE	TRUE	FALSE	FALSE	NA	NA	FALSE	FALSE	FALSE	TRUE	FALSE	FALSE
chr2R	1835103	1835342	*	0.83488839798774	1835195	71	0	FALSE	FALSE	TRUE	TRUE	TRUE	FALSE	FALSE	FALSE	FALSE	FALSE	FALSE	FALSE	FALSE	FALSE	TRUE	FALSE	NA	NA	FALSE	FALSE	FALSE	TRUE	FALSE	FALSE
chr2R	1863142	1863411	*	0.99999735685128	1863251	130	29	TRUE	FALSE	TRUE	TRUE	TRUE	TRUE	TRUE	TRUE	TRUE	TRUE	TRUE	TRUE	TRUE	TRUE	FALSE	FALSE	NA	NA	FALSE	FALSE	FALSE	TRUE	FALSE	FALSE
chr2R	1864952	1865174	*	0.82397181338407	1865090	65	2	FALSE	FALSE	FALSE	FALSE	TRUE	FALSE	TRUE	FALSE	FALSE	TRUE	FALSE	TRUE	FALSE	FALSE	FALSE	TRUE	TRUE	FALSE	FALSE	FALSE	FALSE	TRUE	FALSE	FALSE
chr2R	1882777	1883000	*	0.9987573994796	1882845	39	12	FALSE	FALSE	TRUE	FALSE	TRUE	FALSE	TRUE	TRUE	FALSE	FALSE	FALSE	TRUE	FALSE	FALSE	TRUE	FALSE	TRUE	FALSE	FALSE	FALSE	FALSE	TRUE	FALSE	FALSE
chr2R	1886111	1886297	*	0.99702525171335	1886191	42	0	FALSE	FALSE	TRUE	TRUE	TRUE	FALSE	TRUE	TRUE	FALSE	TRUE	FALSE	TRUE	FALSE	FALSE	TRUE	FALSE	TRUE	FALSE	FALSE	FALSE	FALSE	TRUE	FALSE	FALSE
chr2R	1886961	1887223	*	0.87236953383899	1887120	68	0	FALSE	FALSE	FALSE	FALSE	TRUE	FALSE	FALSE	FALSE	FALSE	FALSE	FALSE	FALSE	FALSE	FALSE	FALSE	TRUE	NA	NA	FALSE	FALSE	FALSE	TRUE	FALSE	FALSE
chr2R	1901011	1901420	*	0.94644788289602	1901225	75	6	FALSE	FALSE	FALSE	FALSE	TRUE	TRUE	FALSE	FALSE	FALSE	FALSE	FALSE	FALSE	FALSE	FALSE	FALSE	TRUE	NA	NA	FALSE	FALSE	FALSE	TRUE	FALSE	FALSE
chr2R	1921520	1921729	*	0.91092513969197	1921677	125	46	FALSE	FALSE	FALSE	FALSE	TRUE	TRUE	FALSE	FALSE	FALSE	FALSE	FALSE	FALSE	FALSE	FALSE	FALSE	TRUE	NA	NA	FALSE	FALSE	FALSE	TRUE	FALSE	FALSE
chr2R	1925173	1925521	*	0.99832738706661	1925368	169	26	FALSE	FALSE	TRUE	TRUE	TRUE	TRUE	TRUE	FALSE	FALSE	TRUE	FALSE	TRUE	FALSE	FALSE	TRUE	FALSE	FALSE	TRUE	FALSE	FALSE	FALSE	TRUE	FALSE	FALSE
chr2R	1962324	1962831	*	0.81310692959873	1962522	88	24	FALSE	FALSE	TRUE	TRUE	TRUE	TRUE	TRUE	TRUE	FALSE	TRUE	TRUE	FALSE	FALSE	FALSE	TRUE	FALSE	TRUE	FALSE	FALSE	FALSE	FALSE	TRUE	FALSE	FALSE
chr2R	1977292	1977480	*	0.99853101313975	1977341	56	8	FALSE	FALSE	FALSE	FALSE	TRUE	TRUE	TRUE	FALSE	FALSE	TRUE	FALSE	TRUE	FALSE	FALSE	FALSE	TRUE	TRUE	FALSE	FALSE	FALSE	FALSE	TRUE	FALSE	FALSE
chr2R	1985221	1985682	*	0.8154502169586	1985436	95	28	FALSE	FALSE	FALSE	FALSE	TRUE	TRUE	TRUE	FALSE	FALSE	FALSE	FALSE	TRUE	TRUE	FALSE	FALSE	TRUE	FALSE	TRUE	FALSE	FALSE	FALSE	TRUE	FALSE	FALSE
chr2R	2000219	2000477	*	0.99921966355415	2000302	191	26	FALSE	FALSE	TRUE	TRUE	TRUE	TRUE	FALSE	FALSE	FALSE	FALSE	FALSE	FALSE	FALSE	FALSE	TRUE	FALSE	NA	NA	FALSE	FALSE	FALSE	TRUE	FALSE	FALSE
chr2R	2013557	2013978	*	0.83563440866606	2013706	117	30	FALSE	FALSE	FALSE	FALSE	TRUE	TRUE	FALSE	FALSE	FALSE	FALSE	FALSE	FALSE	FALSE	FALSE	FALSE	TRUE	NA	NA	FALSE	FALSE	FALSE	TRUE	FALSE	FALSE
chr2R	2015764	2016429	*	0.99998490908451	2016086	124	14	FALSE	FALSE	TRUE	FALSE	TRUE	TRUE	TRUE	TRUE	FALSE	TRUE	TRUE	TRUE	TRUE	FALSE	TRUE	FALSE	TRUE	FALSE	FALSE	FALSE	FALSE	TRUE	FALSE	FALSE
chr2R	2027027	2027255	*	0.9310063307591	2027168	28	0	FALSE	FALSE	FALSE	FALSE	TRUE	TRUE	FALSE	FALSE	FALSE	FALSE	FALSE	FALSE	FALSE	FALSE	FALSE	TRUE	NA	NA	FALSE	FALSE	FALSE	TRUE	FALSE	FALSE
chr2R	2030860	2031280	*	0.99431041955115	2031065	42	0	FALSE	FALSE	TRUE	FALSE	TRUE	TRUE	FALSE	FALSE	FALSE	FALSE	FALSE	FALSE	FALSE	FALSE	TRUE	FALSE	NA	NA	FALSE	FALSE	FALSE	TRUE	FALSE	FALSE
chr2R	2040578	2041088	*	0.9366894020129	2040670	82	0	FALSE	FALSE	FALSE	FALSE	TRUE	TRUE	FALSE	FALSE	FALSE	FALSE	FALSE	FALSE	FALSE	FALSE	FALSE	TRUE	NA	NA	FALSE	FALSE	FALSE	TRUE	FALSE	FALSE
chr2R	2043022	2043241	*	0.99962184291557	2043071	44	0	FALSE	FALSE	FALSE	FALSE	TRUE	FALSE	TRUE	FALSE	FALSE	TRUE	TRUE	TRUE	FALSE	FALSE	FALSE	TRUE	TRUE	FALSE	FALSE	FALSE	FALSE	TRUE	FALSE	FALSE
chr2R	2044401	2044658	*	0.9823169266674	2044526	73	1	FALSE	FALSE	FALSE	FALSE	TRUE	TRUE	TRUE	FALSE	FALSE	TRUE	FALSE	TRUE	TRUE	FALSE	FALSE	TRUE	TRUE	FALSE	FALSE	FALSE	FALSE	TRUE	FALSE	FALSE
chr2R	2056028	2056260	*	0.86889394418935	2056132	142	37	FALSE	FALSE	FALSE	FALSE	TRUE	FALSE	FALSE	FALSE	FALSE	FALSE	FALSE	FALSE	FALSE	FALSE	FALSE	TRUE	NA	NA	FALSE	FALSE	FALSE	TRUE	FALSE	FALSE
chr2R	2057982	2058268	*	0.99980481285209	2058121	59	11	FALSE	FALSE	FALSE	FALSE	TRUE	FALSE	FALSE	FALSE	FALSE	FALSE	FALSE	FALSE	FALSE	FALSE	FALSE	TRUE	NA	NA	FALSE	FALSE	FALSE	TRUE	FALSE	FALSE
chr2R	2060802	2061900	*	0.99947539712066	2061213	53	19	FALSE	FALSE	TRUE	FALSE	TRUE	TRUE	TRUE	TRUE	FALSE	TRUE	FALSE	FALSE	FALSE	FALSE	TRUE	FALSE	TRUE	FALSE	FALSE	FALSE	FALSE	TRUE	FALSE	FALSE
chr2R	2073944	2074256	*	0.99999967257938	2074125	201	23	TRUE	TRUE	TRUE	TRUE	TRUE	TRUE	TRUE	TRUE	FALSE	TRUE	TRUE	TRUE	TRUE	TRUE	FALSE	FALSE	NA	NA	FALSE	FALSE	FALSE	TRUE	FALSE	FALSE
chr2R	2090455	2090600	*	0.9682420938722	2090542	40	0	FALSE	FALSE	FALSE	FALSE	TRUE	TRUE	FALSE	FALSE	FALSE	FALSE	FALSE	FALSE	FALSE	FALSE	FALSE	TRUE	NA	NA	FALSE	FALSE	FALSE	TRUE	FALSE	FALSE
chr2R	2095316	2095608	*	0.92916645131748	2095423	129	30	TRUE	FALSE	TRUE	FALSE	TRUE	TRUE	TRUE	TRUE	FALSE	TRUE	FALSE	TRUE	FALSE	TRUE	FALSE	FALSE	NA	NA	FALSE	FALSE	FALSE	TRUE	FALSE	FALSE
chr2R	2095202	2095608	*	0.86441317560418	2095454	111	10	TRUE	FALSE	TRUE	FALSE	TRUE	TRUE	TRUE	TRUE	FALSE	TRUE	FALSE	TRUE	FALSE	TRUE	FALSE	FALSE	NA	NA	FALSE	FALSE	FALSE	TRUE	FALSE	FALSE
chr2R	2107831	2108098	*	0.82504430244701	2107969	55	2	FALSE	FALSE	FALSE	FALSE	TRUE	FALSE	FALSE	FALSE	FALSE	FALSE	FALSE	FALSE	FALSE	FALSE	FALSE	TRUE	NA	NA	FALSE	FALSE	FALSE	TRUE	FALSE	FALSE
chr2R	2110261	2110563	*	0.99999327385168	2110418	135	38	FALSE	FALSE	FALSE	FALSE	TRUE	TRUE	FALSE	FALSE	FALSE	FALSE	FALSE	FALSE	FALSE	FALSE	FALSE	TRUE	NA	NA	FALSE	FALSE	FALSE	TRUE	FALSE	FALSE
chr2R	2121312	2121684	*	0.9849705016289	2121419	118	18	FALSE	FALSE	TRUE	TRUE	TRUE	TRUE	TRUE	FALSE	FALSE	TRUE	TRUE	TRUE	TRUE	FALSE	TRUE	FALSE	FALSE	TRUE	FALSE	FALSE	FALSE	TRUE	FALSE	FALSE
chr2R	2122630	2122988	*	0.95485409366847	2122679	80	35	FALSE	FALSE	FALSE	FALSE	TRUE	TRUE	FALSE	FALSE	FALSE	FALSE	FALSE	FALSE	FALSE	FALSE	FALSE	TRUE	NA	NA	FALSE	FALSE	FALSE	TRUE	FALSE	FALSE
chr2R	2139577	2139829	*	0.99998924602012	2139641	60	7	TRUE	FALSE	TRUE	TRUE	TRUE	TRUE	TRUE	TRUE	FALSE	TRUE	FALSE	TRUE	TRUE	TRUE	FALSE	FALSE	NA	NA	FALSE	FALSE	FALSE	TRUE	FALSE	FALSE
chr2R	2147957	2148186	*	0.99999898938414	2148027	89	11	TRUE	FALSE	TRUE	TRUE	TRUE	TRUE	TRUE	TRUE	FALSE	TRUE	FALSE	FALSE	FALSE	TRUE	FALSE	FALSE	NA	NA	FALSE	FALSE	FALSE	TRUE	FALSE	FALSE
chr2R	2155578	2155893	*	0.99620999700325	2155783	50	0	FALSE	FALSE	TRUE	FALSE	TRUE	FALSE	FALSE	FALSE	FALSE	FALSE	FALSE	FALSE	FALSE	FALSE	TRUE	FALSE	NA	NA	FALSE	FALSE	FALSE	TRUE	FALSE	FALSE
chr2R	2193764	2194211	*	0.99999999934837	2193961	94	0	TRUE	TRUE	TRUE	TRUE	TRUE	TRUE	TRUE	TRUE	TRUE	TRUE	TRUE	TRUE	TRUE	TRUE	FALSE	FALSE	NA	NA	FALSE	FALSE	FALSE	TRUE	FALSE	FALSE
chr2R	2195534	2196182	*	0.94883518421321	2196048	37	5	FALSE	FALSE	FALSE	FALSE	TRUE	FALSE	TRUE	TRUE	TRUE	TRUE	FALSE	TRUE	TRUE	FALSE	FALSE	TRUE	TRUE	FALSE	FALSE	FALSE	FALSE	TRUE	FALSE	FALSE
chr2R	2211939	2212877	*	0.95233030627788	2212680	110	54	TRUE	FALSE	TRUE	TRUE	TRUE	FALSE	TRUE	TRUE	FALSE	TRUE	FALSE	TRUE	FALSE	TRUE	FALSE	FALSE	NA	NA	FALSE	FALSE	FALSE	TRUE	FALSE	FALSE
chr2R	2219671	2219872	*	0.90447675223602	2219720	37	0	FALSE	FALSE	FALSE	FALSE	TRUE	FALSE	TRUE	FALSE	FALSE	TRUE	FALSE	TRUE	FALSE	FALSE	FALSE	TRUE	TRUE	FALSE	FALSE	FALSE	FALSE	TRUE	FALSE	FALSE
chr2R	2220997	2221196	*	0.999677716607	2221138	46	0	TRUE	FALSE	TRUE	FALSE	TRUE	FALSE	TRUE	TRUE	FALSE	FALSE	FALSE	TRUE	FALSE	TRUE	FALSE	FALSE	NA	NA	FALSE	FALSE	FALSE	TRUE	FALSE	FALSE
chr2R	2222094	2222411	*	0.99994234503882	2222274	53	0	FALSE	FALSE	TRUE	FALSE	TRUE	TRUE	TRUE	TRUE	FALSE	TRUE	FALSE	TRUE	FALSE	FALSE	TRUE	FALSE	TRUE	FALSE	FALSE	FALSE	FALSE	TRUE	FALSE	FALSE
chr2R	2228461	2228727	*	0.99937904883169	2228542	57	0	FALSE	FALSE	TRUE	FALSE	TRUE	FALSE	TRUE	TRUE	FALSE	TRUE	TRUE	TRUE	FALSE	FALSE	TRUE	FALSE	TRUE	FALSE	FALSE	FALSE	FALSE	TRUE	FALSE	FALSE
chr2R	2230710	2230990	*	0.99883904410196	2230895	32	0	FALSE	FALSE	TRUE	FALSE	TRUE	FALSE	TRUE	TRUE	TRUE	TRUE	FALSE	TRUE	FALSE	FALSE	TRUE	FALSE	TRUE	FALSE	FALSE	FALSE	FALSE	TRUE	FALSE	FALSE
chr2R	2235937	2236165	*	0.9999972519447	2236078	43	0	FALSE	FALSE	TRUE	FALSE	TRUE	TRUE	TRUE	FALSE	FALSE	TRUE	FALSE	TRUE	TRUE	FALSE	TRUE	FALSE	FALSE	TRUE	FALSE	FALSE	FALSE	TRUE	FALSE	FALSE
chr2R	2256377	2256813	*	0.94614962440379	2256541	60	2	FALSE	FALSE	FALSE	FALSE	TRUE	TRUE	TRUE	FALSE	FALSE	TRUE	FALSE	TRUE	TRUE	FALSE	FALSE	TRUE	TRUE	FALSE	FALSE	FALSE	FALSE	TRUE	FALSE	FALSE
chr2R	2257738	2257877	*	0.99252499604712	2257813	60	3	FALSE	FALSE	FALSE	FALSE	TRUE	TRUE	TRUE	FALSE	FALSE	FALSE	FALSE	TRUE	TRUE	FALSE	FALSE	TRUE	FALSE	TRUE	FALSE	FALSE	FALSE	TRUE	FALSE	FALSE
chr2R	2266696	2266965	*	0.99797958116214	2266836	106	8	FALSE	FALSE	FALSE	FALSE	TRUE	TRUE	TRUE	FALSE	FALSE	FALSE	FALSE	TRUE	TRUE	FALSE	FALSE	TRUE	FALSE	TRUE	FALSE	FALSE	FALSE	TRUE	FALSE	FALSE
chr2R	2339905	2340242	*	0.99999999616273	2340099	152	1	TRUE	TRUE	TRUE	TRUE	TRUE	TRUE	TRUE	TRUE	FALSE	TRUE	TRUE	TRUE	TRUE	TRUE	FALSE	FALSE	NA	NA	FALSE	FALSE	FALSE	TRUE	FALSE	FALSE
chr2R	2344091	2344304	*	0.91878715419445	2344160	37	0	FALSE	FALSE	FALSE	FALSE	TRUE	FALSE	FALSE	FALSE	FALSE	FALSE	FALSE	FALSE	FALSE	FALSE	FALSE	TRUE	NA	NA	FALSE	FALSE	FALSE	TRUE	FALSE	FALSE
chr2R	2345565	2345863	*	0.99978412770358	2345687	50	0	FALSE	FALSE	TRUE	FALSE	TRUE	TRUE	TRUE	FALSE	FALSE	TRUE	FALSE	TRUE	TRUE	FALSE	TRUE	FALSE	FALSE	TRUE	FALSE	FALSE	FALSE	TRUE	FALSE	FALSE
chr2R	2364136	2364505	*	0.99987842435415	2364291	174	50	FALSE	FALSE	TRUE	TRUE	TRUE	TRUE	TRUE	FALSE	FALSE	TRUE	TRUE	TRUE	TRUE	FALSE	TRUE	FALSE	FALSE	TRUE	FALSE	FALSE	FALSE	TRUE	FALSE	FALSE
chr2R	2364136	2364505	*	0.99999999999928	2364303	170	22	FALSE	FALSE	TRUE	TRUE	TRUE	TRUE	TRUE	FALSE	FALSE	TRUE	TRUE	TRUE	TRUE	FALSE	TRUE	FALSE	FALSE	TRUE	FALSE	FALSE	FALSE	TRUE	FALSE	FALSE
chr2R	2366653	2367051	*	1	2366754	114	10	TRUE	TRUE	TRUE	TRUE	TRUE	TRUE	TRUE	TRUE	TRUE	TRUE	TRUE	TRUE	TRUE	TRUE	FALSE	FALSE	NA	NA	FALSE	FALSE	FALSE	TRUE	FALSE	FALSE
chr2R	2370134	2370680	*	0.99999999999978	2370553	74	0	TRUE	FALSE	TRUE	TRUE	TRUE	FALSE	TRUE	TRUE	TRUE	TRUE	TRUE	TRUE	TRUE	TRUE	FALSE	FALSE	NA	NA	FALSE	FALSE	FALSE	TRUE	FALSE	FALSE
chr2R	2421964	2422157	*	0.96210105435988	2422040	34	8	FALSE	FALSE	FALSE	FALSE	TRUE	FALSE	TRUE	FALSE	FALSE	TRUE	TRUE	TRUE	FALSE	FALSE	FALSE	TRUE	TRUE	FALSE	FALSE	FALSE	FALSE	TRUE	FALSE	FALSE
chr2R	2423825	2424043	*	0.99996841089668	2423944	32	0	TRUE	FALSE	TRUE	TRUE	TRUE	FALSE	FALSE	FALSE	FALSE	FALSE	FALSE	FALSE	FALSE	TRUE	FALSE	FALSE	NA	NA	FALSE	FALSE	FALSE	TRUE	FALSE	FALSE
chr2R	2428502	2428765	*	0.99856364132367	2428590	27	0	FALSE	FALSE	FALSE	FALSE	TRUE	FALSE	FALSE	FALSE	FALSE	FALSE	FALSE	FALSE	FALSE	FALSE	FALSE	TRUE	NA	NA	FALSE	FALSE	FALSE	TRUE	FALSE	FALSE
chr2R	2451202	2451429	*	0.99242272340928	2451344	24	0	FALSE	FALSE	TRUE	FALSE	TRUE	FALSE	TRUE	FALSE	FALSE	TRUE	TRUE	TRUE	TRUE	FALSE	TRUE	FALSE	FALSE	TRUE	FALSE	FALSE	FALSE	TRUE	FALSE	FALSE
chr2R	2483907	2484128	*	0.99999999951756	2483963	61	0	TRUE	FALSE	TRUE	TRUE	TRUE	TRUE	TRUE	FALSE	FALSE	TRUE	TRUE	TRUE	TRUE	TRUE	FALSE	FALSE	NA	NA	FALSE	FALSE	FALSE	TRUE	FALSE	FALSE
chr2R	2493788	2494587	*	0.90504607974629	2494250	108	22	FALSE	FALSE	FALSE	FALSE	TRUE	FALSE	TRUE	FALSE	FALSE	TRUE	FALSE	TRUE	TRUE	FALSE	FALSE	TRUE	TRUE	FALSE	FALSE	FALSE	FALSE	TRUE	FALSE	FALSE
chr2R	2495584	2496008	*	0.99999995258717	2495821	232	25	TRUE	TRUE	TRUE	TRUE	TRUE	TRUE	TRUE	TRUE	TRUE	TRUE	TRUE	TRUE	TRUE	TRUE	FALSE	FALSE	NA	NA	FALSE	FALSE	FALSE	TRUE	FALSE	FALSE
chr2R	2496268	2496901	*	1	2496695	292	23	TRUE	TRUE	TRUE	TRUE	TRUE	FALSE	TRUE	TRUE	TRUE	TRUE	TRUE	TRUE	TRUE	TRUE	FALSE	FALSE	NA	NA	FALSE	FALSE	FALSE	TRUE	FALSE	FALSE
chr2R	2500245	2500423	*	0.99999998284519	2500333	85	0	FALSE	FALSE	TRUE	TRUE	TRUE	TRUE	TRUE	TRUE	FALSE	TRUE	FALSE	TRUE	TRUE	FALSE	TRUE	FALSE	TRUE	FALSE	FALSE	FALSE	FALSE	TRUE	FALSE	FALSE
chr2R	2511376	2511672	*	0.99999952509338	2511472	74	0	TRUE	FALSE	TRUE	TRUE	TRUE	TRUE	TRUE	TRUE	FALSE	TRUE	FALSE	TRUE	TRUE	TRUE	FALSE	FALSE	NA	NA	FALSE	FALSE	FALSE	TRUE	FALSE	FALSE
chr2R	2529802	2530183	*	0.83524280529251	2529890	115	33	FALSE	FALSE	FALSE	FALSE	TRUE	TRUE	FALSE	FALSE	FALSE	FALSE	FALSE	FALSE	FALSE	FALSE	FALSE	TRUE	NA	NA	FALSE	FALSE	FALSE	TRUE	FALSE	FALSE
chr2R	2559654	2559956	*	0.95163025925164	2559868	66	7	FALSE	FALSE	TRUE	TRUE	TRUE	TRUE	FALSE	FALSE	FALSE	FALSE	FALSE	FALSE	FALSE	FALSE	TRUE	FALSE	NA	NA	FALSE	FALSE	FALSE	TRUE	FALSE	FALSE
chr2R	2562350	2563156	*	0.99999517868504	2562727	177	26	TRUE	TRUE	TRUE	TRUE	TRUE	TRUE	TRUE	TRUE	FALSE	TRUE	TRUE	TRUE	TRUE	TRUE	FALSE	FALSE	NA	NA	FALSE	FALSE	FALSE	TRUE	FALSE	FALSE
chr2R	2568901	2569457	*	0.96985074507367	2568996	30	3	FALSE	FALSE	TRUE	FALSE	TRUE	FALSE	TRUE	TRUE	FALSE	TRUE	FALSE	TRUE	TRUE	FALSE	TRUE	FALSE	TRUE	FALSE	FALSE	FALSE	FALSE	TRUE	FALSE	FALSE
chr2R	2572363	2572614	*	0.99999999999999	2572457	88	0	TRUE	TRUE	TRUE	TRUE	TRUE	TRUE	TRUE	TRUE	TRUE	TRUE	TRUE	TRUE	TRUE	TRUE	FALSE	FALSE	NA	NA	FALSE	FALSE	FALSE	TRUE	FALSE	FALSE
chr2R	2573863	2573965	*	0.99999000503388	2573912	43	0	TRUE	FALSE	TRUE	FALSE	TRUE	FALSE	FALSE	FALSE	FALSE	FALSE	FALSE	FALSE	FALSE	TRUE	FALSE	FALSE	NA	NA	FALSE	FALSE	FALSE	TRUE	FALSE	FALSE
chr2R	2577273	2577488	*	0.99999994306929	2577392	71	0	TRUE	TRUE	TRUE	FALSE	TRUE	FALSE	TRUE	TRUE	TRUE	TRUE	TRUE	TRUE	TRUE	TRUE	FALSE	FALSE	NA	NA	FALSE	FALSE	FALSE	TRUE	FALSE	FALSE
chr2R	2577861	2578214	*	0.96248646730935	2578072	47	0	TRUE	FALSE	TRUE	FALSE	TRUE	FALSE	FALSE	FALSE	FALSE	FALSE	FALSE	FALSE	FALSE	TRUE	FALSE	FALSE	NA	NA	FALSE	FALSE	FALSE	TRUE	FALSE	FALSE
chr2R	2588043	2588275	*	0.91237636550621	2588189	53	1	FALSE	FALSE	FALSE	FALSE	TRUE	TRUE	FALSE	FALSE	FALSE	FALSE	FALSE	FALSE	FALSE	FALSE	FALSE	TRUE	NA	NA	FALSE	FALSE	FALSE	TRUE	FALSE	FALSE
chr2R	2594139	2594486	*	0.85547417565806	2594380	61	0	FALSE	FALSE	FALSE	FALSE	TRUE	TRUE	FALSE	FALSE	FALSE	FALSE	FALSE	FALSE	FALSE	FALSE	FALSE	TRUE	NA	NA	FALSE	FALSE	FALSE	TRUE	FALSE	FALSE
chr2R	2596100	2596319	*	0.97199677819524	2596186	31	0	FALSE	FALSE	FALSE	FALSE	TRUE	FALSE	FALSE	FALSE	FALSE	FALSE	FALSE	FALSE	FALSE	FALSE	FALSE	TRUE	NA	NA	FALSE	FALSE	FALSE	TRUE	FALSE	FALSE
chr2R	2601404	2601590	*	0.99999999980574	2601481	49	0	TRUE	TRUE	TRUE	FALSE	TRUE	TRUE	TRUE	TRUE	FALSE	FALSE	FALSE	TRUE	TRUE	TRUE	FALSE	FALSE	NA	NA	FALSE	FALSE	FALSE	TRUE	FALSE	FALSE
chr2R	2616269	2616497	*	0.999997214751	2616408	49	3	FALSE	FALSE	TRUE	TRUE	TRUE	TRUE	TRUE	TRUE	FALSE	TRUE	TRUE	TRUE	TRUE	FALSE	TRUE	FALSE	TRUE	FALSE	FALSE	FALSE	FALSE	TRUE	FALSE	FALSE
chr2R	2618215	2618414	*	0.99999999048651	2618302	53	0	TRUE	FALSE	TRUE	TRUE	TRUE	TRUE	TRUE	TRUE	FALSE	TRUE	FALSE	TRUE	FALSE	TRUE	FALSE	FALSE	NA	NA	FALSE	FALSE	FALSE	TRUE	FALSE	FALSE
chr2R	2627623	2627832	*	0.87887263693176	2627760	25	0	FALSE	FALSE	FALSE	FALSE	TRUE	FALSE	TRUE	TRUE	FALSE	TRUE	FALSE	TRUE	FALSE	FALSE	FALSE	TRUE	TRUE	FALSE	FALSE	FALSE	FALSE	TRUE	FALSE	FALSE
chr2R	2639473	2639779	*	0.80651100033997	2639563	103	21	FALSE	FALSE	FALSE	FALSE	TRUE	TRUE	FALSE	FALSE	FALSE	FALSE	FALSE	FALSE	FALSE	FALSE	FALSE	TRUE	NA	NA	FALSE	FALSE	FALSE	TRUE	FALSE	FALSE
chr2R	2681448	2681820	*	0.97191896704909	2681622	122	40	FALSE	FALSE	FALSE	FALSE	TRUE	TRUE	FALSE	FALSE	FALSE	FALSE	FALSE	FALSE	FALSE	FALSE	FALSE	TRUE	NA	NA	FALSE	FALSE	FALSE	TRUE	FALSE	FALSE
chr2R	2705874	2706034	*	0.90438693805846	2705942	46	0	FALSE	FALSE	FALSE	FALSE	TRUE	FALSE	FALSE	FALSE	FALSE	FALSE	FALSE	FALSE	FALSE	FALSE	FALSE	TRUE	NA	NA	FALSE	FALSE	FALSE	TRUE	FALSE	FALSE
chr2R	2710658	2710927	*	1	2710773	421	8	TRUE	TRUE	TRUE	TRUE	TRUE	TRUE	TRUE	TRUE	TRUE	TRUE	TRUE	TRUE	TRUE	TRUE	FALSE	FALSE	NA	NA	FALSE	FALSE	FALSE	TRUE	FALSE	FALSE
chr2R	2727409	2727766	*	0.99236009245538	2727599	158	40	FALSE	FALSE	TRUE	FALSE	TRUE	TRUE	TRUE	TRUE	FALSE	TRUE	TRUE	TRUE	TRUE	FALSE	TRUE	FALSE	TRUE	FALSE	FALSE	FALSE	FALSE	TRUE	FALSE	FALSE
chr2R	2732725	2732986	*	0.99721178248706	2732893	68	7	FALSE	FALSE	TRUE	TRUE	TRUE	TRUE	TRUE	TRUE	FALSE	TRUE	FALSE	TRUE	FALSE	FALSE	TRUE	FALSE	TRUE	FALSE	FALSE	FALSE	FALSE	TRUE	FALSE	FALSE
chr2R	2737392	2737651	*	0.99948265406063	2737511	70	5	FALSE	FALSE	TRUE	TRUE	TRUE	TRUE	TRUE	TRUE	TRUE	FALSE	FALSE	TRUE	FALSE	FALSE	TRUE	FALSE	TRUE	FALSE	FALSE	FALSE	FALSE	TRUE	FALSE	FALSE
chr2R	2747629	2748387	*	0.96980252447028	2747998	111	63	FALSE	FALSE	TRUE	FALSE	TRUE	TRUE	TRUE	FALSE	FALSE	TRUE	TRUE	TRUE	TRUE	FALSE	TRUE	FALSE	FALSE	TRUE	FALSE	FALSE	FALSE	TRUE	FALSE	FALSE
chr2R	2772706	2773233	*	0.97178573478672	2773162	127	30	FALSE	FALSE	FALSE	FALSE	TRUE	TRUE	FALSE	FALSE	FALSE	FALSE	FALSE	FALSE	FALSE	FALSE	FALSE	TRUE	NA	NA	FALSE	FALSE	FALSE	TRUE	FALSE	FALSE
chr2R	2796047	2796450	*	0.99849021282215	2796308	146	24	TRUE	TRUE	TRUE	TRUE	TRUE	TRUE	TRUE	TRUE	TRUE	TRUE	FALSE	TRUE	TRUE	TRUE	FALSE	FALSE	NA	NA	FALSE	FALSE	FALSE	TRUE	FALSE	FALSE
chr2R	2801232	2801465	*	0.82223123932276	2801371	31	4	FALSE	FALSE	FALSE	FALSE	TRUE	FALSE	FALSE	FALSE	FALSE	FALSE	FALSE	FALSE	FALSE	FALSE	FALSE	TRUE	NA	NA	FALSE	FALSE	FALSE	TRUE	FALSE	FALSE
chr2R	2802863	2803101	*	0.86731807053344	2803031	29	9	FALSE	FALSE	FALSE	FALSE	TRUE	TRUE	FALSE	FALSE	FALSE	FALSE	FALSE	FALSE	FALSE	FALSE	FALSE	TRUE	NA	NA	FALSE	FALSE	FALSE	TRUE	FALSE	FALSE
chr2R	2804268	2804541	*	0.9999841688201	2804412	58	3	FALSE	FALSE	FALSE	FALSE	TRUE	TRUE	TRUE	FALSE	FALSE	TRUE	FALSE	TRUE	TRUE	FALSE	FALSE	TRUE	TRUE	FALSE	FALSE	FALSE	FALSE	TRUE	FALSE	FALSE
chr2R	2829932	2830661	*	0.81481672841835	2830008	74	0	FALSE	FALSE	FALSE	FALSE	TRUE	TRUE	FALSE	FALSE	FALSE	FALSE	FALSE	FALSE	FALSE	FALSE	FALSE	TRUE	NA	NA	FALSE	FALSE	FALSE	TRUE	FALSE	FALSE
chr2R	2847399	2847940	*	0.91989063257854	2847473	95	17	FALSE	FALSE	FALSE	FALSE	TRUE	TRUE	FALSE	FALSE	FALSE	FALSE	FALSE	FALSE	FALSE	FALSE	FALSE	TRUE	NA	NA	FALSE	FALSE	FALSE	TRUE	FALSE	FALSE
chr2R	2850135	2850292	*	0.96686369691393	2850241	80	22	FALSE	FALSE	TRUE	TRUE	TRUE	FALSE	TRUE	TRUE	FALSE	TRUE	TRUE	TRUE	TRUE	FALSE	TRUE	FALSE	TRUE	FALSE	FALSE	FALSE	FALSE	TRUE	FALSE	FALSE
chr2R	2856867	2857082	*	0.99222393200544	2856951	107	18	FALSE	FALSE	TRUE	TRUE	TRUE	FALSE	TRUE	FALSE	FALSE	TRUE	TRUE	TRUE	TRUE	FALSE	TRUE	FALSE	FALSE	TRUE	FALSE	FALSE	FALSE	TRUE	FALSE	FALSE
chr2R	2858067	2858281	*	1	2858190	108	0	TRUE	TRUE	TRUE	TRUE	TRUE	TRUE	FALSE	FALSE	FALSE	FALSE	FALSE	FALSE	FALSE	TRUE	FALSE	FALSE	NA	NA	FALSE	FALSE	FALSE	TRUE	FALSE	FALSE
chr2R	2907831	2908238	*	0.99256617137189	2908056	44	2	FALSE	FALSE	TRUE	FALSE	TRUE	TRUE	TRUE	FALSE	FALSE	TRUE	FALSE	TRUE	FALSE	FALSE	TRUE	FALSE	FALSE	TRUE	FALSE	FALSE	FALSE	TRUE	FALSE	FALSE
chr2R	2924593	2924832	*	0.81880881521678	2924699	32	1	FALSE	FALSE	FALSE	FALSE	TRUE	FALSE	TRUE	TRUE	FALSE	TRUE	TRUE	TRUE	TRUE	FALSE	FALSE	TRUE	TRUE	FALSE	FALSE	FALSE	FALSE	TRUE	FALSE	FALSE
chr2R	2926628	2927095	*	0.99574692930683	2926989	32	0	TRUE	FALSE	TRUE	FALSE	TRUE	FALSE	TRUE	TRUE	FALSE	TRUE	TRUE	TRUE	FALSE	TRUE	FALSE	FALSE	NA	NA	FALSE	FALSE	FALSE	TRUE	FALSE	FALSE
chr2R	2934336	2934566	*	0.91972459467835	2934514	59	25	FALSE	FALSE	FALSE	FALSE	TRUE	FALSE	FALSE	FALSE	FALSE	FALSE	FALSE	FALSE	FALSE	FALSE	FALSE	TRUE	NA	NA	FALSE	FALSE	FALSE	TRUE	FALSE	FALSE
chr2R	2935914	2936116	*	0.996876310687	2935977	44	0	FALSE	FALSE	FALSE	FALSE	TRUE	TRUE	FALSE	FALSE	FALSE	FALSE	FALSE	FALSE	FALSE	FALSE	FALSE	TRUE	NA	NA	FALSE	FALSE	FALSE	TRUE	FALSE	FALSE
chr2R	2983334	2983642	*	0.92650863094783	2983457	25	0	FALSE	FALSE	FALSE	FALSE	TRUE	TRUE	FALSE	FALSE	FALSE	FALSE	FALSE	FALSE	FALSE	FALSE	FALSE	TRUE	NA	NA	FALSE	FALSE	FALSE	TRUE	FALSE	FALSE
chr2R	3004860	3005075	*	0.99999967040152	3004988	45	0	FALSE	FALSE	TRUE	TRUE	TRUE	TRUE	TRUE	FALSE	FALSE	FALSE	FALSE	TRUE	FALSE	FALSE	TRUE	FALSE	FALSE	TRUE	FALSE	FALSE	FALSE	TRUE	FALSE	FALSE
chr2R	3007521	3007815	*	0.97894886584874	3007651	37	3	FALSE	FALSE	TRUE	FALSE	TRUE	TRUE	TRUE	FALSE	FALSE	TRUE	FALSE	TRUE	TRUE	FALSE	TRUE	FALSE	FALSE	TRUE	FALSE	FALSE	FALSE	TRUE	FALSE	FALSE
chr2R	3010421	3010755	*	0.99999999997592	3010622	240	48	FALSE	FALSE	FALSE	FALSE	TRUE	TRUE	TRUE	FALSE	FALSE	TRUE	TRUE	TRUE	TRUE	FALSE	FALSE	TRUE	TRUE	FALSE	FALSE	FALSE	FALSE	TRUE	FALSE	FALSE
chr2R	3022934	3023211	*	0.99999994446485	3023090	75	0	FALSE	FALSE	TRUE	TRUE	TRUE	TRUE	TRUE	TRUE	FALSE	TRUE	FALSE	TRUE	FALSE	FALSE	TRUE	FALSE	TRUE	FALSE	FALSE	FALSE	FALSE	TRUE	FALSE	FALSE
chr2R	3029060	3029673	*	0.97054418978855	3029447	97	30	FALSE	FALSE	FALSE	FALSE	TRUE	TRUE	FALSE	FALSE	FALSE	FALSE	FALSE	FALSE	FALSE	FALSE	FALSE	TRUE	NA	NA	FALSE	FALSE	FALSE	TRUE	FALSE	FALSE
chr2R	3137496	3137600	*	0.99999966517002	3137551	75	12	TRUE	FALSE	TRUE	FALSE	TRUE	TRUE	TRUE	FALSE	FALSE	FALSE	FALSE	TRUE	TRUE	TRUE	FALSE	FALSE	NA	NA	FALSE	FALSE	FALSE	TRUE	FALSE	FALSE
chr2R	3139742	3140258	*	0.9999999999998	3139836	274	67	TRUE	TRUE	TRUE	TRUE	TRUE	TRUE	TRUE	TRUE	TRUE	TRUE	TRUE	TRUE	TRUE	TRUE	FALSE	FALSE	NA	NA	FALSE	FALSE	FALSE	TRUE	FALSE	FALSE
chr2R	3146870	3147431	*	0.99999648956423	3147076	177	27	FALSE	FALSE	TRUE	TRUE	TRUE	TRUE	TRUE	TRUE	FALSE	TRUE	TRUE	TRUE	TRUE	FALSE	TRUE	FALSE	TRUE	FALSE	FALSE	FALSE	FALSE	TRUE	FALSE	FALSE
chr2R	3209605	3209869	*	0.99999897265905	3209777	111	4	TRUE	FALSE	TRUE	TRUE	TRUE	TRUE	TRUE	TRUE	FALSE	TRUE	TRUE	TRUE	TRUE	TRUE	FALSE	FALSE	NA	NA	FALSE	FALSE	FALSE	TRUE	FALSE	FALSE
chr2R	3213832	3214028	*	0.95672476432361	3213938	20	0	FALSE	FALSE	FALSE	FALSE	TRUE	FALSE	FALSE	FALSE	FALSE	FALSE	FALSE	FALSE	FALSE	FALSE	FALSE	TRUE	NA	NA	FALSE	FALSE	FALSE	TRUE	FALSE	FALSE
chr2R	3220181	3220370	*	0.89751220369816	3220262	21	0	FALSE	FALSE	FALSE	FALSE	TRUE	FALSE	FALSE	FALSE	FALSE	FALSE	FALSE	FALSE	FALSE	FALSE	FALSE	TRUE	NA	NA	FALSE	FALSE	FALSE	TRUE	FALSE	FALSE
chr2R	3241017	3241236	*	0.99981785497132	3241091	24	0	TRUE	FALSE	TRUE	TRUE	TRUE	FALSE	FALSE	FALSE	FALSE	FALSE	FALSE	FALSE	FALSE	TRUE	FALSE	FALSE	NA	NA	FALSE	FALSE	FALSE	TRUE	FALSE	FALSE
chr2R	3275632	3275908	*	0.87842154592802	3275724	33	11	FALSE	FALSE	FALSE	FALSE	TRUE	FALSE	FALSE	FALSE	FALSE	FALSE	FALSE	FALSE	FALSE	FALSE	FALSE	TRUE	NA	NA	FALSE	FALSE	FALSE	TRUE	FALSE	FALSE
chr2R	3277255	3277481	*	0.99738812539032	3277413	31	0	FALSE	FALSE	TRUE	FALSE	TRUE	FALSE	TRUE	TRUE	FALSE	TRUE	FALSE	TRUE	FALSE	FALSE	TRUE	FALSE	TRUE	FALSE	FALSE	FALSE	FALSE	TRUE	FALSE	FALSE
chr2R	3292444	3293007	*	0.99999999999332	3292632	182	24	TRUE	TRUE	TRUE	TRUE	TRUE	TRUE	TRUE	TRUE	TRUE	TRUE	TRUE	TRUE	TRUE	TRUE	FALSE	FALSE	NA	NA	FALSE	FALSE	FALSE	TRUE	FALSE	FALSE
chr2R	3295558	3295964	*	0.90548227174729	3295880	28	5	FALSE	FALSE	FALSE	FALSE	TRUE	FALSE	FALSE	FALSE	FALSE	FALSE	FALSE	FALSE	FALSE	FALSE	FALSE	TRUE	NA	NA	FALSE	FALSE	FALSE	TRUE	FALSE	FALSE
chr2R	3301269	3301770	*	0.99621862991027	3301452	45	0	FALSE	FALSE	TRUE	FALSE	TRUE	FALSE	FALSE	FALSE	FALSE	FALSE	FALSE	FALSE	FALSE	FALSE	TRUE	FALSE	NA	NA	FALSE	FALSE	FALSE	TRUE	FALSE	FALSE
chr2R	3338774	3339277	*	0.99999999993543	3339054	223	22	TRUE	TRUE	TRUE	TRUE	TRUE	TRUE	TRUE	TRUE	TRUE	TRUE	TRUE	TRUE	TRUE	TRUE	FALSE	FALSE	NA	NA	FALSE	FALSE	FALSE	TRUE	FALSE	FALSE
chr2R	3342121	3342375	*	0.99708656875917	3342242	32	9	FALSE	FALSE	FALSE	FALSE	TRUE	FALSE	TRUE	TRUE	FALSE	FALSE	FALSE	TRUE	TRUE	FALSE	FALSE	TRUE	FALSE	TRUE	FALSE	FALSE	FALSE	TRUE	FALSE	FALSE
chr2R	3343179	3343389	*	0.98864809372791	3343273	48	0	FALSE	FALSE	FALSE	FALSE	TRUE	TRUE	FALSE	FALSE	FALSE	FALSE	FALSE	FALSE	FALSE	FALSE	FALSE	TRUE	NA	NA	FALSE	FALSE	FALSE	TRUE	FALSE	FALSE
chr2R	3351456	3351681	*	0.99820742838888	3351530	66	4	FALSE	FALSE	FALSE	FALSE	TRUE	FALSE	TRUE	TRUE	FALSE	FALSE	FALSE	FALSE	FALSE	FALSE	FALSE	TRUE	FALSE	TRUE	FALSE	FALSE	FALSE	TRUE	FALSE	FALSE
chr2R	3352774	3353130	*	0.99027222905823	3352919	41	3	FALSE	FALSE	TRUE	FALSE	TRUE	FALSE	TRUE	TRUE	TRUE	TRUE	TRUE	TRUE	FALSE	FALSE	TRUE	FALSE	TRUE	FALSE	FALSE	FALSE	FALSE	TRUE	FALSE	FALSE
chr2R	3376918	3377345	*	0.94040041335019	3377270	59	0	FALSE	FALSE	FALSE	FALSE	TRUE	FALSE	FALSE	FALSE	FALSE	FALSE	FALSE	FALSE	FALSE	FALSE	FALSE	TRUE	NA	NA	FALSE	FALSE	FALSE	TRUE	FALSE	FALSE
chr2R	3383908	3384406	*	0.99999999844593	3384193	256	42	TRUE	TRUE	TRUE	TRUE	TRUE	TRUE	TRUE	TRUE	TRUE	TRUE	TRUE	TRUE	TRUE	TRUE	FALSE	FALSE	NA	NA	FALSE	FALSE	FALSE	TRUE	FALSE	FALSE
chr2R	3384193	3384351	*	0.93045815901482	3384302	186	59	TRUE	TRUE	TRUE	TRUE	TRUE	TRUE	TRUE	TRUE	TRUE	TRUE	TRUE	TRUE	TRUE	TRUE	FALSE	FALSE	NA	NA	FALSE	FALSE	FALSE	TRUE	FALSE	FALSE
chr2R	3385110	3385335	*	0.99761592913979	3385208	98	0	TRUE	FALSE	TRUE	TRUE	TRUE	FALSE	TRUE	TRUE	FALSE	TRUE	FALSE	TRUE	FALSE	TRUE	FALSE	FALSE	NA	NA	FALSE	FALSE	FALSE	TRUE	FALSE	FALSE
chr2R	3400632	3400843	*	0.99176829493278	3400697	54	0	TRUE	FALSE	TRUE	FALSE	TRUE	FALSE	TRUE	FALSE	FALSE	TRUE	FALSE	TRUE	FALSE	TRUE	FALSE	FALSE	NA	NA	FALSE	FALSE	FALSE	TRUE	FALSE	FALSE
chr2R	3465621	3466174	*	0.9355036202256	3466029	105	18	FALSE	FALSE	FALSE	FALSE	TRUE	TRUE	FALSE	FALSE	FALSE	FALSE	FALSE	FALSE	FALSE	FALSE	FALSE	TRUE	NA	NA	FALSE	FALSE	FALSE	TRUE	FALSE	FALSE
chr2R	3479303	3479849	*	0.83248075363264	3479570	109	44	FALSE	FALSE	FALSE	FALSE	TRUE	TRUE	FALSE	FALSE	FALSE	FALSE	FALSE	FALSE	FALSE	FALSE	FALSE	TRUE	NA	NA	FALSE	FALSE	FALSE	TRUE	FALSE	FALSE
chr2R	3481966	3482189	*	0.89149207039932	3482095	113	58	FALSE	FALSE	FALSE	FALSE	TRUE	TRUE	FALSE	FALSE	FALSE	FALSE	FALSE	FALSE	FALSE	FALSE	FALSE	TRUE	NA	NA	FALSE	FALSE	FALSE	TRUE	FALSE	FALSE
chr2R	3484292	3484499	*	0.99140024941181	3484416	67	0	FALSE	FALSE	TRUE	FALSE	TRUE	FALSE	FALSE	FALSE	FALSE	FALSE	FALSE	FALSE	FALSE	FALSE	TRUE	FALSE	NA	NA	FALSE	FALSE	FALSE	TRUE	FALSE	FALSE
chr2R	3489886	3490100	*	0.84407378203874	3490032	112	45	FALSE	FALSE	FALSE	FALSE	TRUE	TRUE	TRUE	FALSE	FALSE	FALSE	FALSE	TRUE	TRUE	FALSE	FALSE	TRUE	FALSE	TRUE	FALSE	FALSE	FALSE	TRUE	FALSE	FALSE
chr2R	3489886	3490100	*	0.82703794411057	3490032	112	66	FALSE	FALSE	FALSE	FALSE	TRUE	TRUE	TRUE	FALSE	FALSE	FALSE	FALSE	TRUE	TRUE	FALSE	FALSE	TRUE	FALSE	TRUE	FALSE	FALSE	FALSE	TRUE	FALSE	FALSE
chr2R	3490349	3490632	*	0.92419595107004	3490565	87	60	FALSE	FALSE	FALSE	FALSE	TRUE	TRUE	FALSE	FALSE	FALSE	FALSE	FALSE	TRUE	FALSE	FALSE	FALSE	TRUE	NA	NA	FALSE	FALSE	FALSE	TRUE	FALSE	FALSE
chr2R	3491232	3491618	*	0.82123807027122	3491524	110	47	FALSE	FALSE	FALSE	FALSE	TRUE	TRUE	FALSE	FALSE	FALSE	FALSE	FALSE	FALSE	FALSE	FALSE	FALSE	TRUE	NA	NA	FALSE	FALSE	FALSE	TRUE	FALSE	FALSE
chr2R	3492950	3493137	*	0.97440510607669	3493088	59	18	FALSE	FALSE	FALSE	FALSE	TRUE	TRUE	TRUE	FALSE	FALSE	FALSE	FALSE	TRUE	FALSE	FALSE	FALSE	TRUE	FALSE	TRUE	FALSE	FALSE	FALSE	TRUE	FALSE	FALSE
chr2R	3499879	3500076	*	0.96424918851961	3499941	37	0	FALSE	FALSE	TRUE	FALSE	TRUE	FALSE	FALSE	FALSE	FALSE	FALSE	FALSE	FALSE	FALSE	FALSE	TRUE	FALSE	NA	NA	FALSE	FALSE	FALSE	TRUE	FALSE	FALSE
chr2R	3500681	3500967	*	0.98594151308154	3500751	104	1	FALSE	FALSE	TRUE	TRUE	TRUE	FALSE	FALSE	FALSE	FALSE	FALSE	FALSE	FALSE	FALSE	FALSE	TRUE	FALSE	NA	NA	FALSE	FALSE	FALSE	TRUE	FALSE	FALSE
chr2R	3500681	3500968	*	0.99999999558446	3500752	104	16	FALSE	FALSE	TRUE	TRUE	TRUE	FALSE	FALSE	FALSE	FALSE	FALSE	FALSE	FALSE	FALSE	FALSE	TRUE	FALSE	NA	NA	FALSE	FALSE	FALSE	TRUE	FALSE	FALSE
chr2R	3503152	3504422	*	0.99969327029666	3504246	133	50	TRUE	TRUE	TRUE	TRUE	TRUE	TRUE	TRUE	TRUE	TRUE	TRUE	TRUE	TRUE	TRUE	TRUE	FALSE	FALSE	NA	NA	FALSE	FALSE	FALSE	TRUE	FALSE	FALSE
chr2R	3504818	3505437	*	0.90163257224657	3505095	92	9	FALSE	FALSE	FALSE	FALSE	TRUE	TRUE	FALSE	FALSE	FALSE	FALSE	FALSE	FALSE	FALSE	FALSE	FALSE	TRUE	NA	NA	FALSE	FALSE	FALSE	TRUE	FALSE	FALSE
chr2R	3516026	3516300	*	0.99746299807567	3516221	103	32	TRUE	FALSE	TRUE	TRUE	TRUE	TRUE	FALSE	FALSE	FALSE	FALSE	FALSE	FALSE	FALSE	TRUE	FALSE	FALSE	NA	NA	FALSE	FALSE	FALSE	TRUE	FALSE	FALSE
chr2R	3519261	3519502	*	0.96539501760722	3519385	92	28	FALSE	FALSE	TRUE	FALSE	TRUE	TRUE	TRUE	FALSE	FALSE	TRUE	TRUE	TRUE	FALSE	FALSE	TRUE	FALSE	FALSE	TRUE	FALSE	FALSE	FALSE	TRUE	FALSE	FALSE
chr2R	3544844	3545132	*	0.97581584445557	3544992	51	0	FALSE	FALSE	TRUE	FALSE	TRUE	TRUE	FALSE	FALSE	FALSE	FALSE	FALSE	FALSE	FALSE	FALSE	TRUE	FALSE	NA	NA	FALSE	FALSE	FALSE	TRUE	FALSE	FALSE
chr2R	3559726	3559949	*	0.99999998061926	3559790	68	14	FALSE	FALSE	TRUE	TRUE	TRUE	TRUE	TRUE	TRUE	FALSE	TRUE	FALSE	TRUE	TRUE	FALSE	TRUE	FALSE	TRUE	FALSE	FALSE	FALSE	FALSE	TRUE	FALSE	FALSE
chr2R	3576062	3576319	*	0.80091969077268	3576196	50	21	FALSE	FALSE	FALSE	FALSE	TRUE	FALSE	FALSE	FALSE	FALSE	FALSE	FALSE	FALSE	FALSE	FALSE	FALSE	TRUE	NA	NA	FALSE	FALSE	FALSE	TRUE	FALSE	FALSE
chr2R	3597590	3597806	*	0.99998828185522	3597740	56	0	TRUE	FALSE	TRUE	TRUE	TRUE	TRUE	TRUE	FALSE	FALSE	TRUE	FALSE	TRUE	TRUE	TRUE	FALSE	FALSE	NA	NA	FALSE	FALSE	FALSE	TRUE	FALSE	FALSE
chr2R	3598105	3598305	*	0.99158165973676	3598203	33	0	FALSE	FALSE	FALSE	FALSE	TRUE	FALSE	FALSE	FALSE	FALSE	FALSE	FALSE	FALSE	FALSE	FALSE	FALSE	TRUE	NA	NA	FALSE	FALSE	FALSE	TRUE	FALSE	FALSE
chr2R	3600845	3601089	*	1	3600945	260	30	TRUE	FALSE	TRUE	TRUE	TRUE	TRUE	TRUE	TRUE	TRUE	FALSE	FALSE	TRUE	TRUE	TRUE	FALSE	FALSE	NA	NA	FALSE	FALSE	FALSE	TRUE	FALSE	FALSE
chr2R	3607476	3607711	*	0.99891730846295	3607563	81	12	FALSE	FALSE	TRUE	TRUE	TRUE	TRUE	FALSE	FALSE	FALSE	FALSE	FALSE	FALSE	FALSE	FALSE	TRUE	FALSE	NA	NA	FALSE	FALSE	FALSE	TRUE	FALSE	FALSE
chr2R	3616781	3617010	*	0.99999999998969	3616863	102	0	TRUE	FALSE	TRUE	TRUE	TRUE	TRUE	TRUE	TRUE	TRUE	TRUE	TRUE	TRUE	TRUE	TRUE	FALSE	FALSE	NA	NA	FALSE	FALSE	FALSE	TRUE	FALSE	FALSE
chr2R	3622815	3623153	*	0.99965640286434	3622872	36	0	TRUE	FALSE	TRUE	FALSE	TRUE	FALSE	TRUE	TRUE	FALSE	TRUE	TRUE	TRUE	TRUE	TRUE	FALSE	FALSE	NA	NA	FALSE	FALSE	FALSE	TRUE	FALSE	FALSE
chr2R	3624661	3624872	*	0.99978587861904	3624769	38	0	TRUE	FALSE	TRUE	TRUE	TRUE	TRUE	TRUE	TRUE	FALSE	TRUE	FALSE	FALSE	FALSE	TRUE	FALSE	FALSE	NA	NA	FALSE	FALSE	FALSE	TRUE	FALSE	FALSE
chr2R	3635035	3635188	*	0.81802283711262	3635105	28	0	FALSE	FALSE	FALSE	FALSE	TRUE	FALSE	FALSE	FALSE	FALSE	FALSE	FALSE	FALSE	FALSE	FALSE	FALSE	TRUE	NA	NA	FALSE	FALSE	FALSE	TRUE	FALSE	FALSE
chr2R	3635588	3635911	*	0.99998264352911	3635743	54	0	FALSE	FALSE	TRUE	FALSE	TRUE	TRUE	TRUE	FALSE	FALSE	FALSE	FALSE	TRUE	TRUE	FALSE	TRUE	FALSE	FALSE	TRUE	FALSE	FALSE	FALSE	TRUE	FALSE	FALSE
chr2R	3639620	3640707	*	0.94549868627891	3640344	74	52	TRUE	FALSE	TRUE	FALSE	TRUE	FALSE	TRUE	TRUE	FALSE	TRUE	FALSE	FALSE	FALSE	TRUE	FALSE	FALSE	NA	NA	FALSE	FALSE	FALSE	TRUE	FALSE	FALSE
chr2R	3648710	3648947	*	0.99999723794341	3648840	74	0	TRUE	FALSE	TRUE	FALSE	TRUE	TRUE	FALSE	FALSE	FALSE	FALSE	FALSE	FALSE	FALSE	TRUE	FALSE	FALSE	NA	NA	FALSE	FALSE	FALSE	TRUE	FALSE	FALSE
chr2R	3657567	3657858	*	0.99309654871517	3657703	36	0	FALSE	FALSE	FALSE	FALSE	TRUE	TRUE	FALSE	FALSE	FALSE	FALSE	FALSE	FALSE	FALSE	FALSE	FALSE	TRUE	NA	NA	FALSE	FALSE	FALSE	TRUE	FALSE	FALSE
chr2R	3658640	3658826	*	0.98260366798255	3658734	32	0	FALSE	FALSE	TRUE	FALSE	TRUE	TRUE	FALSE	FALSE	FALSE	FALSE	FALSE	FALSE	FALSE	FALSE	TRUE	FALSE	NA	NA	FALSE	FALSE	FALSE	TRUE	FALSE	FALSE
chr2R	3665534	3665884	*	0.88737191088953	3665822	30	0	FALSE	FALSE	FALSE	FALSE	TRUE	TRUE	FALSE	FALSE	FALSE	FALSE	FALSE	FALSE	FALSE	FALSE	FALSE	TRUE	NA	NA	FALSE	FALSE	FALSE	TRUE	FALSE	FALSE
chr2R	3666287	3666494	*	0.99730778872086	3666407	34	0	FALSE	FALSE	TRUE	FALSE	TRUE	TRUE	TRUE	FALSE	FALSE	TRUE	TRUE	TRUE	FALSE	FALSE	TRUE	FALSE	FALSE	TRUE	FALSE	FALSE	FALSE	TRUE	FALSE	FALSE
chr2R	3669190	3669501	*	0.98508849225959	3669314	61	15	FALSE	FALSE	TRUE	FALSE	TRUE	TRUE	TRUE	FALSE	FALSE	FALSE	FALSE	TRUE	TRUE	FALSE	TRUE	FALSE	FALSE	TRUE	FALSE	FALSE	FALSE	TRUE	FALSE	FALSE
chr2R	3669190	3669501	*	0.95504373726551	3669314	61	8	FALSE	FALSE	TRUE	FALSE	TRUE	TRUE	TRUE	FALSE	FALSE	FALSE	FALSE	TRUE	TRUE	FALSE	TRUE	FALSE	FALSE	TRUE	FALSE	FALSE	FALSE	TRUE	FALSE	FALSE
chr2R	3671052	3671202	*	0.99998345717289	3671144	44	0	FALSE	FALSE	TRUE	FALSE	TRUE	TRUE	TRUE	FALSE	FALSE	TRUE	FALSE	TRUE	FALSE	FALSE	TRUE	FALSE	FALSE	TRUE	FALSE	FALSE	FALSE	TRUE	FALSE	FALSE
chr2R	3673380	3673598	*	0.98758971427473	3673480	32	0	FALSE	FALSE	FALSE	FALSE	TRUE	FALSE	TRUE	FALSE	FALSE	TRUE	FALSE	TRUE	FALSE	FALSE	FALSE	TRUE	TRUE	FALSE	FALSE	FALSE	FALSE	TRUE	FALSE	FALSE
chr2R	3678099	3678452	*	0.99183230731998	3678339	26	0	FALSE	FALSE	TRUE	FALSE	TRUE	FALSE	FALSE	FALSE	FALSE	FALSE	FALSE	FALSE	FALSE	FALSE	TRUE	FALSE	NA	NA	FALSE	FALSE	FALSE	TRUE	FALSE	FALSE
chr2R	3681735	3681855	*	0.94603466694916	3681785	27	4	FALSE	FALSE	FALSE	FALSE	TRUE	FALSE	TRUE	FALSE	FALSE	FALSE	FALSE	TRUE	FALSE	FALSE	FALSE	TRUE	FALSE	TRUE	FALSE	FALSE	FALSE	TRUE	FALSE	FALSE
chr2R	3682822	3683009	*	0.99989042820695	3682909	61	0	FALSE	FALSE	FALSE	FALSE	TRUE	TRUE	TRUE	FALSE	FALSE	FALSE	FALSE	TRUE	TRUE	FALSE	FALSE	TRUE	FALSE	TRUE	FALSE	FALSE	FALSE	TRUE	FALSE	FALSE
chr2R	3705374	3705841	*	0.99312900491084	3705692	47	0	FALSE	FALSE	FALSE	FALSE	TRUE	TRUE	TRUE	FALSE	FALSE	FALSE	FALSE	TRUE	TRUE	FALSE	FALSE	TRUE	FALSE	TRUE	FALSE	FALSE	FALSE	TRUE	FALSE	FALSE
chr2R	3707006	3707338	*	0.99999996298494	3707243	50	0	TRUE	FALSE	TRUE	FALSE	TRUE	TRUE	TRUE	TRUE	TRUE	TRUE	FALSE	TRUE	FALSE	TRUE	FALSE	FALSE	NA	NA	FALSE	FALSE	FALSE	TRUE	FALSE	FALSE
chr2R	3710425	3710612	*	0.99974968136682	3710521	70	22	TRUE	FALSE	TRUE	FALSE	TRUE	TRUE	TRUE	TRUE	FALSE	TRUE	TRUE	TRUE	TRUE	TRUE	FALSE	FALSE	NA	NA	FALSE	FALSE	FALSE	TRUE	FALSE	FALSE
chr2R	3712655	3712877	*	0.9629023313184	3712741	42	0	FALSE	FALSE	TRUE	FALSE	TRUE	FALSE	FALSE	FALSE	FALSE	FALSE	FALSE	FALSE	FALSE	FALSE	TRUE	FALSE	NA	NA	FALSE	FALSE	FALSE	TRUE	FALSE	FALSE
chr2R	3713310	3713460	*	0.96780205605165	3713378	37	3	FALSE	FALSE	FALSE	FALSE	TRUE	TRUE	FALSE	FALSE	FALSE	FALSE	FALSE	FALSE	FALSE	FALSE	FALSE	TRUE	NA	NA	FALSE	FALSE	FALSE	TRUE	FALSE	FALSE
chr2R	3717127	3717397	*	0.99865945827244	3717200	35	0	TRUE	FALSE	TRUE	TRUE	TRUE	FALSE	TRUE	FALSE	FALSE	FALSE	FALSE	TRUE	FALSE	TRUE	FALSE	FALSE	NA	NA	FALSE	FALSE	FALSE	TRUE	FALSE	FALSE
chr2R	3719847	3720073	*	0.90133204604362	3719961	19	0	FALSE	FALSE	FALSE	FALSE	TRUE	FALSE	TRUE	FALSE	FALSE	FALSE	FALSE	TRUE	FALSE	FALSE	FALSE	TRUE	FALSE	TRUE	FALSE	FALSE	FALSE	TRUE	FALSE	FALSE
chr2R	3722768	3722997	*	0.99999999999992	3722925	66	0	TRUE	TRUE	TRUE	TRUE	TRUE	TRUE	TRUE	FALSE	FALSE	TRUE	FALSE	TRUE	TRUE	TRUE	FALSE	FALSE	NA	NA	FALSE	FALSE	FALSE	TRUE	FALSE	FALSE
chr2R	3731239	3731470	*	1	3731371	204	0	TRUE	TRUE	TRUE	TRUE	TRUE	TRUE	TRUE	TRUE	TRUE	TRUE	TRUE	TRUE	TRUE	TRUE	FALSE	FALSE	NA	NA	FALSE	FALSE	FALSE	TRUE	FALSE	FALSE
chr2R	3750671	3750877	*	1	3750746	678	0	TRUE	TRUE	TRUE	TRUE	TRUE	TRUE	TRUE	TRUE	TRUE	TRUE	TRUE	TRUE	TRUE	TRUE	FALSE	FALSE	NA	NA	FALSE	FALSE	FALSE	TRUE	FALSE	FALSE
chr2R	3758015	3758224	*	1	3758106	157	0	TRUE	TRUE	TRUE	TRUE	TRUE	TRUE	TRUE	TRUE	TRUE	TRUE	TRUE	TRUE	TRUE	TRUE	FALSE	FALSE	NA	NA	FALSE	FALSE	FALSE	TRUE	FALSE	FALSE
chr2R	3762399	3762584	*	0.83951355010801	3762491	42	0	FALSE	FALSE	TRUE	FALSE	TRUE	FALSE	FALSE	FALSE	FALSE	FALSE	FALSE	FALSE	FALSE	FALSE	TRUE	FALSE	NA	NA	FALSE	FALSE	FALSE	TRUE	FALSE	FALSE
chr2R	3763465	3763647	*	1	3763598	307	14	TRUE	TRUE	TRUE	TRUE	TRUE	TRUE	TRUE	TRUE	TRUE	TRUE	TRUE	TRUE	TRUE	TRUE	FALSE	FALSE	NA	NA	FALSE	FALSE	FALSE	TRUE	FALSE	FALSE
chr2R	3766155	3766338	*	0.98798771591793	3766259	50	0	FALSE	FALSE	TRUE	TRUE	TRUE	FALSE	TRUE	TRUE	FALSE	TRUE	TRUE	TRUE	TRUE	FALSE	TRUE	FALSE	TRUE	FALSE	FALSE	FALSE	FALSE	TRUE	FALSE	FALSE
chr2R	3770998	3771154	*	0.81971006335966	3771105	40	0	FALSE	FALSE	FALSE	FALSE	TRUE	TRUE	FALSE	FALSE	FALSE	FALSE	FALSE	FALSE	FALSE	FALSE	FALSE	TRUE	NA	NA	FALSE	FALSE	FALSE	TRUE	FALSE	FALSE
chr2R	3775302	3775498	*	0.99999988985647	3775413	88	0	FALSE	FALSE	TRUE	FALSE	TRUE	TRUE	FALSE	FALSE	FALSE	FALSE	FALSE	FALSE	FALSE	FALSE	TRUE	FALSE	NA	NA	FALSE	FALSE	FALSE	TRUE	FALSE	FALSE
chr2R	3778668	3778863	*	0.9994575310072	3778726	60	0	FALSE	FALSE	TRUE	FALSE	TRUE	TRUE	FALSE	FALSE	FALSE	FALSE	FALSE	FALSE	FALSE	FALSE	TRUE	FALSE	NA	NA	FALSE	FALSE	FALSE	TRUE	FALSE	FALSE
chr2R	3789425	3789623	*	0.93548346239421	3789495	47	1	FALSE	FALSE	FALSE	FALSE	TRUE	FALSE	TRUE	TRUE	FALSE	FALSE	FALSE	FALSE	FALSE	FALSE	FALSE	TRUE	FALSE	TRUE	FALSE	FALSE	FALSE	TRUE	FALSE	FALSE
chr2R	3790590	3790975	*	0.98336487605578	3790925	39	0	FALSE	FALSE	FALSE	FALSE	TRUE	FALSE	TRUE	TRUE	TRUE	TRUE	FALSE	TRUE	TRUE	FALSE	FALSE	TRUE	TRUE	FALSE	FALSE	FALSE	FALSE	TRUE	FALSE	FALSE
chr2R	3792657	3792950	*	0.99994467064808	3792782	94	0	TRUE	FALSE	TRUE	TRUE	TRUE	TRUE	TRUE	TRUE	TRUE	TRUE	TRUE	TRUE	TRUE	TRUE	FALSE	FALSE	NA	NA	FALSE	FALSE	FALSE	TRUE	FALSE	FALSE
chr2R	3794981	3795307	*	0.99960264577492	3795232	68	0	TRUE	FALSE	TRUE	TRUE	TRUE	TRUE	TRUE	TRUE	TRUE	TRUE	TRUE	TRUE	TRUE	TRUE	FALSE	FALSE	NA	NA	FALSE	FALSE	FALSE	TRUE	FALSE	FALSE
chr2R	3797612	3797819	*	0.93670364271204	3797683	26	4	TRUE	FALSE	TRUE	FALSE	TRUE	FALSE	TRUE	TRUE	FALSE	TRUE	FALSE	TRUE	FALSE	TRUE	FALSE	FALSE	NA	NA	FALSE	FALSE	FALSE	TRUE	FALSE	FALSE
chr2R	3810313	3810522	*	0.99962180768064	3810462	38	0	FALSE	FALSE	FALSE	FALSE	TRUE	TRUE	FALSE	FALSE	FALSE	FALSE	FALSE	FALSE	FALSE	FALSE	FALSE	TRUE	NA	NA	FALSE	FALSE	FALSE	TRUE	FALSE	FALSE
chr2R	3811927	3812171	*	0.88166462819187	3812017	60	0	FALSE	FALSE	TRUE	FALSE	TRUE	FALSE	TRUE	TRUE	FALSE	TRUE	TRUE	TRUE	TRUE	FALSE	TRUE	FALSE	TRUE	FALSE	FALSE	FALSE	FALSE	TRUE	FALSE	FALSE
chr2R	3822670	3822992	*	0.99999999999288	3822898	187	16	TRUE	FALSE	TRUE	TRUE	TRUE	TRUE	TRUE	TRUE	TRUE	TRUE	TRUE	TRUE	TRUE	TRUE	FALSE	FALSE	NA	NA	FALSE	FALSE	FALSE	TRUE	FALSE	FALSE
chr2R	3826921	3827150	*	0.95221235786628	3827052	19	0	FALSE	FALSE	FALSE	FALSE	TRUE	FALSE	FALSE	FALSE	FALSE	FALSE	FALSE	FALSE	FALSE	FALSE	FALSE	TRUE	NA	NA	FALSE	FALSE	FALSE	TRUE	FALSE	FALSE
chr2R	3840258	3840477	*	1	3840361	62	0	TRUE	TRUE	TRUE	TRUE	TRUE	TRUE	TRUE	TRUE	FALSE	TRUE	FALSE	TRUE	FALSE	TRUE	FALSE	FALSE	NA	NA	FALSE	FALSE	FALSE	TRUE	FALSE	FALSE
chr2R	3870616	3870815	*	0.99999988459964	3870718	49	0	FALSE	FALSE	TRUE	FALSE	TRUE	FALSE	TRUE	FALSE	FALSE	FALSE	FALSE	TRUE	FALSE	FALSE	TRUE	FALSE	FALSE	TRUE	FALSE	FALSE	FALSE	TRUE	FALSE	FALSE
chr2R	3877370	3877988	*	0.99535814685433	3877655	76	10	FALSE	FALSE	TRUE	TRUE	TRUE	TRUE	TRUE	TRUE	FALSE	TRUE	FALSE	TRUE	FALSE	FALSE	TRUE	FALSE	TRUE	FALSE	FALSE	FALSE	FALSE	TRUE	FALSE	FALSE
chr2R	3879786	3879955	*	0.99981008900975	3879835	146	24	TRUE	FALSE	TRUE	TRUE	TRUE	FALSE	TRUE	FALSE	FALSE	TRUE	TRUE	TRUE	TRUE	TRUE	FALSE	FALSE	NA	NA	FALSE	FALSE	FALSE	TRUE	FALSE	FALSE
chr2R	3880181	3880795	*	0.99998032051419	3880482	60	0	FALSE	FALSE	TRUE	FALSE	TRUE	TRUE	TRUE	TRUE	TRUE	TRUE	TRUE	TRUE	FALSE	FALSE	TRUE	FALSE	TRUE	FALSE	FALSE	FALSE	FALSE	TRUE	FALSE	FALSE
chr2R	3897296	3897797	*	0.93510120690379	3897489	70	0	FALSE	FALSE	TRUE	FALSE	TRUE	FALSE	FALSE	FALSE	FALSE	FALSE	FALSE	FALSE	FALSE	FALSE	TRUE	FALSE	NA	NA	FALSE	FALSE	FALSE	TRUE	FALSE	FALSE
chr2R	3905035	3905499	*	0.99833536927396	3905254	150	24	FALSE	FALSE	TRUE	TRUE	TRUE	TRUE	TRUE	FALSE	FALSE	FALSE	FALSE	TRUE	TRUE	FALSE	TRUE	FALSE	FALSE	TRUE	FALSE	FALSE	FALSE	TRUE	FALSE	FALSE
chr2R	3906321	3906741	*	0.92638907816229	3906530	116	24	FALSE	FALSE	TRUE	TRUE	TRUE	FALSE	TRUE	FALSE	FALSE	TRUE	FALSE	TRUE	FALSE	FALSE	TRUE	FALSE	FALSE	TRUE	FALSE	FALSE	FALSE	TRUE	FALSE	FALSE
chr2R	3908506	3908878	*	0.99999983323337	3908669	218	31	TRUE	TRUE	TRUE	TRUE	TRUE	TRUE	TRUE	TRUE	TRUE	TRUE	TRUE	TRUE	TRUE	TRUE	FALSE	FALSE	NA	NA	FALSE	FALSE	FALSE	TRUE	FALSE	FALSE
chr2R	3922309	3922970	*	0.83048369547875	3922669	99	22	FALSE	FALSE	FALSE	FALSE	TRUE	TRUE	TRUE	FALSE	FALSE	TRUE	TRUE	TRUE	FALSE	FALSE	FALSE	TRUE	TRUE	FALSE	FALSE	FALSE	FALSE	TRUE	FALSE	FALSE
chr2R	3943076	3943394	*	0.98067852982392	3943277	67	9	FALSE	FALSE	FALSE	FALSE	TRUE	TRUE	TRUE	FALSE	FALSE	FALSE	FALSE	TRUE	TRUE	FALSE	FALSE	TRUE	FALSE	TRUE	FALSE	FALSE	FALSE	TRUE	FALSE	FALSE
chr2R	4012570	4013038	*	0.99944511762703	4012852	157	26	FALSE	FALSE	TRUE	TRUE	TRUE	TRUE	TRUE	FALSE	FALSE	FALSE	FALSE	TRUE	TRUE	FALSE	TRUE	FALSE	FALSE	TRUE	FALSE	FALSE	FALSE	TRUE	FALSE	FALSE
chr2R	4013935	4014251	*	0.97166538658561	4014060	152	28	FALSE	FALSE	TRUE	FALSE	TRUE	TRUE	TRUE	FALSE	FALSE	FALSE	FALSE	TRUE	TRUE	FALSE	TRUE	FALSE	FALSE	TRUE	TRUE	FALSE	FALSE	FALSE	FALSE	FALSE
chr2R	4032897	4033132	*	0.93406051904784	4033063	54	0	FALSE	FALSE	TRUE	FALSE	TRUE	FALSE	FALSE	FALSE	FALSE	FALSE	FALSE	FALSE	FALSE	FALSE	TRUE	FALSE	NA	NA	FALSE	FALSE	FALSE	TRUE	FALSE	FALSE
chr2R	4044356	4044636	*	0.99999995046582	4044457	110	2	TRUE	TRUE	TRUE	TRUE	TRUE	TRUE	TRUE	TRUE	TRUE	TRUE	TRUE	TRUE	TRUE	TRUE	FALSE	FALSE	NA	NA	FALSE	FALSE	FALSE	TRUE	FALSE	FALSE
chr2R	4050542	4050736	*	0.99937399780972	4050649	49	0	FALSE	FALSE	TRUE	TRUE	TRUE	TRUE	FALSE	FALSE	FALSE	FALSE	FALSE	FALSE	FALSE	FALSE	TRUE	FALSE	NA	NA	FALSE	FALSE	FALSE	TRUE	FALSE	FALSE
chr2R	4053054	4053506	*	0.99999773322303	4053198	44	0	TRUE	FALSE	TRUE	FALSE	TRUE	FALSE	FALSE	FALSE	FALSE	FALSE	FALSE	FALSE	FALSE	TRUE	FALSE	FALSE	NA	NA	FALSE	FALSE	FALSE	TRUE	FALSE	FALSE
chr2R	4058077	4058318	*	0.99999968106806	4058233	79	0	TRUE	FALSE	TRUE	TRUE	TRUE	TRUE	TRUE	TRUE	FALSE	TRUE	FALSE	TRUE	FALSE	TRUE	FALSE	FALSE	NA	NA	FALSE	FALSE	FALSE	TRUE	FALSE	FALSE
chr2R	4074973	4075184	*	0.99999998408252	4075071	55	0	TRUE	FALSE	TRUE	TRUE	TRUE	TRUE	TRUE	TRUE	FALSE	TRUE	FALSE	TRUE	FALSE	TRUE	FALSE	FALSE	NA	NA	FALSE	FALSE	FALSE	TRUE	FALSE	FALSE
chr2R	4075593	4075860	*	0.99999999967644	4075742	90	0	TRUE	TRUE	TRUE	TRUE	TRUE	TRUE	FALSE	FALSE	FALSE	FALSE	FALSE	FALSE	FALSE	TRUE	FALSE	FALSE	NA	NA	FALSE	FALSE	FALSE	TRUE	FALSE	FALSE
chr2R	4077326	4077532	*	0.9999984249296	4077385	50	0	FALSE	FALSE	TRUE	FALSE	TRUE	FALSE	TRUE	FALSE	FALSE	TRUE	FALSE	TRUE	FALSE	FALSE	TRUE	FALSE	FALSE	TRUE	FALSE	FALSE	FALSE	TRUE	FALSE	FALSE
chr2R	4078169	4078380	*	0.99999999999997	4078296	97	0	TRUE	TRUE	TRUE	FALSE	TRUE	TRUE	TRUE	TRUE	FALSE	FALSE	FALSE	TRUE	FALSE	TRUE	FALSE	FALSE	NA	NA	FALSE	FALSE	FALSE	TRUE	FALSE	FALSE
chr2R	4085512	4085871	*	0.96190605722152	4085561	36	0	FALSE	FALSE	TRUE	FALSE	TRUE	FALSE	FALSE	FALSE	FALSE	FALSE	FALSE	FALSE	FALSE	FALSE	TRUE	FALSE	NA	NA	FALSE	FALSE	FALSE	TRUE	FALSE	FALSE
chr2R	4091249	4091684	*	0.96442807598524	4091433	101	34	FALSE	FALSE	TRUE	FALSE	TRUE	TRUE	TRUE	FALSE	FALSE	FALSE	FALSE	TRUE	TRUE	FALSE	TRUE	FALSE	FALSE	TRUE	FALSE	FALSE	FALSE	TRUE	FALSE	FALSE
chr2R	4152864	4153294	*	0.99996197986306	4153019	190	50	FALSE	FALSE	TRUE	TRUE	TRUE	TRUE	TRUE	TRUE	TRUE	TRUE	TRUE	TRUE	TRUE	FALSE	TRUE	FALSE	TRUE	FALSE	FALSE	FALSE	FALSE	TRUE	FALSE	FALSE
chr2R	4157176	4157657	*	0.95070617719424	4157307	126	37	FALSE	FALSE	TRUE	FALSE	TRUE	TRUE	TRUE	FALSE	FALSE	TRUE	FALSE	TRUE	TRUE	FALSE	TRUE	FALSE	FALSE	TRUE	FALSE	FALSE	TRUE	FALSE	TRUE	FALSE
chr2R	4165743	4166028	*	0.82157016631058	4165845	61	16	FALSE	FALSE	FALSE	FALSE	TRUE	TRUE	FALSE	FALSE	FALSE	FALSE	FALSE	FALSE	FALSE	FALSE	FALSE	TRUE	NA	NA	FALSE	FALSE	FALSE	TRUE	FALSE	FALSE
chr2R	4169464	4169677	*	0.99675950494998	4169581	89	1	FALSE	FALSE	FALSE	FALSE	TRUE	TRUE	TRUE	FALSE	FALSE	TRUE	FALSE	TRUE	FALSE	FALSE	FALSE	TRUE	TRUE	FALSE	FALSE	FALSE	FALSE	TRUE	FALSE	FALSE
chr2R	4171624	4172105	*	0.97911838648673	4171748	118	18	TRUE	FALSE	TRUE	TRUE	TRUE	FALSE	TRUE	FALSE	FALSE	TRUE	FALSE	FALSE	FALSE	TRUE	FALSE	FALSE	NA	NA	FALSE	FALSE	FALSE	TRUE	FALSE	FALSE
chr2R	4172494	4172670	*	0.9704060850506	4172561	78	30	FALSE	FALSE	FALSE	FALSE	TRUE	FALSE	TRUE	FALSE	FALSE	FALSE	FALSE	TRUE	FALSE	FALSE	FALSE	TRUE	FALSE	TRUE	FALSE	FALSE	FALSE	TRUE	FALSE	FALSE
chr2R	4183055	4183546	*	0.97201110450266	4183284	54	9	FALSE	FALSE	FALSE	FALSE	TRUE	TRUE	FALSE	FALSE	FALSE	FALSE	FALSE	FALSE	FALSE	FALSE	FALSE	TRUE	NA	NA	FALSE	FALSE	FALSE	TRUE	FALSE	FALSE
chr2R	4206435	4206737	*	0.99940547591258	4206539	58	3	FALSE	FALSE	TRUE	FALSE	TRUE	TRUE	TRUE	FALSE	FALSE	TRUE	FALSE	TRUE	FALSE	FALSE	TRUE	FALSE	FALSE	TRUE	FALSE	FALSE	FALSE	TRUE	FALSE	FALSE
chr2R	4212779	4212996	*	0.99224546222589	4212941	42	14	FALSE	FALSE	FALSE	FALSE	TRUE	FALSE	TRUE	FALSE	FALSE	TRUE	FALSE	TRUE	TRUE	FALSE	FALSE	TRUE	TRUE	FALSE	FALSE	FALSE	FALSE	TRUE	FALSE	FALSE
chr2R	4224257	4224443	*	0.99390949089081	4224328	64	5	TRUE	FALSE	TRUE	FALSE	TRUE	FALSE	FALSE	FALSE	FALSE	FALSE	FALSE	FALSE	FALSE	TRUE	FALSE	FALSE	NA	NA	FALSE	FALSE	FALSE	TRUE	FALSE	FALSE
chr2R	4247760	4248056	*	0.99999999997127	4247899	149	7	TRUE	FALSE	TRUE	TRUE	TRUE	TRUE	TRUE	TRUE	TRUE	TRUE	TRUE	TRUE	TRUE	TRUE	FALSE	FALSE	NA	NA	FALSE	FALSE	FALSE	TRUE	FALSE	FALSE
chr2R	4253531	4253908	*	0.86533297687976	4253675	48	0	FALSE	FALSE	TRUE	FALSE	TRUE	TRUE	TRUE	TRUE	FALSE	FALSE	FALSE	FALSE	FALSE	FALSE	TRUE	FALSE	TRUE	FALSE	FALSE	FALSE	FALSE	TRUE	FALSE	FALSE
chr2R	4259342	4259891	*	0.84751440357829	4259726	37	0	FALSE	FALSE	FALSE	FALSE	TRUE	FALSE	TRUE	FALSE	FALSE	TRUE	FALSE	TRUE	FALSE	FALSE	FALSE	TRUE	TRUE	FALSE	FALSE	FALSE	FALSE	TRUE	FALSE	FALSE
chr2R	4261507	4261765	*	0.89242913770062	4261674	97	28	FALSE	FALSE	FALSE	FALSE	TRUE	TRUE	TRUE	FALSE	FALSE	TRUE	FALSE	TRUE	TRUE	FALSE	FALSE	TRUE	TRUE	FALSE	FALSE	FALSE	FALSE	TRUE	FALSE	FALSE
chr2R	4268976	4269271	*	0.92634602482373	4269067	65	0	FALSE	FALSE	FALSE	FALSE	TRUE	TRUE	FALSE	FALSE	FALSE	FALSE	FALSE	FALSE	FALSE	FALSE	FALSE	TRUE	NA	NA	FALSE	FALSE	FALSE	TRUE	FALSE	FALSE
chr2R	4272514	4272755	*	0.99999998248788	4272637	166	11	TRUE	TRUE	TRUE	FALSE	TRUE	TRUE	TRUE	FALSE	FALSE	FALSE	FALSE	TRUE	TRUE	TRUE	FALSE	FALSE	NA	NA	FALSE	FALSE	FALSE	TRUE	FALSE	FALSE
chr2R	4295147	4295545	*	0.998682529223	4295352	123	42	TRUE	FALSE	TRUE	FALSE	TRUE	TRUE	TRUE	TRUE	TRUE	TRUE	TRUE	TRUE	TRUE	TRUE	FALSE	FALSE	NA	NA	FALSE	FALSE	FALSE	TRUE	FALSE	FALSE
chr2R	4296898	4297522	*	0.97463660537532	4297334	88	59	FALSE	FALSE	TRUE	TRUE	TRUE	FALSE	TRUE	FALSE	FALSE	TRUE	TRUE	FALSE	FALSE	FALSE	TRUE	FALSE	FALSE	TRUE	FALSE	FALSE	FALSE	TRUE	FALSE	FALSE
chr2R	4299148	4299518	*	0.99864928623277	4299359	113	59	TRUE	TRUE	TRUE	TRUE	TRUE	TRUE	TRUE	TRUE	TRUE	FALSE	FALSE	TRUE	TRUE	TRUE	FALSE	FALSE	NA	NA	FALSE	FALSE	FALSE	TRUE	FALSE	FALSE
chr2R	4309271	4309562	*	0.84156912051679	4309442	114	25	FALSE	FALSE	FALSE	FALSE	TRUE	TRUE	TRUE	FALSE	FALSE	TRUE	FALSE	TRUE	TRUE	FALSE	FALSE	TRUE	TRUE	FALSE	FALSE	FALSE	FALSE	TRUE	FALSE	FALSE
chr2R	4324853	4325109	*	0.98820161550993	4324993	196	11	FALSE	FALSE	TRUE	TRUE	TRUE	TRUE	TRUE	FALSE	FALSE	TRUE	TRUE	FALSE	FALSE	FALSE	TRUE	FALSE	FALSE	TRUE	FALSE	FALSE	FALSE	TRUE	FALSE	FALSE
chr2R	4361277	4361594	*	0.96573295530345	4361509	55	0	FALSE	FALSE	TRUE	FALSE	TRUE	FALSE	FALSE	FALSE	FALSE	FALSE	FALSE	FALSE	FALSE	FALSE	TRUE	FALSE	NA	NA	FALSE	FALSE	FALSE	TRUE	FALSE	FALSE
chr2R	4365857	4366179	*	0.87924436835791	4366007	59	10	FALSE	FALSE	FALSE	FALSE	TRUE	TRUE	FALSE	FALSE	FALSE	FALSE	FALSE	FALSE	FALSE	FALSE	FALSE	TRUE	NA	NA	FALSE	FALSE	FALSE	TRUE	FALSE	FALSE
chr2R	4395878	4396129	*	0.99983342062095	4395984	254	28	FALSE	FALSE	TRUE	TRUE	TRUE	TRUE	TRUE	TRUE	FALSE	TRUE	TRUE	TRUE	TRUE	FALSE	TRUE	FALSE	TRUE	FALSE	FALSE	FALSE	FALSE	TRUE	FALSE	FALSE
chr2R	4396902	4397466	*	0.99999999693353	4397239	253	56	TRUE	TRUE	TRUE	TRUE	TRUE	TRUE	TRUE	TRUE	TRUE	TRUE	TRUE	TRUE	TRUE	TRUE	FALSE	FALSE	NA	NA	FALSE	FALSE	TRUE	FALSE	TRUE	FALSE
chr2R	4400908	4401462	*	1	4401223	346	104	TRUE	TRUE	TRUE	TRUE	TRUE	TRUE	FALSE	FALSE	FALSE	FALSE	FALSE	FALSE	FALSE	TRUE	FALSE	FALSE	NA	NA	FALSE	FALSE	TRUE	FALSE	TRUE	FALSE
chr2R	4406954	4407279	*	0.91565540728271	4407163	120	69	FALSE	FALSE	TRUE	TRUE	TRUE	TRUE	TRUE	TRUE	FALSE	TRUE	FALSE	TRUE	TRUE	FALSE	TRUE	FALSE	TRUE	FALSE	FALSE	FALSE	TRUE	FALSE	TRUE	FALSE
chr2R	4440033	4440362	*	0.86469399093277	4440116	30	8	FALSE	FALSE	FALSE	FALSE	TRUE	TRUE	FALSE	FALSE	FALSE	FALSE	FALSE	FALSE	FALSE	FALSE	FALSE	TRUE	NA	NA	FALSE	FALSE	FALSE	TRUE	FALSE	FALSE
chr2R	4448064	4448375	*	0.85488301064347	4448218	79	19	FALSE	FALSE	FALSE	FALSE	TRUE	TRUE	FALSE	FALSE	FALSE	FALSE	FALSE	FALSE	FALSE	FALSE	FALSE	TRUE	NA	NA	FALSE	FALSE	FALSE	TRUE	FALSE	FALSE
chr2R	4470985	4471265	*	0.99970677357255	4471138	164	31	FALSE	FALSE	TRUE	TRUE	TRUE	FALSE	TRUE	FALSE	FALSE	TRUE	TRUE	FALSE	FALSE	FALSE	TRUE	FALSE	FALSE	TRUE	TRUE	FALSE	FALSE	FALSE	FALSE	FALSE
chr2R	4474891	4475166	*	0.83513815804239	4475057	46	18	FALSE	FALSE	FALSE	FALSE	TRUE	FALSE	FALSE	FALSE	FALSE	FALSE	FALSE	FALSE	FALSE	FALSE	FALSE	TRUE	NA	NA	FALSE	FALSE	FALSE	TRUE	FALSE	FALSE
chr2R	4475660	4476046	*	0.99987675081347	4475936	53	16	TRUE	FALSE	TRUE	FALSE	TRUE	FALSE	TRUE	TRUE	FALSE	FALSE	FALSE	TRUE	FALSE	TRUE	FALSE	FALSE	NA	NA	FALSE	FALSE	FALSE	TRUE	FALSE	FALSE
chr2R	4479910	4480614	*	0.99999992258212	4480250	105	22	TRUE	TRUE	TRUE	TRUE	TRUE	TRUE	TRUE	TRUE	FALSE	TRUE	TRUE	TRUE	FALSE	TRUE	FALSE	FALSE	NA	NA	FALSE	FALSE	TRUE	FALSE	TRUE	FALSE
chr2R	4481095	4481377	*	0.99919544059356	4481236	62	12	FALSE	FALSE	TRUE	TRUE	TRUE	TRUE	FALSE	FALSE	FALSE	FALSE	FALSE	FALSE	FALSE	FALSE	TRUE	FALSE	NA	NA	FALSE	FALSE	FALSE	TRUE	FALSE	FALSE
chr2R	4482337	4482651	*	0.99844724719355	4482472	57	7	FALSE	FALSE	TRUE	TRUE	TRUE	TRUE	FALSE	FALSE	FALSE	FALSE	FALSE	FALSE	FALSE	FALSE	TRUE	FALSE	NA	NA	FALSE	FALSE	FALSE	TRUE	FALSE	FALSE
chr2R	4493217	4493434	*	0.99983609850204	4493301	44	0	FALSE	FALSE	TRUE	TRUE	TRUE	FALSE	TRUE	FALSE	FALSE	TRUE	FALSE	TRUE	FALSE	FALSE	TRUE	FALSE	FALSE	TRUE	FALSE	FALSE	FALSE	TRUE	FALSE	FALSE
chr2R	4495949	4496148	*	0.99999990147339	4496010	51	0	TRUE	FALSE	TRUE	TRUE	TRUE	TRUE	TRUE	TRUE	TRUE	FALSE	FALSE	FALSE	FALSE	TRUE	FALSE	FALSE	NA	NA	FALSE	FALSE	FALSE	TRUE	FALSE	FALSE
chr2R	4516357	4516711	*	0.99496474258278	4516603	155	31	FALSE	FALSE	FALSE	FALSE	TRUE	TRUE	FALSE	FALSE	FALSE	FALSE	FALSE	FALSE	FALSE	FALSE	FALSE	TRUE	NA	NA	TRUE	FALSE	FALSE	FALSE	FALSE	FALSE
chr2R	4518214	4519243	*	0.98245302194784	4519017	105	31	FALSE	FALSE	FALSE	FALSE	TRUE	FALSE	FALSE	FALSE	FALSE	FALSE	FALSE	FALSE	FALSE	FALSE	FALSE	TRUE	NA	NA	FALSE	FALSE	TRUE	FALSE	FALSE	FALSE
chr2R	4520405	4520769	*	0.99964450074227	4520596	146	68	FALSE	FALSE	FALSE	FALSE	TRUE	TRUE	FALSE	FALSE	FALSE	FALSE	FALSE	FALSE	FALSE	FALSE	FALSE	TRUE	NA	NA	FALSE	FALSE	FALSE	TRUE	FALSE	FALSE
chr2R	4544909	4545007	*	0.9405297556392	4544958	111	37	FALSE	FALSE	FALSE	FALSE	TRUE	TRUE	TRUE	FALSE	FALSE	FALSE	FALSE	TRUE	TRUE	FALSE	FALSE	TRUE	FALSE	TRUE	FALSE	FALSE	FALSE	TRUE	FALSE	FALSE
chr2R	4550327	4550793	*	0.99999999970264	4550505	221	27	TRUE	TRUE	TRUE	TRUE	TRUE	TRUE	TRUE	TRUE	TRUE	TRUE	TRUE	TRUE	TRUE	TRUE	FALSE	FALSE	NA	NA	FALSE	FALSE	TRUE	FALSE	TRUE	FALSE
chr2R	4558114	4558414	*	0.82027949671105	4558365	105	47	FALSE	FALSE	TRUE	TRUE	TRUE	FALSE	TRUE	FALSE	FALSE	FALSE	FALSE	TRUE	TRUE	FALSE	TRUE	FALSE	FALSE	TRUE	FALSE	FALSE	TRUE	FALSE	TRUE	FALSE
chr2R	4572473	4572719	*	0.99998258372279	4572573	82	0	TRUE	FALSE	TRUE	TRUE	TRUE	TRUE	TRUE	TRUE	FALSE	FALSE	FALSE	FALSE	FALSE	TRUE	FALSE	FALSE	NA	NA	FALSE	FALSE	FALSE	TRUE	FALSE	FALSE
chr2R	4577089	4577356	*	0.94715603808793	4577216	90	22	TRUE	FALSE	TRUE	FALSE	TRUE	FALSE	FALSE	FALSE	FALSE	FALSE	FALSE	FALSE	FALSE	TRUE	FALSE	FALSE	NA	NA	FALSE	FALSE	TRUE	FALSE	TRUE	FALSE
chr2R	4582996	4583440	*	0.99234722830081	4583045	103	49	FALSE	FALSE	TRUE	TRUE	TRUE	TRUE	TRUE	TRUE	FALSE	TRUE	TRUE	TRUE	TRUE	FALSE	TRUE	FALSE	TRUE	FALSE	FALSE	FALSE	FALSE	TRUE	FALSE	FALSE
chr2R	4583615	4584250	*	0.99999850970664	4584007	168	50	TRUE	TRUE	TRUE	TRUE	TRUE	TRUE	TRUE	TRUE	TRUE	TRUE	TRUE	TRUE	TRUE	TRUE	FALSE	FALSE	NA	NA	FALSE	FALSE	TRUE	FALSE	TRUE	FALSE
chr2R	4595138	4595622	*	0.82176237716768	4595271	108	20	FALSE	FALSE	FALSE	FALSE	TRUE	TRUE	FALSE	FALSE	FALSE	FALSE	FALSE	FALSE	FALSE	FALSE	FALSE	TRUE	NA	NA	TRUE	FALSE	FALSE	FALSE	FALSE	FALSE
chr2R	4610173	4610642	*	0.86030093374651	4610400	95	38	FALSE	FALSE	FALSE	FALSE	TRUE	TRUE	FALSE	FALSE	FALSE	FALSE	FALSE	FALSE	FALSE	FALSE	FALSE	TRUE	NA	NA	FALSE	FALSE	TRUE	FALSE	FALSE	FALSE
chr2R	4613507	4614406	*	0.88028637508804	4613744	98	34	FALSE	FALSE	FALSE	FALSE	TRUE	TRUE	FALSE	FALSE	FALSE	FALSE	FALSE	FALSE	FALSE	FALSE	FALSE	TRUE	NA	NA	FALSE	FALSE	TRUE	FALSE	TRUE	FALSE
chr2R	4618786	4619153	*	0.99808915050405	4618978	147	36	FALSE	FALSE	TRUE	TRUE	TRUE	TRUE	FALSE	FALSE	FALSE	FALSE	FALSE	FALSE	FALSE	FALSE	TRUE	FALSE	NA	NA	TRUE	FALSE	FALSE	FALSE	FALSE	FALSE
chr2R	4633712	4634067	*	0.95323644280308	4633798	111	23	FALSE	FALSE	TRUE	FALSE	TRUE	TRUE	FALSE	FALSE	FALSE	FALSE	FALSE	FALSE	FALSE	FALSE	TRUE	FALSE	NA	NA	FALSE	FALSE	FALSE	TRUE	FALSE	FALSE
chr2R	4635292	4635792	*	0.91726277762499	4635397	86	29	FALSE	FALSE	FALSE	FALSE	TRUE	FALSE	FALSE	FALSE	FALSE	FALSE	FALSE	FALSE	FALSE	FALSE	FALSE	TRUE	NA	NA	FALSE	FALSE	FALSE	TRUE	FALSE	FALSE
chr2R	4655865	4656694	*	0.99997747520154	4656042	137	41	TRUE	TRUE	TRUE	TRUE	TRUE	TRUE	TRUE	TRUE	TRUE	TRUE	TRUE	TRUE	TRUE	TRUE	FALSE	FALSE	NA	NA	FALSE	FALSE	FALSE	TRUE	FALSE	FALSE
chr2R	4656950	4657913	*	0.99991326544374	4657012	126	59	TRUE	TRUE	TRUE	TRUE	TRUE	TRUE	TRUE	TRUE	TRUE	TRUE	TRUE	TRUE	TRUE	TRUE	FALSE	FALSE	NA	NA	FALSE	FALSE	FALSE	TRUE	FALSE	FALSE
chr2R	4657811	4658250	*	0.87775879184509	4658186	85	43	TRUE	FALSE	TRUE	TRUE	TRUE	TRUE	TRUE	TRUE	FALSE	TRUE	TRUE	FALSE	FALSE	TRUE	FALSE	FALSE	NA	NA	FALSE	FALSE	FALSE	TRUE	FALSE	FALSE
chr2R	4701298	4701582	*	0.91651749574476	4701423	104	29	FALSE	FALSE	FALSE	FALSE	TRUE	TRUE	FALSE	FALSE	FALSE	FALSE	FALSE	FALSE	FALSE	FALSE	FALSE	TRUE	NA	NA	FALSE	FALSE	FALSE	TRUE	FALSE	FALSE
chr2R	4707525	4708282	*	0.94784173544389	4707788	109	26	FALSE	FALSE	FALSE	FALSE	TRUE	TRUE	TRUE	FALSE	FALSE	TRUE	TRUE	TRUE	TRUE	FALSE	FALSE	TRUE	TRUE	FALSE	FALSE	FALSE	FALSE	TRUE	FALSE	FALSE
chr2R	4708278	4709278	*	0.99999999600843	4708488	151	28	TRUE	TRUE	TRUE	TRUE	TRUE	TRUE	TRUE	TRUE	FALSE	TRUE	TRUE	TRUE	TRUE	TRUE	FALSE	FALSE	NA	NA	FALSE	FALSE	TRUE	FALSE	TRUE	FALSE
chr2R	4728899	4729142	*	0.93417790837119	4729051	168	26	FALSE	FALSE	FALSE	FALSE	TRUE	TRUE	TRUE	FALSE	FALSE	FALSE	FALSE	TRUE	TRUE	FALSE	FALSE	TRUE	FALSE	TRUE	TRUE	FALSE	FALSE	FALSE	FALSE	FALSE
chr2R	4730097	4730386	*	0.959660369152	4730324	99	52	FALSE	FALSE	TRUE	TRUE	TRUE	TRUE	TRUE	FALSE	FALSE	TRUE	FALSE	TRUE	TRUE	FALSE	TRUE	FALSE	FALSE	TRUE	FALSE	FALSE	FALSE	TRUE	FALSE	FALSE
chr2R	4775261	4775690	*	0.99983430167826	4775395	164	44	TRUE	TRUE	TRUE	TRUE	TRUE	TRUE	FALSE	FALSE	FALSE	FALSE	FALSE	FALSE	FALSE	TRUE	FALSE	FALSE	NA	NA	FALSE	FALSE	TRUE	FALSE	TRUE	FALSE
chr2R	4778966	4779197	*	0.94078154354889	4779106	41	7	FALSE	FALSE	FALSE	FALSE	TRUE	TRUE	FALSE	FALSE	FALSE	FALSE	FALSE	FALSE	FALSE	FALSE	FALSE	TRUE	NA	NA	FALSE	FALSE	FALSE	TRUE	FALSE	FALSE
chr2R	4779659	4780121	*	0.99976792390134	4779792	64	9	TRUE	FALSE	TRUE	FALSE	TRUE	TRUE	TRUE	TRUE	FALSE	TRUE	TRUE	TRUE	TRUE	TRUE	FALSE	FALSE	NA	NA	FALSE	FALSE	FALSE	TRUE	FALSE	FALSE
chr2R	4788516	4788932	*	0.93410602809829	4788729	113	41	FALSE	FALSE	FALSE	FALSE	TRUE	TRUE	FALSE	FALSE	FALSE	FALSE	FALSE	FALSE	FALSE	FALSE	FALSE	TRUE	NA	NA	TRUE	FALSE	FALSE	FALSE	FALSE	FALSE
chr2R	4795535	4796253	*	0.99993438555353	4795599	130	71	TRUE	TRUE	TRUE	TRUE	TRUE	FALSE	TRUE	TRUE	TRUE	TRUE	TRUE	TRUE	TRUE	TRUE	FALSE	FALSE	NA	NA	FALSE	FALSE	FALSE	TRUE	FALSE	FALSE
chr2R	4816532	4816870	*	0.99814528466901	4816667	155	29	TRUE	FALSE	TRUE	TRUE	TRUE	TRUE	TRUE	FALSE	FALSE	TRUE	TRUE	TRUE	TRUE	TRUE	FALSE	FALSE	NA	NA	FALSE	FALSE	TRUE	FALSE	TRUE	FALSE
chr2R	4824219	4824536	*	0.82145955506335	4824377	134	27	FALSE	FALSE	FALSE	FALSE	TRUE	TRUE	FALSE	FALSE	FALSE	FALSE	FALSE	FALSE	FALSE	FALSE	FALSE	TRUE	NA	NA	TRUE	FALSE	FALSE	FALSE	FALSE	FALSE
chr2R	4835595	4835815	*	0.99919179367933	4835721	43	0	TRUE	FALSE	TRUE	FALSE	TRUE	FALSE	TRUE	TRUE	FALSE	TRUE	FALSE	TRUE	FALSE	TRUE	FALSE	FALSE	NA	NA	FALSE	FALSE	FALSE	TRUE	FALSE	FALSE
chr2R	4836895	4837161	*	0.95664592620307	4837061	144	33	FALSE	FALSE	FALSE	FALSE	TRUE	TRUE	FALSE	FALSE	FALSE	FALSE	FALSE	FALSE	FALSE	FALSE	FALSE	TRUE	NA	NA	FALSE	FALSE	FALSE	TRUE	FALSE	FALSE
chr2R	4870612	4870899	*	0.99999214222991	4870708	84	28	FALSE	FALSE	TRUE	TRUE	TRUE	TRUE	TRUE	TRUE	FALSE	TRUE	TRUE	TRUE	TRUE	FALSE	TRUE	FALSE	TRUE	FALSE	FALSE	FALSE	TRUE	FALSE	TRUE	FALSE
chr2R	4875931	4876233	*	0.9999999947382	4876008	255	38	TRUE	FALSE	TRUE	TRUE	TRUE	TRUE	FALSE	FALSE	FALSE	FALSE	FALSE	FALSE	FALSE	TRUE	FALSE	FALSE	NA	NA	FALSE	FALSE	FALSE	TRUE	FALSE	FALSE
chr2R	4918919	4919369	*	0.99967296275006	4919012	88	8	TRUE	FALSE	TRUE	FALSE	TRUE	TRUE	FALSE	FALSE	FALSE	FALSE	FALSE	FALSE	FALSE	TRUE	FALSE	FALSE	NA	NA	FALSE	FALSE	FALSE	TRUE	FALSE	FALSE
chr2R	4943443	4943883	*	0.99997266237805	4943572	127	17	TRUE	TRUE	TRUE	TRUE	TRUE	TRUE	TRUE	TRUE	FALSE	TRUE	TRUE	TRUE	TRUE	TRUE	FALSE	FALSE	NA	NA	FALSE	FALSE	FALSE	TRUE	FALSE	FALSE
chr2R	4948436	4948769	*	0.90255594291485	4948694	99	55	FALSE	FALSE	FALSE	FALSE	TRUE	FALSE	FALSE	FALSE	FALSE	FALSE	FALSE	FALSE	FALSE	FALSE	FALSE	TRUE	NA	NA	FALSE	FALSE	FALSE	TRUE	FALSE	FALSE
chr2R	4973644	4974086	*	0.99595978164575	4973955	88	26	FALSE	FALSE	TRUE	TRUE	TRUE	TRUE	FALSE	FALSE	FALSE	FALSE	FALSE	FALSE	FALSE	FALSE	TRUE	FALSE	NA	NA	FALSE	FALSE	FALSE	TRUE	FALSE	FALSE
chr2R	4976748	4977322	*	0.98016795575566	4976854	119	39	FALSE	FALSE	FALSE	FALSE	TRUE	TRUE	FALSE	FALSE	FALSE	FALSE	FALSE	FALSE	FALSE	FALSE	FALSE	TRUE	NA	NA	FALSE	FALSE	TRUE	FALSE	TRUE	FALSE
chr2R	4983499	4983718	*	0.90366315934655	4983646	100	69	FALSE	FALSE	FALSE	FALSE	TRUE	FALSE	FALSE	FALSE	FALSE	FALSE	FALSE	FALSE	FALSE	FALSE	FALSE	TRUE	NA	NA	FALSE	FALSE	FALSE	TRUE	FALSE	FALSE
chr2R	4983499	4983718	*	0.85105062507801	4983646	100	65	FALSE	FALSE	FALSE	FALSE	TRUE	FALSE	FALSE	FALSE	FALSE	FALSE	FALSE	FALSE	FALSE	FALSE	FALSE	TRUE	NA	NA	FALSE	FALSE	FALSE	TRUE	FALSE	FALSE
chr2R	5008387	5008863	*	0.88861774782883	5008617	111	33	FALSE	FALSE	FALSE	FALSE	TRUE	TRUE	TRUE	TRUE	TRUE	FALSE	FALSE	TRUE	FALSE	FALSE	FALSE	TRUE	FALSE	TRUE	FALSE	FALSE	TRUE	FALSE	TRUE	FALSE
chr2R	5033797	5033979	*	0.88824106497228	5033902	36	2	FALSE	FALSE	TRUE	TRUE	TRUE	FALSE	FALSE	FALSE	FALSE	FALSE	FALSE	FALSE	FALSE	FALSE	TRUE	FALSE	NA	NA	FALSE	FALSE	FALSE	TRUE	FALSE	FALSE
chr2R	5046438	5046689	*	0.99883042749339	5046534	49	2	FALSE	FALSE	TRUE	FALSE	TRUE	TRUE	FALSE	FALSE	FALSE	FALSE	FALSE	FALSE	FALSE	FALSE	TRUE	FALSE	NA	NA	FALSE	FALSE	FALSE	TRUE	FALSE	FALSE
chr2R	5049836	5050130	*	1	5050000	470	48	FALSE	FALSE	TRUE	TRUE	TRUE	TRUE	FALSE	FALSE	FALSE	FALSE	FALSE	FALSE	FALSE	FALSE	TRUE	FALSE	NA	NA	FALSE	FALSE	FALSE	TRUE	FALSE	FALSE
chr2R	5055229	5055895	*	1	5055609	258	0	TRUE	TRUE	TRUE	TRUE	TRUE	TRUE	FALSE	FALSE	FALSE	FALSE	FALSE	FALSE	FALSE	TRUE	FALSE	FALSE	NA	NA	FALSE	FALSE	FALSE	TRUE	FALSE	FALSE
chr2R	5061771	5062095	*	0.92989344218557	5061942	160	32	FALSE	FALSE	TRUE	FALSE	TRUE	TRUE	FALSE	FALSE	FALSE	FALSE	FALSE	FALSE	FALSE	FALSE	TRUE	FALSE	NA	NA	FALSE	FALSE	FALSE	TRUE	FALSE	FALSE
chr2R	5085865	5086115	*	0.99993360830598	5086005	243	63	TRUE	FALSE	TRUE	TRUE	TRUE	TRUE	TRUE	FALSE	FALSE	TRUE	TRUE	TRUE	TRUE	TRUE	FALSE	FALSE	NA	NA	FALSE	FALSE	FALSE	TRUE	FALSE	FALSE
chr2R	5106158	5106436	*	0.99878490405121	5106247	171	70	FALSE	FALSE	TRUE	TRUE	TRUE	FALSE	TRUE	TRUE	TRUE	TRUE	TRUE	TRUE	TRUE	FALSE	TRUE	FALSE	TRUE	FALSE	FALSE	FALSE	FALSE	TRUE	FALSE	FALSE
chr2R	5109433	5109737	*	0.99730359660248	5109631	206	64	FALSE	FALSE	TRUE	TRUE	TRUE	FALSE	FALSE	FALSE	FALSE	FALSE	FALSE	FALSE	FALSE	FALSE	TRUE	FALSE	NA	NA	FALSE	FALSE	FALSE	TRUE	FALSE	FALSE
chr2R	5199163	5199411	*	0.80066563999191	5199337	129	29	FALSE	FALSE	FALSE	FALSE	TRUE	TRUE	FALSE	FALSE	FALSE	FALSE	FALSE	FALSE	FALSE	FALSE	FALSE	TRUE	NA	NA	FALSE	FALSE	FALSE	TRUE	FALSE	FALSE
chr2R	5200358	5200746	*	0.96227660489423	5200421	108	42	FALSE	FALSE	FALSE	FALSE	TRUE	TRUE	TRUE	FALSE	FALSE	FALSE	FALSE	TRUE	TRUE	FALSE	FALSE	TRUE	FALSE	TRUE	FALSE	FALSE	FALSE	TRUE	FALSE	FALSE
chr2R	5223429	5223974	*	0.99999999994045	5223562	208	37	TRUE	TRUE	TRUE	TRUE	TRUE	TRUE	TRUE	TRUE	TRUE	TRUE	TRUE	TRUE	TRUE	TRUE	FALSE	FALSE	NA	NA	FALSE	FALSE	TRUE	FALSE	TRUE	FALSE
chr2R	5225695	5226173	*	0.99999999995407	5225906	235	27	TRUE	TRUE	TRUE	TRUE	TRUE	TRUE	FALSE	FALSE	FALSE	FALSE	FALSE	FALSE	FALSE	TRUE	FALSE	FALSE	NA	NA	FALSE	FALSE	FALSE	TRUE	FALSE	FALSE
chr2R	5240127	5240453	*	0.99900168988681	5240288	146	21	FALSE	FALSE	TRUE	FALSE	TRUE	TRUE	FALSE	FALSE	FALSE	FALSE	FALSE	FALSE	FALSE	FALSE	TRUE	FALSE	NA	NA	FALSE	FALSE	FALSE	TRUE	FALSE	FALSE
chr2R	5241595	5241892	*	0.99500807830435	5241761	139	30	FALSE	FALSE	FALSE	FALSE	TRUE	TRUE	FALSE	FALSE	FALSE	FALSE	FALSE	FALSE	FALSE	FALSE	FALSE	TRUE	NA	NA	FALSE	FALSE	FALSE	TRUE	FALSE	FALSE
chr2R	5255396	5255946	*	0.99999949220308	5255808	170	26	TRUE	TRUE	TRUE	TRUE	TRUE	TRUE	TRUE	TRUE	TRUE	TRUE	TRUE	TRUE	FALSE	TRUE	FALSE	FALSE	NA	NA	FALSE	FALSE	TRUE	FALSE	TRUE	FALSE
chr2R	5257267	5257847	*	0.99997677348206	5257640	135	51	TRUE	TRUE	TRUE	TRUE	TRUE	TRUE	FALSE	FALSE	FALSE	FALSE	FALSE	FALSE	FALSE	TRUE	FALSE	FALSE	NA	NA	FALSE	FALSE	TRUE	FALSE	TRUE	FALSE
chr2R	5294582	5294842	*	0.9897515006324	5294636	148	47	FALSE	FALSE	TRUE	FALSE	TRUE	TRUE	FALSE	FALSE	FALSE	FALSE	FALSE	FALSE	FALSE	FALSE	TRUE	FALSE	NA	NA	FALSE	FALSE	TRUE	FALSE	TRUE	FALSE
chr2R	5305593	5306069	*	0.99077624114909	5305694	132	44	FALSE	FALSE	TRUE	TRUE	TRUE	TRUE	TRUE	TRUE	FALSE	TRUE	FALSE	TRUE	TRUE	FALSE	TRUE	FALSE	TRUE	FALSE	FALSE	FALSE	TRUE	FALSE	TRUE	FALSE
chr2R	5313562	5313906	*	0.99999999451809	5313702	83	0	TRUE	TRUE	TRUE	FALSE	TRUE	TRUE	TRUE	TRUE	TRUE	TRUE	TRUE	TRUE	FALSE	TRUE	FALSE	FALSE	NA	NA	FALSE	FALSE	FALSE	TRUE	FALSE	FALSE
chr2R	5314775	5315290	*	0.99593919445973	5314964	94	0	FALSE	FALSE	TRUE	FALSE	TRUE	TRUE	TRUE	TRUE	FALSE	TRUE	TRUE	TRUE	TRUE	FALSE	TRUE	FALSE	TRUE	FALSE	FALSE	FALSE	FALSE	TRUE	FALSE	FALSE
chr2R	5354410	5354722	*	0.91098828074764	5354584	122	36	FALSE	FALSE	FALSE	FALSE	TRUE	TRUE	TRUE	FALSE	FALSE	FALSE	FALSE	TRUE	TRUE	FALSE	FALSE	TRUE	FALSE	TRUE	FALSE	TRUE	FALSE	FALSE	FALSE	FALSE
chr2R	5361020	5361639	*	0.99999337876537	5361230	173	36	TRUE	TRUE	TRUE	TRUE	TRUE	TRUE	TRUE	TRUE	TRUE	TRUE	TRUE	TRUE	TRUE	TRUE	FALSE	FALSE	NA	NA	FALSE	FALSE	TRUE	FALSE	TRUE	FALSE
chr2R	5365771	5366102	*	0.98918612950517	5365921	71	0	FALSE	FALSE	TRUE	FALSE	TRUE	FALSE	FALSE	FALSE	FALSE	FALSE	FALSE	FALSE	FALSE	FALSE	TRUE	FALSE	NA	NA	FALSE	FALSE	FALSE	TRUE	FALSE	FALSE
chr2R	5393711	5393857	*	0.99435905228576	5393797	42	0	FALSE	FALSE	FALSE	FALSE	TRUE	FALSE	FALSE	FALSE	FALSE	FALSE	FALSE	FALSE	FALSE	FALSE	FALSE	TRUE	NA	NA	FALSE	FALSE	FALSE	TRUE	FALSE	FALSE
chr2R	5409325	5409631	*	0.9999999998265	5409459	90	0	FALSE	FALSE	TRUE	FALSE	TRUE	TRUE	TRUE	FALSE	FALSE	TRUE	FALSE	TRUE	TRUE	FALSE	TRUE	FALSE	FALSE	TRUE	FALSE	FALSE	FALSE	TRUE	FALSE	FALSE
chr2R	5421479	5421947	*	0.93840027507628	5421633	92	9	FALSE	FALSE	FALSE	FALSE	TRUE	TRUE	TRUE	FALSE	FALSE	TRUE	FALSE	TRUE	TRUE	FALSE	FALSE	TRUE	TRUE	FALSE	FALSE	FALSE	FALSE	TRUE	FALSE	FALSE
chr2R	5436141	5436506	*	0.99627237684749	5436325	106	36	TRUE	TRUE	TRUE	TRUE	TRUE	TRUE	TRUE	TRUE	FALSE	TRUE	FALSE	TRUE	TRUE	TRUE	FALSE	FALSE	NA	NA	FALSE	FALSE	TRUE	FALSE	TRUE	FALSE
chr2R	5442242	5442443	*	0.99999813246281	5442302	59	20	FALSE	FALSE	TRUE	FALSE	TRUE	FALSE	TRUE	TRUE	FALSE	TRUE	FALSE	TRUE	FALSE	FALSE	TRUE	FALSE	TRUE	FALSE	FALSE	FALSE	FALSE	TRUE	FALSE	FALSE
chr2R	5443463	5443700	*	0.99769418017405	5443613	37	0	FALSE	FALSE	TRUE	FALSE	TRUE	FALSE	TRUE	TRUE	FALSE	FALSE	FALSE	FALSE	FALSE	FALSE	TRUE	FALSE	TRUE	FALSE	FALSE	FALSE	FALSE	TRUE	FALSE	FALSE
chr2R	5457874	5458184	*	0.99035832211876	5458064	146	33	TRUE	TRUE	TRUE	FALSE	TRUE	FALSE	TRUE	TRUE	TRUE	TRUE	TRUE	TRUE	FALSE	TRUE	FALSE	FALSE	NA	NA	FALSE	FALSE	TRUE	FALSE	TRUE	FALSE
chr2R	5480170	5480491	*	0.96227822367511	5480297	148	34	FALSE	FALSE	FALSE	FALSE	TRUE	TRUE	FALSE	FALSE	FALSE	FALSE	FALSE	FALSE	FALSE	FALSE	FALSE	TRUE	NA	NA	FALSE	FALSE	FALSE	TRUE	FALSE	FALSE
chr2R	5532656	5533065	*	0.84501173916763	5532827	50	22	FALSE	FALSE	FALSE	FALSE	TRUE	TRUE	FALSE	FALSE	FALSE	FALSE	FALSE	FALSE	FALSE	FALSE	FALSE	TRUE	NA	NA	FALSE	FALSE	FALSE	TRUE	FALSE	FALSE
chr2R	5536771	5537129	*	0.99999790138612	5536906	186	41	TRUE	TRUE	TRUE	TRUE	TRUE	TRUE	TRUE	TRUE	TRUE	TRUE	TRUE	TRUE	TRUE	TRUE	FALSE	FALSE	NA	NA	FALSE	FALSE	TRUE	FALSE	TRUE	FALSE
chr2R	5537563	5537734	*	0.90407779264555	5537624	122	22	FALSE	FALSE	FALSE	FALSE	TRUE	TRUE	FALSE	FALSE	FALSE	FALSE	FALSE	FALSE	FALSE	FALSE	FALSE	TRUE	NA	NA	FALSE	FALSE	FALSE	TRUE	FALSE	FALSE
chr2R	5543724	5543939	*	0.999999994611	5543833	53	0	TRUE	FALSE	TRUE	FALSE	TRUE	TRUE	TRUE	TRUE	FALSE	TRUE	TRUE	TRUE	TRUE	TRUE	FALSE	FALSE	NA	NA	FALSE	FALSE	FALSE	TRUE	FALSE	FALSE
chr2R	5580943	5581540	*	0.9676908727663	5581143	66	11	TRUE	FALSE	TRUE	TRUE	TRUE	TRUE	FALSE	FALSE	FALSE	FALSE	FALSE	FALSE	FALSE	TRUE	FALSE	FALSE	NA	NA	FALSE	FALSE	FALSE	TRUE	FALSE	FALSE
chr2R	5605560	5605829	*	0.94016853865992	5605720	36	14	FALSE	FALSE	FALSE	FALSE	TRUE	TRUE	FALSE	FALSE	FALSE	FALSE	FALSE	FALSE	FALSE	FALSE	FALSE	TRUE	NA	NA	FALSE	FALSE	FALSE	TRUE	FALSE	FALSE
chr2R	5620884	5621040	*	0.99997667929361	5620988	146	37	TRUE	TRUE	TRUE	TRUE	TRUE	TRUE	TRUE	TRUE	FALSE	TRUE	TRUE	TRUE	TRUE	TRUE	FALSE	FALSE	NA	NA	FALSE	FALSE	TRUE	FALSE	TRUE	FALSE
chr2R	5653945	5654338	*	0.98267400441239	5654083	144	49	TRUE	FALSE	TRUE	TRUE	TRUE	TRUE	TRUE	FALSE	FALSE	FALSE	FALSE	TRUE	TRUE	TRUE	FALSE	FALSE	NA	NA	FALSE	TRUE	FALSE	FALSE	TRUE	FALSE
chr2R	5661789	5662208	*	0.99887178803559	5661947	177	42	TRUE	FALSE	TRUE	FALSE	TRUE	TRUE	TRUE	FALSE	FALSE	TRUE	TRUE	TRUE	TRUE	TRUE	FALSE	FALSE	NA	NA	FALSE	FALSE	TRUE	FALSE	TRUE	FALSE
chr2R	5663102	5663398	*	0.96366930929809	5663292	139	59	FALSE	FALSE	FALSE	FALSE	TRUE	TRUE	FALSE	FALSE	FALSE	FALSE	FALSE	FALSE	FALSE	FALSE	FALSE	TRUE	NA	NA	TRUE	FALSE	FALSE	FALSE	FALSE	FALSE
chr2R	5671610	5671881	*	0.85440042359094	5671784	151	62	FALSE	FALSE	TRUE	FALSE	TRUE	TRUE	FALSE	FALSE	FALSE	FALSE	FALSE	FALSE	FALSE	FALSE	TRUE	FALSE	NA	NA	TRUE	FALSE	FALSE	FALSE	FALSE	FALSE
chr2R	5680067	5680615	*	0.99120179210801	5680167	126	50	TRUE	TRUE	TRUE	FALSE	TRUE	TRUE	TRUE	TRUE	FALSE	TRUE	TRUE	TRUE	TRUE	TRUE	FALSE	FALSE	NA	NA	FALSE	FALSE	TRUE	FALSE	TRUE	FALSE
chr2R	5708407	5708851	*	0.96224204247406	5708728	134	50	FALSE	FALSE	TRUE	TRUE	TRUE	TRUE	FALSE	FALSE	FALSE	FALSE	FALSE	FALSE	FALSE	FALSE	TRUE	FALSE	NA	NA	FALSE	FALSE	TRUE	FALSE	TRUE	FALSE
chr2R	5713437	5714028	*	0.95019276988593	5713623	126	41	FALSE	FALSE	FALSE	FALSE	TRUE	TRUE	FALSE	FALSE	FALSE	FALSE	FALSE	FALSE	FALSE	FALSE	FALSE	TRUE	NA	NA	FALSE	FALSE	TRUE	FALSE	TRUE	FALSE
chr2R	5726777	5727359	*	0.99999999433292	5726951	245	66	FALSE	FALSE	TRUE	TRUE	TRUE	TRUE	TRUE	FALSE	FALSE	TRUE	TRUE	TRUE	TRUE	FALSE	TRUE	FALSE	FALSE	TRUE	TRUE	FALSE	FALSE	FALSE	TRUE	TRUE
chr2R	5730271	5730441	*	0.96296348890562	5730340	183	46	TRUE	FALSE	TRUE	TRUE	TRUE	TRUE	TRUE	TRUE	FALSE	TRUE	FALSE	TRUE	TRUE	TRUE	FALSE	FALSE	NA	NA	FALSE	FALSE	TRUE	FALSE	TRUE	FALSE
chr2R	5734949	5735531	*	0.99999999995396	5735274	216	49	TRUE	TRUE	TRUE	TRUE	TRUE	TRUE	TRUE	TRUE	TRUE	TRUE	TRUE	TRUE	TRUE	TRUE	FALSE	FALSE	NA	NA	FALSE	FALSE	TRUE	FALSE	TRUE	FALSE
chr2R	5751302	5751652	*	0.99995505455142	5751558	191	61	TRUE	TRUE	TRUE	TRUE	TRUE	TRUE	TRUE	TRUE	TRUE	TRUE	TRUE	TRUE	TRUE	TRUE	FALSE	FALSE	NA	NA	FALSE	FALSE	TRUE	FALSE	TRUE	FALSE
chr2R	5777889	5778594	*	0.90606022041669	5777975	116	53	FALSE	FALSE	FALSE	FALSE	TRUE	TRUE	TRUE	FALSE	FALSE	FALSE	FALSE	TRUE	TRUE	FALSE	FALSE	TRUE	FALSE	TRUE	FALSE	FALSE	TRUE	FALSE	TRUE	FALSE
chr2R	5814410	5814697	*	0.92643189593431	5814578	162	44	FALSE	FALSE	TRUE	FALSE	TRUE	FALSE	FALSE	FALSE	FALSE	FALSE	FALSE	FALSE	FALSE	FALSE	TRUE	FALSE	NA	NA	FALSE	FALSE	TRUE	FALSE	TRUE	FALSE
chr2R	5849891	5850823	*	0.8774885529666	5850091	105	41	FALSE	FALSE	TRUE	TRUE	TRUE	TRUE	TRUE	TRUE	FALSE	TRUE	TRUE	TRUE	TRUE	FALSE	TRUE	FALSE	TRUE	FALSE	FALSE	FALSE	TRUE	FALSE	TRUE	FALSE
chr2R	5935551	5935803	*	0.99820053966276	5935685	161	51	FALSE	FALSE	TRUE	TRUE	TRUE	TRUE	TRUE	FALSE	FALSE	TRUE	TRUE	TRUE	TRUE	FALSE	TRUE	FALSE	FALSE	TRUE	FALSE	FALSE	TRUE	FALSE	FALSE	FALSE
chr2R	5936758	5937100	*	0.98396944030763	5936903	183	73	TRUE	FALSE	TRUE	TRUE	TRUE	TRUE	TRUE	FALSE	FALSE	TRUE	FALSE	TRUE	FALSE	TRUE	FALSE	FALSE	NA	NA	FALSE	FALSE	TRUE	FALSE	TRUE	FALSE
chr2R	5937811	5938459	*	1	5937980	419	134	TRUE	TRUE	TRUE	TRUE	TRUE	TRUE	TRUE	TRUE	TRUE	TRUE	TRUE	TRUE	TRUE	TRUE	FALSE	FALSE	NA	NA	FALSE	FALSE	TRUE	FALSE	TRUE	FALSE
chr2R	5981760	5982047	*	0.98348361849969	5981867	186	46	FALSE	FALSE	FALSE	FALSE	TRUE	TRUE	TRUE	FALSE	FALSE	FALSE	FALSE	TRUE	TRUE	FALSE	FALSE	TRUE	FALSE	TRUE	TRUE	FALSE	FALSE	FALSE	FALSE	TRUE
chr2R	6014717	6015196	*	0.97500532018645	6014864	133	47	TRUE	TRUE	TRUE	TRUE	TRUE	FALSE	TRUE	TRUE	FALSE	TRUE	TRUE	TRUE	TRUE	TRUE	FALSE	FALSE	NA	NA	FALSE	TRUE	FALSE	FALSE	TRUE	FALSE
chr2R	6015500	6015855	*	0.98133793008327	6015740	180	49	FALSE	FALSE	TRUE	TRUE	TRUE	TRUE	TRUE	FALSE	FALSE	TRUE	TRUE	TRUE	TRUE	FALSE	TRUE	FALSE	FALSE	TRUE	TRUE	FALSE	FALSE	FALSE	FALSE	FALSE
chr2R	6036297	6036664	*	0.99999999990925	6036518	297	46	TRUE	TRUE	TRUE	TRUE	TRUE	TRUE	TRUE	TRUE	TRUE	TRUE	TRUE	TRUE	TRUE	TRUE	FALSE	FALSE	NA	NA	TRUE	FALSE	FALSE	FALSE	TRUE	FALSE
chr2R	6076237	6076652	*	0.90481513973562	6076421	125	54	FALSE	FALSE	TRUE	TRUE	TRUE	TRUE	FALSE	FALSE	FALSE	FALSE	FALSE	FALSE	FALSE	FALSE	TRUE	FALSE	NA	NA	TRUE	FALSE	FALSE	FALSE	FALSE	FALSE
chr2R	6085642	6085936	*	0.99964005727739	6085722	194	59	FALSE	FALSE	TRUE	TRUE	TRUE	TRUE	TRUE	TRUE	FALSE	TRUE	TRUE	TRUE	TRUE	FALSE	TRUE	FALSE	TRUE	FALSE	TRUE	FALSE	FALSE	FALSE	TRUE	FALSE
chr2R	6116653	6117021	*	0.96783747844162	6116738	148	24	FALSE	FALSE	FALSE	FALSE	TRUE	TRUE	FALSE	FALSE	FALSE	FALSE	FALSE	FALSE	FALSE	FALSE	FALSE	TRUE	NA	NA	FALSE	FALSE	TRUE	FALSE	FALSE	FALSE
chr2R	6120417	6120768	*	0.99999806357531	6120675	211	41	FALSE	FALSE	TRUE	TRUE	TRUE	TRUE	TRUE	TRUE	FALSE	TRUE	TRUE	TRUE	TRUE	FALSE	TRUE	FALSE	TRUE	FALSE	FALSE	FALSE	TRUE	FALSE	TRUE	TRUE
[truncated: 7,825 more rows]
