# Supplementary material for: Establishment and maintenance of heritable chromatin structure during early Drosophila embryogenesis
Source: eLife. 2016 Nov 23;5:e20148. doi: 10.7554/eLife.20148 (PMC5156528; doi:10.7554/eLife.20148)
Supplement: Supplementary file 4. — DOI: http://dx.doi.org/10.7554/eLife.20148.040 [file elife-20148-supp4.txt]

chr	start	end	score	max	maxval	median	flybase_name	flybase_ID	estimated_cytoband	open_at	clock
chr2L	18553	18804	1	18633	390	26	l(2)gl	FBgn0002121		NC11	NA
chr2L	66670	67236	0.86411843603113	66875	157	20	dbr	FBgn0067779	21B1	NC13	NA
chr2L	107785	108085	0.80676374011255	107893	171	58	Sam-S	FBgn0005278	21B2	NC13	NA
chr2L	158819	159128	0.99999954344868	159062	449	62	spen	FBgn0016977	21B3	NC12	N:C-indep
chr2L	182670	182982	0.99996167706018	182807	437	60	spen	FBgn0016977	21B3	NC12	N:C-indep
chr2L	221785	222232	0.9999901829945	222073	301	76	kis	FBgn0266557	21B5	NC12	N:C-dep
chr2L	250779	251019	0.94703821289205	250869	259	64	kis	FBgn0266557	21B5	NC13	NA
chr2L	277206	277445	0.99996864247138	277305	414	92	CG17078	FBgn0086855	21B7	NC11	NA
chr2L	297780	298059	0.98931882025897	297911	290	38	Pi3K21B	FBgn0020622	21B8	NC13	N:C-dep
chr2L	377784	378188	0.97721034831459	377896	171	54	al	FBgn0000061	21C1	NC13	NA
chr2L	414649	414952	0.80974255029177	414788	201	42	AP-2alpha	FBgn0264855	21C2	NC13	NA
chr2L	419870	420129	0.93768542839343	419947	232	65	RpLP1	FBgn0002593	21C2	NC12	NA
chr2L	421377	421723	0.98707769349911	421565	240	58	CG13692	FBgn0031254	21C2	NC13	N:C-indep
chr2L	430836	431387	0.94698803481044	431159	172	43	ex	FBgn0004583	21C2	NC13	NA
chr2L	453028	453160	0.98667681251155	453086	258	52	CG4164 | crq	FBgn0031256 | FBgn0015924	21C2	NC13	NA
chr2L	455392	455675	0.99999999997029	455534	167	0	CG4133	FBgn0031257	21C2	NC12	N:C-dep
chr2L	563978	564263	0.83644866617567	564166	210	45	CG2794	FBgn0031265	21E2	NC13	NA
chr2L	568266	568514	0.8285585591182	568336	198	84	CG2807	FBgn0031266	21E2	NC12	NA
chr2L	825811	826033	0.99996060813594	825950	413	75	dock | CG3862	FBgn0010583 | FBgn0031286	21E2	NC12	N:C-indep
chr2L	850993	851307	0.99999948280213	851097	417	70	drongo	FBgn0020304	21E2	NC12	N:C-indep
chr2L	852656	852903	0.81657575601017	852799	201	64	kraken | CG4291	FBgn0020545 | FBgn0031287	21E2	NC13	NA
chr2L	865693	866070	0.99879848677807	865923	295	46	aru	FBgn0029095	21E2	NC12	N:C-dep
chr2L	867925	868224	0.99963584789838	868085	346	87	aru	FBgn0029095	21E2	NC12	N:C-dep
chr2L	869741	870005	0.90859071867644	869875	209	69	dbe	FBgn0020305	21E2	NC13	NA
chr2L	901589	901932	0.99999999999997	901724	265	92	snRNA:U1:21D	FBgn0003916	21E2	NC11	NA
chr2L	1077661	1078035	0.99999999994941	1077890	491	102	ast | S	FBgn0015905 | FBgn0003310	21E4	NC11	NA
chr2L	1118775	1119277	0.99236098912508	1119094	231	49	Pino	FBgn0016926	21F1	NC13	N:C-dep
chr2L	1150603	1150934	0.99724709536491	1150759	290	68	Vps29 | Tfb4	FBgn0031310 | FBgn0031309	21F1	NC12	N:C-dep
chr2L	1420233	1420868	1	1420603	757	88	lea	FBgn0002543	22A1	NC11	NA
chr2L	1517700	1518562	1	1518300	877	90	halo	FBgn0001174	22A2	NC11	NA
chr2L	1614099	1614387	0.99999999995964	1614234	399	33	RFeSP	FBgn0021906	22A3	NC11	NA
chr2L	1710340	1710616	0.99999996650126	1710446	371	81	mRpL48 | CG17660	FBgn0031357 | FBgn0031356	22B1	NC11	NA
chr2L	1710436	1710601	0.90557779861638	1710552	174	80	mRpL48 | CG17660	FBgn0031357 | FBgn0031356	22B1	NC11	NA
chr2L	1715806	1716037	0.97985015209366	1715947	249	46	frtz	FBgn0086698	22B1	NC12	NA
chr2L	1884438	1884766	0.99998969798224	1884511	238	47	CG7337	FBgn0031374	22B4	NC12	N:C-indep
chr2L	1970373	1971225	0.99989026736927	1970620	225	39	erm	FBgn0031375	22B8	NC13	N:C-indep
chr2L	2155545	2155927	1	2155708	884	132	CG15382	FBgn0031393	22D1	NC11	NA
chr2L	2161307	2161892	0.99837447364076	2161727	216	61	aop	FBgn0000097	22D1	NC12	N:C-dep
chr2L	2217171	2217459	0.9832861907445	2217327	274	57	mio | CG15386	FBgn0031399 | FBgn0040715	22D4	NC12	N:C-dep
chr2L	2365259	2365505	0.99997956023624	2365347	403	69	Axud1 | Rab5	FBgn0261647 | FBgn0014010	22E1	NC12	N:C-dep
chr2L	2376206	2376442	0.99966659059358	2376373	292	58	Atxn7	FBgn0031420	22E1	NC12	N:C-dep
chr2L	2381029	2381301	0.99239899270421	2381155	180	74	Eogt	FBgn0264672	22E1	NC13	N:C-indep
chr2L	2449925	2450433	0.99998932305479	2450101	251	41	dpp	FBgn0000490	22F1	NC11	NA
chr2L	2451059	2451394	0.98898043119465	2451211	227	53	dpp	FBgn0000490	22F1	NC12	N:C-dep
chr2L	2454198	2455245	1	2454807	630	62	dpp	FBgn0000490	22F1	NC11	NA
chr2L	2492478	2493037	0.99999990437967	2492889	263	58	oaf | Slh	FBgn0011818 | FBgn0264978	22F4	NC12	N:C-dep
chr2L	2576356	2577038	1	2576806	728	166	insv	FBgn0031434	23A1	NC11	NA
chr2L	2585353	2585664	0.99808882640148	2585513	252	51	Drp1	FBgn0026479	23A1	NC12	N:C-dep
chr2L	2677572	2677855	0.99939876240025	2677715	208	24	CG31690	FBgn0051690	23A2	NC13	N:C-indep
chr2L	2750907	2751195	0.99999999999999	2750992	513	134	Pgk	FBgn0250906	23A3	NC11	NA
chr2L	2752927	2753430	1	2753197	465	121	Bacc | Pgk	FBgn0031453 | FBgn0250906	23A3	NC11	NA
chr2L	2766132	2766379	0.98304940311325	2766228	266	63	aph-1	FBgn0031458	23A5	NC13	N:C-indep
chr2L	2767756	2768006	0.91738383156184	2767881	256	64	Taf10 | Taf10b	FBgn0028398 | FBgn0026324	23A5	NC13	N:C-dep
chr2L	2857090	2857231	0.99356853125803	2857161	282	55	CG2991	FBgn0031474	23B6	NC12	NA
chr2L	2885048	2885466	0.99889627566536	2885249	233	39	NTPase	FBgn0024947	23C1	NC12	N:C-dep
chr2L	2888090	2888397	0.96337345046628	2888194	208	26	lilli	FBgn0041111	23C1	NC13	N:C-dep
chr2L	2987672	2987908	0.9978460861134	2987751	286	84	Chd1	FBgn0250786	23C4	NC12	N:C-dep
chr2L	2999110	2999398	0.99970842788579	2999256	346	75	CG17265	FBgn0031488	23C4	NC12	N:C-dep
chr2L	3018233	3018632	0.80274803192719	3018392	166	27	CG17264	FBgn0031490	23C4	NC13	NA
chr2L	3023119	3023350	0.99179884122694	3023202	278	61	CG3542 | alpha4GT1	FBgn0031492 | FBgn0031491	23C4	NC13	N:C-dep
chr2L	3048492	3048726	0.99999927667402	3048663	327	54	snRNA:U5:23D	FBgn0003934	23C5	NC11	NA
chr2L	3072384	3072976	1	3072433	554	104	toc	FBgn0015600	23D2	NC11	NA
chr2L	3145651	3145899	0.87406868621895	3145761	131	55	CG12400	FBgn0031505	23D3	NC13	NA
chr2L	3152721	3153075	0.97973411073979	3152849	164	40	Mad	FBgn0011648	23D3	NC13	N:C-dep
chr2L	3159576	3159770	0.98904578375566	3159668	289	35	Mad	FBgn0011648	23D3	NC12	N:C-dep
chr2L	3163627	3163788	0.99960607135204	3163709	103	0	Hydr2	FBgn0014906	23D4	NC13	N:C-dep
chr2L	3171058	3171288	0.84885874828847	3171158	122	71	CG44002	FBgn0264744	23D4	NC13	NA
chr2L	3319804	3320113	0.99374896290682	3319971	169	56	CG3326	FBgn0031519	23E3	NC12	N:C-dep
chr2L	3422906	3423211	0.91934939573634	3423081	158	21	pgant2	FBgn0031530	23F1	NC13	NA
chr2L	3452334	3452607	0.82765086952075	3452508	144	70	CG12795	FBgn0031535	23F3	NC13	NA
chr2L	3465964	3466267	0.99999999999993	3466191	442	93	Pdsw | msl-2	FBgn0021967 | FBgn0005616	23F3	NC13	NA
chr2L	3469957	3470198	0.9956075275042	3470048	276	50	CG31776	FBgn0051776	23F3	NC12	N:C-dep
chr2L	3476224	3476987	0.99999899825592	3476610	272	36	CR43928	FBgn0264549	23F3	NC11	NA
chr2L	3580635	3581386	0.99999996372245	3580965	333	35	sob	FBgn0004892	24A1	NC12	N:C-dep
chr2L	3606442	3607270	1	3606897	660	65	odd	FBgn0002985	24A1	NC11	NA
chr2L	3714046	3714787	0.99854089225	3714276	132	63	CG2818	FBgn0031566	24C1	NC11	NA
chr2L	3825422	3825774	1	3825629	724	103	slp1	FBgn0003430	24C6	NC11	NA
chr2L	3836387	3837072	0.99996955335868	3836758	294	32	slp2	FBgn0004567	24C7	NC12	N:C-dep
chr2L	3867523	3867884	0.98714899054504	3867675	213	47	Cep97	FBgn0031575	24C8	NC12	N:C-dep
chr2L	4226825	4227119	0.99975438612555	4227050	248	54	CG3702	FBgn0031590	24E1	NC12	N:C-dep
chr2L	4227578	4227879	0.8641175013152	4227693	207	54	RpL40	FBgn0003941	24E1	NC13	NA
chr2L	4284061	4284806	0.99986227469045	4284341	223	57	tutl	FBgn0010473	24E1	NC12	N:C-dep
chr2L	4371728	4372062	0.99999993305244	4371910	382	40	Traf4	FBgn0026319	24E1	NC12	N:C-dep
chr2L	4386996	4387243	0.87417368776964	4387123	218	63	Psf2	FBgn0261976	24E4	NC13	NA
chr2L	4394099	4394419	0.93646121872967	4394204	206	63	l(2)k05819	FBgn0022153	24E5	NC13	NA
chr2L	4444591	4444926	0.99193788510057	4444738	200	55	Elp3 | morgue	FBgn0031604 | FBgn0027609	24F2	NC13	N:C-indep
chr2L	4452964	4453223	0.9965391577812	4453057	252	70	CG15439	FBgn0031606	24F3	NC12	N:C-dep
chr2L	4454411	4454683	0.92714827230865	4454545	207	61	CG15434	FBgn0040705	24F3	NC12	NA
chr2L	4458246	4458545	0.99787615845159	4458400	263	59	RpL27A	FBgn0261606	24F3	NC13	N:C-dep
chr2L	4463399	4463862	0.9165454975209	4463486	173	50	CG15436	FBgn0031610	24F3	NC13	NA
chr2L	4591860	4592301	0.99999997645518	4592162	335	48	dp	FBgn0053196	25A1	NC11	NA
chr2L	4684386	4684812	1	4684617	806	174	Bsg25A	FBgn0000227	25A3	NC11	NA
chr2L	4687229	4687643	1	4687404	664	189	Elba3	FBgn0031621	25A3	NC11	NA
chr2L	4821512	4821909	0.9587777187399	4821709	179	100	CG15628	FBgn0031632	25A7	NC13	N:C-dep
chr2L	4830631	4830874	0.99433498406152	4830710	237	68	Fnta	FBgn0031633	25A8	NC12	N:C-dep
chr2L	4889335	4890038	1	4889727	679	74	CG15625	FBgn0031644	25B1	NC11	NA
chr2L	4891783	4892560	0.99999983674422	4892014	306	58	CG3036	FBgn0031645	25B1	NC12	N:C-dep
chr2L	4967689	4967989	0.96587530494899	4967766	202	57	Trip1	FBgn0015834	25B5	NC13	NA
chr2L	4971383	4971672	0.90300089835854	4971507	219	69	CG14043 | l(2)05714	FBgn0031659 | FBgn0010607	25B5	NC13	NA
chr2L	4995482	4996147	0.98045331750427	4996053	185	57	Rtnl1	FBgn0053113	25C1	NC12	N:C-dep
chr2L	5009637	5009924	0.98845521178904	5009785	272	71	Rtnl1	FBgn0053113	25C1	NC12	NA
chr2L	5043145	5043415	0.99911139941118	5043245	297	48	CG31650	FBgn0031673	25C1	NC12	N:C-dep
chr2L	5052645	5052933	0.92395770612773	5052846	179	54	CG14040 | eIF-3p40	FBgn0031676 | FBgn0022023	25C3	NC13	NA
chr2L	5054972	5055302	0.99999965535023	5055211	317	95	His3.3A | CG14036	FBgn0014857 | FBgn0031677	25C3	NC12	N:C-indep
chr2L	5070889	5071154	0.97539812802381	5070980	227	37	RpL37A | CR45305	FBgn0261608 | FBgn0266843	25C4	NC12	NA
chr2L	5202355	5203077	1	5202834	613	102	snoRNA:Psi18S-525k	FBgn0083028	25C10	NC11	NA
chr2L	5237233	5237733	0.99999009387048	5237521	331	64	tkv	FBgn0003716	25D2	NC12	NA
chr2L	5276792	5277860	1	5277499	790	195	Bsg25D	FBgn0000228	25D3	NC11	NA
chr2L	5305568	5305794	0.95952844027483	5305617	212	46	vri	FBgn0016076	25D4	NC13	NA
chr2L	5326646	5326919	0.99847102679124	5326782	349	46	Ncoa6	FBgn0031698	25D6	NC12	N:C-dep
chr2L	5461165	5461804	0.99999999999998	5461477	431	50	mid	FBgn0261963	25E2	NC11	NA
chr2L	5542448	5542684	0.90517612321898	5542579	297	66	Lam	FBgn0002525	25E6	NC13	N:C-dep
chr2L	5542430	5542682	0.81814850943757	5542608	228	67	Lam	FBgn0002525	25E6	NC13	N:C-dep
chr2L	5550817	5551281	1	5550873	781	188	CG14014	FBgn0031718	25E6	NC11	NA
chr2L	5551751	5552259	1	5551963	771	135	CG18269	FBgn0031719	25E6	NC11	NA
chr2L	5658473	5658936	0.99999999156981	5658692	245	41	CG31646	FBgn0051646	25F2	NC11	NA
chr2L	5678412	5678714	0.98077984926741	5678664	149	45	CG12511	FBgn0031729	25F2	NC12	N:C-indep
chr2L	5724583	5724898	0.99999992722828	5724663	302	53	CG11030	FBgn0031736	25F3	NC12	N:C-dep
chr2L	5800141	5800484	0.99999999999826	5800298	452	56	CG9171	FBgn0031738	25F5	NC11	NA
chr2L	5805193	5805435	0.99422894701936	5805371	189	46	CG11034	FBgn0031741	25F5	NC13	N:C-indep
chr2L	5879365	5879705	0.99999842932051	5879567	306	58	rau	FBgn0031745	26A1	NC12	N:C-indep
chr2L	5943521	5943770	0.9426853153828	5943653	193	64	Gpdh	FBgn0001128	26A3	NC13	NA
chr2L	5980879	5981251	0.99998698774743	5981065	384	102	chic	FBgn0000308	26B2	NC12	NA
chr2L	5982388	5982806	0.99999607022089	5982495	349	64	eIF-4a	FBgn0001942	26B2	NC12	N:C-dep
chr2L	5986252	5986589	0.99552663228069	5986336	248	63	ifc	FBgn0001941	26B2	NC12	N:C-dep
chr2L	5997781	5998205	0.991217746826	5998049	236	72	lid	FBgn0031759	26B2	NC12	N:C-indep
chr2L	5999398	5999755	0.98547811875753	5999545	236	75	lid	FBgn0031759	26B2	NC12	N:C-dep
chr2L	6047870	6048124	0.99276599141853	6047977	291	68	CG12393 | slmo	FBgn0031768 | FBgn0029161	26B3	NC12	N:C-dep
chr2L	6048616	6049230	0.995368003354	6048820	198	86	CG34179 | slmo	FBgn0085208 | FBgn0029161	26B3	NC12	N:C-dep
chr2L	6050684	6050964	0.90512637000419	6050853	225	36	CG9135	FBgn0031769	26B3	NC13	NA
chr2L	6070990	6071241	0.82845753830925	6071062	187	40	Kr-h2	FBgn0266449	26B4	NC13	NA
chr2L	6098868	6099192	0.95897546296147	6099022	147	49	CG9175	FBgn0031779	26B5	NC13	NA
chr2L	6125044	6125267	0.99976818491639	6125213	210	55	Arpc4	FBgn0031781	26B7	NC11	NA
chr2L	6323569	6323910	0.99956894341813	6323755	335	25	PDZ-GEF	FBgn0265778	26C2	NC12	N:C-dep
chr2L	6372663	6373903	1	6373370	719	295	slam	FBgn0043854	26C4	NC11	NA
chr2L	6424198	6424511	0.83724089913269	6424386	173	51	Fic	FBgn0263278	26D1	NC13	NA
chr2L	6455881	6456093	0.98455708867689	6456035	218	65	frj | retm	FBgn0031815 | FBgn0031814	26D5	NC13	NA
chr2L	6467601	6467953	0.98673971706047	6467752	211	45	CG9531	FBgn0031817	26D7	NC13	N:C-indep
chr2L	6473848	6474105	0.99999455488098	6473943	312	70	mmy	FBgn0259749	26D7	NC12	N:C-indep
chr2L	6476894	6477188	0.98726602098296	6477008	191	69	CG9536	FBgn0031818	26D7	NC13	NA
chr2L	6480393	6480703	0.99998795411025	6480530	281	70	Sec61alpha	FBgn0086357	26D8	NC12	N:C-dep
chr2L	6536001	6536582	0.99899834592398	6536279	150	39	eya	FBgn0000320	26E2	NC13	N:C-indep
chr2L	6562191	6562529	0.99999938644542	6562319	319	46	Ent2 | CG9596	FBgn0263916 | FBgn0031832	26E3	NC12	N:C-indep
chr2L	6611360	6611892	0.99999999999924	6611592	374	50	CG11050	FBgn0031836	26F1	NC11	NA
chr2L	6648986	6649291	0.97100497459141	6649177	203	53	CG31635	FBgn0051635	26F3	NC13	N:C-dep
chr2L	6722756	6723244	0.99999999998828	6723066	443	85	homer	FBgn0025777	27A1	NC11	NA
chr2L	6852253	6852411	0.99222649961659	6852339	227	54	Rca1	FBgn0017551	27C1	NC13	N:C-dep
chr2L	6854041	6854271	0.95582157075435	6854141	155	41	l(2)k09022	FBgn0086451	27C1	NC13	N:C-dep
chr2L	6914050	6914397	0.99999080671633	6914198	373	49	Wee1	FBgn0011737	27C4	NC11	NA
chr2L	6948737	6948998	0.88827382155276	6948853	228	38	ihog	FBgn0031872	27C6	NC13	NA
chr2L	6949291	6950368	0.99780396562795	6950014	180	67	Gas41	FBgn0031873	27C6	NC11	NA
chr2L	6967460	6967852	0.80101505847579	6967677	206	42	smt3	FBgn0264922	27C7	NC13	NA
chr2L	6971527	6971873	0.99999747802453	6971801	271	61	snRNP-U1-70K	FBgn0016978	27D1	NC11	NA
chr2L	7010258	7011022	1	7010800	395	73	uif	FBgn0031879	27D3	NC11	NA
chr2L	7032551	7032828	0.89931253883811	7032708	189	55	Rab30 | Caper	FBgn0031882 | FBgn0031883	27D5	NC13	NA
chr2L	7056157	7056471	0.99994360397852	7056376	236	49	Mnn1	FBgn0031885	27D7	NC13	N:C-indep
chr2L	7065839	7065960	0.98498106883389	7065911	171	39	Nuf2	FBgn0031886	27D7	NC13	N:C-dep
chr2L	7204098	7204523	0.93513454936554	7204360	128	31	CG4502	FBgn0031896	27E4	NC13	NA
chr2L	7219841	7220331	0.99999984681218	7220158	266	43	CG13784	FBgn0031897	27E5	NC12	N:C-indep
chr2L	7245327	7245725	0.9991869457874	7245487	199	55	Ndae1	FBgn0259111	27E7	NC13	N:C-indep
chr2L	7306786	7307404	1	7307008	593	45	wg	FBgn0004009	27F1	NC11	NA
chr2L	7388156	7388448	0.99935585654842	7388333	190	48	CG5149	FBgn0031904	27F3	NC12	NA
chr2L	7412257	7412538	0.9580156454996	7412470	172	48	chm	FBgn0028387	27F3	NC13	NA
chr2L	7425733	7426200	0.99975726563931	7425888	202	36	mir-275 | mir-305	FBgn0262453 | FBgn0262458	27F4	NC11	NA
chr2L	7496269	7496679	0.88087624785298	7496480	125	32	Ziz	FBgn0260486	28A4	NC13	NA
chr2L	7519627	7520179	0.9999999999959	7519910	291	40	CR44082	FBgn0264891	28A5	NC11	NA
chr2L	7544366	7544667	0.99999998892537	7544516	328	79	RapGAP1	FBgn0264895	28B2	NC12	N:C-indep
chr2L	7800013	7800276	0.99986611684854	7800158	247	54	r2d2 | Herp	FBgn0031951 | FBgn0031950	28C4	NC12	N:C-dep
chr2L	7885386	7885657	0.99998144981455	7885524	320	45	SmE | CG34132	FBgn0261790 | FBgn0083968	28D2	NC12	N:C-indep
chr2L	7984118	7984477	0.99999999999976	7984263	395	0	Snoo	FBgn0085450	28D3	NC11	NA
chr2L	7998803	7999072	0.97427445258891	7998930	161	22	Sirup	FBgn0031971	28D3	NC13	NA
chr2L	8029336	8029640	0.99190229811224	8029565	214	70	baf	FBgn0031977	28D3	NC13	N:C-dep
chr2L	8030950	8031239	0.99999990707124	8031042	405	63	Cka	FBgn0044323	28D3	NC12	N:C-indep
chr2L	8071579	8071861	0.84881082245605	8071628	185	28	poe	FBgn0011230	28E1	NC12	NA
chr2L	8082933	8083147	0.9540417433959	8083013	249	61	Mcr	FBgn0267488	28E3	NC12	NA
chr2L	8088189	8088403	0.99992466058484	8088279	295	43	Bsg	FBgn0261822	28E3	NC13	N:C-indep
chr2L	8126774	8127051	0.99894186355353	8127001	264	53	CG8668	FBgn0031988	28E7	NC12	N:C-dep
chr2L	8143594	8144368	0.99999999619794	8144300	336	39	CG42762	FBgn0261830	28E7	NC11	NA
chr2L	8145160	8145756	1	8145519	550	65	CG43394	FBgn0263256	28E7	NC11	NA
chr2L	8148567	8149049	0.99999419814489	8148836	263	37	CG43394	FBgn0263256	28E7	NC11	NA
chr2L	8162320	8162648	0.85866512242415	8162497	202	60	CG8498	FBgn0031992	28E9	NC13	NA
chr2L	8213626	8214438	0.95955915757009	8214249	163	33	CG8353	FBgn0032002	28F3	NC13	N:C-dep
chr2L	8277591	8277923	0.94430614784824	8277724	176	39	Btk29A	FBgn0003502	29A3	NC13	N:C-dep
chr2L	8297089	8297447	0.9914950919918	8297262	150	31	Btk29A	FBgn0003502	29A3	NC13	N:C-indep
chr2L	8300978	8301219	0.99999211297124	8301144	228	56	Btk29A	FBgn0003502	29A3	NC12	NA
chr2L	8302885	8303212	0.99998578159708	8302972	197	41	wol	FBgn0261020	29A3	NC11	NA
chr2L	8382791	8382956	0.84289325785932	8382868	193	78	Rcd4 | CG13392	FBgn0032034 | FBgn0032033	29B4	NC13	NA
chr2L	8403464	8403753	0.99999952636768	8403540	431	65	emb	FBgn0020497	29C1	NC12	N:C-indep
chr2L	8415581	8415926	0.96332247318463	8415727	206	52	Akap200	FBgn0027932	29C3	NC13	N:C-dep
chr2L	8437279	8437575	0.9470362566573	8437407	147	57	D12 | Chrac-14	FBgn0027490 | FBgn0043002	29C4	NC13	NA
chr2L	8478410	8478867	0.99999999994422	8478621	340	59	d	FBgn0262029	29D1	NC11	NA
chr2L	8511857	8512198	0.99999878735868	8511947	307	46	CG13096	FBgn0032050	29D3	NC12	N:C-indep
chr2L	8521770	8522226	0.99999999999807	8522143	353	78	Acer	FBgn0016122	29D4	NC11	NA
chr2L	8528441	8528714	0.95869692625136	8528530	192	45	lmgA | lmgB	FBgn0250903 | FBgn0085470	29D5	NC13	N:C-dep
chr2L	8543224	8543500	0.99376064378226	8543318	230	28	Sema-1a	FBgn0011259	29E1	NC13	N:C-dep
chr2L	8740559	8740815	0.97880834668992	8740715	209	50	raw	FBgn0003209	29E6	NC12	NA
chr2L	8984877	8985162	0.98234313971298	8984986	182	35	CG13101	FBgn0032084	29F6	NC13	NA
chr2L	8997302	8997507	0.99999916241424	8997439	200	47	alien	FBgn0013746	29F7	NC12	NA
chr2L	9125616	9125841	0.99988690151319	9125748	275	39	CG32982	FBgn0052982	30A2	NC12	N:C-dep
chr2L	9176152	9176574	0.97238863883308	9176317	122	25	tai	FBgn0041092	30A2	NC13	N:C-dep
chr2L	9256405	9256751	0.99824042075376	9256509	167	39	Ggamma30A	FBgn0267252	30A7	NC12	N:C-dep
chr2L	9330510	9330840	0.99999687986174	9330779	237	56	Cks30A	FBgn0010314	30A8	NC11	NA
chr2L	9416173	9416732	0.99998899599443	9416450	216	35	Mco1	FBgn0032116	30B2	NC12	N:C-indep
chr2L	9431297	9431624	0.99979713632174	9431465	219	94	scat	FBgn0011232	30B3	NC12	N:C-dep
chr2L	9494685	9494940	0.97219434400771	9494834	200	43	Gdi	FBgn0004868	30B5	NC13	N:C-indep
chr2L	9568131	9568853	0.99999999982432	9568278	279	47	CG3838	FBgn0032130	30B12	NC11	NA
chr2L	9570162	9570764	0.99999999993773	9570401	339	61	CG3838	FBgn0032130	30B12	NC11	NA
chr2L	9576640	9577035	0.99854861913711	9576809	202	55	Mtpalpha	FBgn0028479	30B12	NC12	N:C-dep
chr2L	9581655	9581997	0.98465783024192	9581824	181	44	gcm	FBgn0014179	30B12	NC13	N:C-dep
chr2L	9616658	9617069	0.99861952481541	9616850	226	21	GlcAT-S	FBgn0032135	30C1	NC12	N:C-dep
chr2L	9699212	9699491	0.99987658555614	9699413	289	64	Pka-C1	FBgn0000273	30C5	NC12	N:C-dep
chr2L	9790392	9790948	0.99968759666416	9790888	187	57	CG4036	FBgn0032149	30D1	NC12	N:C-dep
chr2L	9887889	9888165	0.99687842386727	9888031	220	40	FKBP59	FBgn0029174	30E1	NC12	N:C-dep
chr2L	9912850	9913077	0.99411705946659	9912953	202	74	Srp54	FBgn0024285	30E4	NC12	NA
chr2L	9918139	9918378	0.9712464243157	9918212	210	53	CG5885	FBgn0025700	30E4	NC13	N:C-dep
chr2L	9984427	9984902	0.99999998386741	9984648	384	64	bib | CR13130	FBgn0000180 | FBgn0040965	30F5	NC12	N:C-dep
chr2L	10003696	10003933	0.99995068907418	10003856	419	43	CG4747	FBgn0043456	30F5	NC12	N:C-dep
chr2L	10180173	10180713	0.99982543550018	10180492	150	31	CG44153	FBgn0265002	31B1	NC12	N:C-dep
chr2L	10200912	10201214	0.99999999125502	10201057	429	44	RpL7 | Ripalpha	FBgn0005593 | FBgn0032189	31B1	NC11	NA
chr2L	10221222	10221512	0.99277801851823	10221403	234	79	Prosalpha6 | Npc1a	FBgn0250843 | FBgn0024320	31B1	NC12	N:C-dep
chr2L	10246986	10247257	0.99996307424523	10247135	331	49	chico	FBgn0024248	31B1	NC11	NA
chr2L	10259867	10260430	0.99999932118595	10260221	272	32	Pten	FBgn0026379	31B1	NC11	NA
chr2L	10277470	10277783	0.94274019152037	10277607	207	26	Utx	FBgn0260749	31B1	NC13	NA
chr2L	10311980	10312292	0.97704952343108	10312164	160	44	l(2)SH0834	FBgn0267365	31D4	NC13	NA
chr2L	10333595	10333835	0.98821499186154	10333694	204	48	GATAd	FBgn0032223	31D9	NC12	N:C-dep
chr2L	10339294	10339876	0.98577625712775	10339473	165	17	SamDC	FBgn0019932	31D9	NC13	N:C-dep
chr2L	10366567	10366834	0.98392583517024	10366712	258	35	CG5056	FBgn0032231	31D10	NC12	NA
chr2L	10386214	10386415	0.84679428553177	10386309	154	52	Cdk1	FBgn0004106	31D11	NC13	NA
chr2L	10386478	10386830	0.89721666923377	10386749	184	75	mRpS7	FBgn0032236	31D11	NC13	NA
chr2L	10387952	10388238	0.99997563371021	10388099	409	60	da	FBgn0000413	31D11	NC12	N:C-indep
chr2L	10408248	10408357	0.81860179851147	10408303	205	36	RpS27A | Ip259	FBgn0003942 | FBgn0025366	31E1	NC13	NA
chr2L	10413760	10414167	0.99999792014372	10413934	309	37	Klp31E	FBgn0032243	31E1	NC12	N:C-indep
chr2L	10430849	10431103	0.97551661510596	10430955	198	57	Bug22	FBgn0032248	31E1	NC13	N:C-dep
chr2L	10483179	10483465	0.99982681292584	10483301	219	52	Grip75	FBgn0026431	31F1	NC12	N:C-dep
chr2L	10488530	10488792	0.96023937698447	10488680	170	54	CG7456	FBgn0032258	31F1	NC12	NA
chr2L	10506606	10507057	0.99994429845838	10506845	226	40	Myo31DF | CG6094	FBgn0086347 | FBgn0032261	31F4	NC11	NA
chr2L	10544772	10545057	0.81611253236396	10544874	193	23	Trim9	FBgn0051721	31F5	NC13	NA
chr2L	10643961	10644291	0.99746820628877	10644150	185	31	CG18284	FBgn0043825	32A2	NC11	NA
chr2L	10689187	10689557	0.98214464008446	10689334	158	57	CG7294	FBgn0032284	32A4	NC11	NA
chr2L	10767868	10768120	0.99994767176013	10768053	270	56	Ubc2	FBgn0015320	32A5	NC12	N:C-dep
chr2L	10850779	10851057	0.99993389364741	10850914	295	46	porin	FBgn0004363	32B1	NC12	N:C-dep
chr2L	10974863	10975519	0.99998295325667	10975037	211	50	abo	FBgn0000018	32C1	NC11	NA
chr2L	10976688	10976899	0.94938289047618	10976784	232	65	SCAR	FBgn0041781	32C1	NC12	NA
chr2L	10989258	10989556	0.89719618820014	10989398	181	39	CG16833	FBgn0026147	32C1	NC13	NA
chr2L	11004711	11005021	0.9980948224603	11004850	205	5	Nup154	FBgn0021761	32C1	NC12	N:C-dep
chr2L	11070821	11071558	1	11071036	605	81	CG14915	FBgn0032335	32D2	NC11	NA
chr2L	11074866	11075750	1	11075421	685	68	CG43725	FBgn0263971	32D2	NC11	NA
chr2L	11106578	11106847	0.94879520699783	11106671	236	54	Reps	FBgn0032341	32D3	NC12	N:C-dep
chr2L	11130623	11130904	0.99710342515671	11130731	272	49	CG4751 | RfC38	FBgn0032348 | FBgn0028700	32D4	NC12	N:C-dep
chr2L	11210463	11210844	0.99914022935541	11210633	186	29	ab	FBgn0264442	32E1	NC12	N:C-dep
chr2L	11268925	11269281	0.99991732604066	11269117	235	39	cmet	FBgn0040232	32E2	NC12	N:C-dep
chr2L	11277923	11278171	0.99778806014621	11278022	251	53	CG33695	FBgn0052831	32E2	NC12	N:C-dep
chr2L	11445478	11445827	0.99999999999995	11445749	422	53	salm	FBgn0261648	32F2	NC11	NA
chr2L	11485891	11486243	0.99999999992592	11486194	430	78	sala	FBgn0003313	32F2	NC11	NA
chr2L	11517173	11517403	0.98803694185643	11517307	256	49	CG4970	FBgn0032364	32F2	NC12	N:C-dep
chr2L	11793986	11794433	1	11794138	593	73	CG14937	FBgn0032377	33A1	NC11	NA
chr2L	11797883	11798284	0.86823374124652	11798093	144	69	snoRNA:Me18S-A934	FBgn0086036	33A1	NC12	N:C-dep
chr2L	11808740	11809052	0.99700103817754	11808895	214	27	crol	FBgn0020309	33A2	NC13	N:C-indep
chr2L	11813680	11813930	0.92799228105602	11813861	155	62	CycY	FBgn0032378	33A2	NC13	NA
chr2L	11829314	11829558	0.9999742114799	11829482	330	34	esc	FBgn0000588	33A2	NC12	N:C-dep
chr2L	11971011	11971511	1	11971294	524	46	CR43314	FBgn0263019	33B3	NC11	NA
chr2L	12002151	12002424	0.9769328942819	12002332	207	63	CG6746	FBgn0032394	33B6	NC13	N:C-dep
chr2L	12063093	12063347	0.82784447696829	12063256	184	54	Rab3-GAP	FBgn0027505	33C2	NC13	NA
chr2L	12085791	12086175	0.99999999999876	12085907	403	51	prd	FBgn0003145	33C3	NC11	NA
chr2L	12093645	12093949	0.99944822798352	12093788	258	28	Pex19	FBgn0032407	33C4	NC12	N:C-indep
chr2L	12172469	12172741	0.87857249162427	12172564	125	49	CG6583	FBgn0032420	33D2	NC13	NA
chr2L	12172912	12173055	0.99970009636674	12172979	220	67	crok	FBgn0032421	33D2	NC12	N:C-dep
chr2L	12347679	12348412	0.99883781244762	12347875	134	50	bru-2	FBgn0262475	33E1	NC12	N:C-dep
chr2L	12434359	12434622	0.99999963202094	12434526	317	93	Elf | SC35	FBgn0020443 | FBgn0265298	33E4	NC11	NA
chr2L	12459887	12460213	0.99999997176085	12460070	314	71	mir-967	FBgn0262203	33E5	NC11	NA
chr2L	12461236	12461610	0.99999993619856	12461315	288	50	bun	FBgn0259176	33E9	NC12	N:C-dep
chr2L	12507760	12508105	0.99251888490435	12507917	166	38	snoRNA:CG43051-a	FBgn0263458	33E7	NC13	N:C-indep
chr2L	12678070	12678743	0.99999831297456	12678566	230	28	pdm2	FBgn0004394	33F2	NC12	N:C-dep
chr2L	12692830	12693082	0.99971945643427	12692988	281	49	CG6153	FBgn0032445	33F3	NC12	N:C-indep
chr2L	12712331	12712629	0.84668472327629	12712526	166	41	CG5787	FBgn0032454	33F3	NC13	NA
chr2L	12722224	12722436	0.99241875136466	12722273	215	78	MRP	FBgn0032456	33F3	NC12	N:C-dep
chr2L	12822658	12823187	0.99999999987435	12822945	270	21	kek1	FBgn0015399	34A1	NC11	NA
chr2L	13004023	13004305	0.86396161350921	13004209	193	66	Vha68-1	FBgn0265262	34A4	NC13	NA
chr2L	13165405	13165700	0.99999892405191	13165543	477	38	Sir2	FBgn0024291	34A7	NC12	N:C-indep
chr2L	13176702	13176991	0.99921298360677	13176898	322	64	Sfmbt	FBgn0032475	34A8	NC12	N:C-indep
chr2L	13191880	13192136	0.83889006320303	13192023	176	101	CG16974	FBgn0032479	34A8	NC13	NA
chr2L	13211303	13212047	0.9999997254938	13211831	236	62	CG15482	FBgn0032483	34A9	NC11	NA
chr2L	13215738	13215964	0.99999999605319	13215815	414	49	snRNA:U2:34ABb	FBgn0004192	34A10	NC11	NA
chr2L	13225091	13225493	1	13225432	674	129	CG15480	FBgn0032489	34A10	NC11	NA
chr2L	13227275	13228045	1	13227518	733	118	CG16813	FBgn0032490	34A10	NC11	NA
chr2L	13229672	13230017	1	13229748	709	155	CG16815	FBgn0032491	34A11	NC11	NA
chr2L	13244488	13244920	0.99999999946159	13244756	331	61	snRNA:U5:34A | snRNA:U2:34ABc	FBgn0003935 | FBgn0041720	34B1	NC11	NA
chr2L	13296186	13296460	0.98706245458076	13296356	154	38	CG31729	FBgn0051729	34B4	NC13	N:C-dep
chr2L	13366056	13366295	0.94835498026215	13366213	181	60	Nnp-1	FBgn0022069	34B7	NC13	NA
chr2L	13378470	13378754	0.96280255256725	13378571	181	63	CG9302	FBgn0032514	34B9	NC13	N:C-dep
chr2L	13395101	13395377	0.97517215335383	13395194	191	52	RpL24	FBgn0032518	34B10	NC12	NA
chr2L	13398843	13399138	0.91619393235152	13399006	179	30	CG7110	FBgn0032521	34B10	NC13	NA
chr2L	13445541	13445853	0.99998976550908	13445725	229	30	CG9267	FBgn0032524	34C1	NC11	NA
chr2L	13547597	13548270	0.99999999905254	13548058	258	24	B4	FBgn0023407	34C4	NC11	NA
chr2L	13549096	13549542	0.99999968565692	13549304	259	32	B4	FBgn0023407	34C4	NC12	N:C-dep
chr2L	13550030	13550380	0.99990802726504	13550237	216	52	kuz	FBgn0259984	34C4	NC13	N:C-indep
chr2L	13770971	13771254	0.95107553938557	13771096	168	27	TM9SF4	FBgn0028541	34D1	NC13	N:C-dep
chr2L	13780582	13780864	0.85255478167847	13780705	139	54	p38b	FBgn0024846	34D1	NC13	NA
chr2L	13793385	13793685	0.99893958884089	13793577	226	61	Sec71	FBgn0028538	34D1	NC12	N:C-dep
chr2L	13813637	13813978	0.999543433344	13813900	237	63	Sos	FBgn0001965	34D1	NC12	N:C-dep
chr2L	13829734	13830022	0.98130289797144	13829808	186	56	Orc5 | Arpc1	FBgn0015271 | FBgn0001961	34D1	NC12	NA
chr2L	13878727	13879113	0.99999993856266	13878946	331	27	CenG1A	FBgn0028509	34D6	NC11	NA
chr2L	13904106	13904978	1	13904486	493	92	Smg5	FBgn0019890	34E2	NC11	NA
chr2L	13923204	13924029	0.95794491653088	13923617	163	16	CG16886	FBgn0028938	34E4	NC13	NA
chr2L	14013611	14013970	0.99999840810504	14013683	228	34	bgm	FBgn0027348	34F1	NC11	NA
chr2L	14047396	14047819	0.99888502572918	14047558	170	49	NimC4	FBgn0260011	34F2	NC12	N:C-indep
chr2L	14355023	14355322	0.99999999769783	14355133	317	64	Rab14 | l(2)34Fd	FBgn0015791 | FBgn0261535	35A4	NC11	NA
chr2L	14361930	14362232	0.95265896099165	14362063	173	30	spel1	FBgn0015546	35A4	NC12	N:C-dep
chr2L	14490472	14491103	1	14490725	501	83	noc	FBgn0005771	35B2	NC11	NA
chr2L	14689202	14689572	0.99730926125933	14689386	152	33	osp	FBgn0003016	35B4	NC12	N:C-dep
chr2L	15009889	15010228	0.83517449154045	15009984	152	57	l(2)35Bd	FBgn0001974	35B8	NC13	NA
chr2L	15039328	15039611	0.99994685743026	15039523	270	72	Su(H)	FBgn0004837	35B8	NC12	N:C-dep
chr2L	15057803	15058127	0.9999803014517	15057963	312	62	ck	FBgn0000317	35B9	NC11	NA
chr2L	15060576	15061005	0.99985270664985	15060835	245	54	TfIIS	FBgn0010422	35B10	NC12	N:C-dep
chr2L	15067942	15068341	0.83100653357739	15068060	166	35	vig	FBgn0024183	35C1	NC13	NA
chr2L	15113237	15113654	0.99999943817009	15113468	253	46	stc	FBgn0001978	35C2	NC11	NA
chr2L	15271525	15271969	0.92084982819001	15271759	156	67	Cul3	FBgn0261268	35D1	NC13	N:C-dep
chr2L	15333060	15334134	1	15333812	717	104	esg	FBgn0001981	35D2	NC11	NA
chr2L	15425499	15426063	0.98681536820781	15425754	207	44	wor	FBgn0001983	35D2	NC11	NA
chr2L	15478087	15478856	1	15478369	590	86	sna	FBgn0003448	35D2	NC11	NA
chr2L	15498839	15499320	0.99346904963596	15499081	182	29	lace	FBgn0002524	35D2	NC12	NA
chr2L	15552357	15552985	0.9966578589608	15552685	144	23	kek3	FBgn0028370	35D3	NC12	N:C-dep
chr2L	15731604	15731986	0.99999999999999	15731919	505	65	CycE	FBgn0010382	35D4	NC11	NA
chr2L	15748059	15748388	0.97103726940724	15748261	235	43	CycE	FBgn0010382	35D4	NC12	NA
chr2L	15751028	15751314	0.99491552042803	15751157	253	51	l(2)35Di	FBgn0001989	35D4	NC12	N:C-dep
chr2L	15752183	15752449	0.87018916490273	15752304	227	32	l(2)35Df	FBgn0001986	35D4	NC12	N:C-indep
chr2L	15762233	15762967	0.99999999999936	15762668	402	18	Gli	FBgn0001987	35D4	NC11	NA
chr2L	15768179	15768494	0.85073353899966	15768388	165	44	wek	FBgn0001990	35D4	NC12	NA
chr2L	16049719	16050201	0.99999999972387	16049862	250	33	beat-Ia	FBgn0013433	35E2	NC11	NA
chr2L	16251550	16252026	0.99999996290998	16251754	205	37	PRL-1	FBgn0024734	35F1	NC11	NA
chr2L	16258023	16258278	0.99880503435971	16258229	150	52	EndoGI	FBgn0028515	35F1	NC11	NA
chr2L	16287585	16287987	0.95743541259996	16287791	195	70	crp	FBgn0001994	35F1	NC13	NA
chr2L	16299798	16300032	0.87533496227938	16299883	171	51	heix | CG17328	FBgn0028375 | FBgn0028895	35F1	NC13	NA
chr2L	16329055	16329353	0.99999911784944	16329201	346	77	mRpL4	FBgn0001995	35F1	NC11	NA
chr2L	16329661	16330013	0.99999999880134	16329867	425	72	CG4440	FBgn0040984	35F1	NC11	NA
chr2L	16350197	16350461	0.99999532266253	16350357	383	36	chif	FBgn0000307	35F12	NC12	N:C-indep
chr2L	16352562	16352807	0.99996908969893	16352655	354	98	chif | CG42231	FBgn0000307 | FBgn0087041	35F12	NC12	N:C-dep
chr2L	16491471	16491706	0.97665633373903	16491546	120	51	Tpr2	FBgn0032586	36A2	NC13	NA
chr2L	16657027	16657238	0.98912339390886	16657102	182	37	CG42389	FBgn0259735	36A4	NC13	NA
chr2L	16827237	16827482	0.99851391350163	16827380	215	51	CG31739	FBgn0051739	36B2	NC12	N:C-dep
chr2L	16902123	16902358	0.99569944762607	16902283	248	34	CG12288	FBgn0032620	36B4	NC12	N:C-dep
chr2L	16972588	16973247	0.83876708220547	16972981	88	32	beat-IIIb	FBgn0053179	36B5	NC13	NA
chr2L	17260583	17261046	0.99999999999982	17260771	375	30	beat-IIIc	FBgn0032629	36C4	NC11	NA
chr2L	17384051	17384368	0.99999999308448	17384142	257	61	Lrch	FBgn0032633	36C7	NC12	N:C-dep
chr2L	17473129	17473421	0.90488657484251	17473241	140	54	BicD	FBgn0000183	36C9	NC13	NA
chr2L	17477878	17478143	0.99999998555805	17477935	321	71	Aac11	FBgn0027885	36C10	NC11	NA
chr2L	17484449	17484647	0.87384188745067	17484540	134	65	CG5131	FBgn0032644	36C10	NC13	NA
chr2L	17501016	17501311	0.99423248926582	17501175	207	41	CG6412	FBgn0032646	36C10	NC12	N:C-dep
chr2L	17751962	17752782	0.98408194208572	17752640	133	61	CadN	FBgn0015609	36D3	NC13	N:C-indep
chr2L	17918951	17919162	0.94115140225671	17919002	101	45	CR43274	FBgn0262963	36E2	NC13	N:C-dep
chr2L	17963184	17963492	0.99999966207049	17963308	286	41	CG5674	FBgn0032656	36E3	NC11	NA
chr2L	18152167	18152916	0.9999999999961	18152514	300	38	Socs36E	FBgn0041184	36E6	NC11	NA
chr2L	18319739	18320381	0.99999999902645	18320077	237	32	Fas3	FBgn0000636	36F2	NC12	N:C-indep
chr2L	18443153	18443427	0.85851795366578	18443298	141	63	RpS26	FBgn0261597	36F4	NC13	NA
chr2L	18448864	18449081	0.9752341860177	18449032	184	58	ncm	FBgn0086707	36F5	NC13	NA
chr2L	18484382	18484654	0.93754261901222	18484555	152	54	CG10283	FBgn0032681	36F5	NC13	NA
chr2L	18500549	18501106	0.99964548385573	18500623	156	50	kon	FBgn0032683	36F6	NC11	NA
chr2L	18563113	18563438	0.8362517670646	18563263	150	32	Pde11	FBgn0085370	36F6	NC13	NA
chr2L	18596702	18597360	1	18597102	815	100	amos	FBgn0003270	36F6	NC11	NA
chr2L	18612027	18612219	0.92722962544263	18612106	150	47	Atac2	FBgn0032691	36F7	NC13	NA
chr2L	18617083	18617503	0.88588872531409	18617191	153	15	MESR3	FBgn0032694	36F7	NC13	NA
chr2L	18652665	18653216	0.95418394381453	18652984	128	59	Cyp310a1	FBgn0032693	36F8	NC13	N:C-indep
chr2L	18688720	18689145	0.99999845304219	18688849	246	43	msl-1	FBgn0005617	37A1	NC12	N:C-dep
chr2L	18695342	18695617	0.9950198568582	18695490	195	53	CG10383	FBgn0032699	37A1	NC13	NA
chr2L	18702997	18703277	0.98833473133984	18703156	187	53	CG10376	FBgn0032702	37A1	NC13	N:C-indep
chr2L	18831145	18831367	0.92991601112159	18831194	183	37	ScpX | CG17597	FBgn0015808 | FBgn0032715	37B1	NC13	NA
chr2L	18839583	18839956	0.96677919008592	18839757	204	44	CG10600	FBgn0032717	37B1	NC13	NA
chr2L	18859234	18859542	0.99973083476058	18859329	261	35	mRpL13 | CG10602	FBgn0032720 | FBgn0032721	37B1	NC12	NA
chr2L	18881063	18881594	0.9999911261005	18881422	200	69	tup	FBgn0003896	37B1	NC12	N:C-dep
chr2L	18951740	18951933	0.97084351748116	18951884	203	38	Nedd8	FBgn0032725	37B7	NC13	N:C-dep
chr2L	18968657	18968933	0.99999924661352	18968737	281	60	Nak	FBgn0015772	37B7	NC11	NA
chr2L	18989854	18990405	0.99859960028467	18990179	187	34	CG15170	FBgn0032733	37B8	NC11	NA
chr2L	19009131	19009647	0.99995092696876	19009345	218	55	RpL30	FBgn0086710	37B9	NC11	NA
chr2L	19053987	19054266	0.97953512203209	19054183	168	65	CG10492	FBgn0032748	37B12	NC13	NA
chr2L	19064821	19065048	0.88555970565159	19064959	196	56	CG17343	FBgn0032751	37B13	NC13	N:C-dep
chr2L	19114225	19114498	0.88216963856954	19114382	182	27	CG10561	FBgn0002036	37C1	NC13	NA
chr2L	19134767	19135571	0.994649746066	19135146	168	52	l(2)37Cg	FBgn0086447	37C1	NC12	N:C-dep
chr2L	19181699	19181917	0.82256809675209	19181800	191	51	CG17568	FBgn0032763	37C6	NC13	NA
chr2L	19190149	19190432	0.999960417228	19190286	294	27	drl	FBgn0015380	37C7	NC12	N:C-dep
chr2L	19426544	19427068	0.81430777151366	19426692	130	35	Pax | CG16771	FBgn0041789 | FBgn0032779	37D7	NC13	NA
chr2L	19444647	19444934	0.9973432215025	19444799	206	69	Hs2st	FBgn0024230	37E1	NC12	N:C-dep
chr2L	19453460	19453780	0.99999995328852	19453561	282	61	Top2	FBgn0003732	37E1	NC12	N:C-indep
chr2L	19493151	19493341	0.99967162927219	19493263	324	44	swm | CG10189	FBgn0002044 | FBgn0032793	37E4	NC11	NA
chr2L	19508683	19508985	0.99626400295183	19508838	240	56	CG10188	FBgn0032796	37E5	NC12	N:C-dep
chr2L	19533374	19533638	0.96563293584468	19533498	221	40	CG33116	FBgn0053116	37F1	NC13	NA
chr2L	19533493	19533620	0.99998683410927	19533554	160	20	CG33116	FBgn0053116	37F1	NC13	NA
chr2L	19541790	19542801	0.99418655168201	19542640	162	105	ref(2)P	FBgn0003231	37F1	NC12	N:C-dep
chr2L	19575436	19575880	0.99999982037311	19575651	241	77	spi	FBgn0005672	37F2	NC12	N:C-indep
chr2L	19582398	19582643	0.94703940107585	19582544	176	21	Hakai	FBgn0032812	37F2	NC13	N:C-dep
chr2L	19606292	19606675	0.97623561051432	19606525	138	25	Lar	FBgn0000464	37F2	NC13	NA
chr2L	19735918	19736155	0.99999833126576	19736035	376	78	Nf-YB | CG10462	FBgn0032816 | FBgn0032815	38A2	NC11	NA
chr2L	19810456	19810804	0.99999999995444	19810712	358	62	snRNA:U4:38AB	FBgn0003931	38A4	NC11	NA
chr2L	19812487	19812719	0.9930958558337	19812631	179	0	snRNA:U2:38ABb	FBgn0003923	38A4	NC13	N:C-dep
chr2L	19815787	19816045	0.99999999995292	19815930	329	60	snRNA:U2:38ABa	FBgn0003922	38A4	NC11	NA
chr2L	19935138	19935541	0.99999404069906	19935296	240	53	sick	FBgn0263873	38A3	NC12	N:C-dep
chr2L	19958539	19958842	0.99994014731189	19958719	220	47	CoIV	FBgn0032833	38A8	NC12	N:C-dep
chr2L	20066187	20066504	0.87056308488566	20066360	192	47	bwa	FBgn0045064	38B2	NC13	NA
chr2L	20075606	20075834	0.99981711094395	20075767	275	74	neb	FBgn0004374	38B3	NC11	NA
chr2L	20349937	20350229	0.99998811679339	20350096	223	67	La	FBgn0011638	38C5	NC12	N:C-indep
chr2L	20417010	20417250	0.99998988975593	20417105	265	56	Arpc2	FBgn0032859	38C6	NC11	NA
chr2L	20428781	20429124	0.99999999796505	20429008	290	30	CG31688	FBgn0263355	38C6	NC12	N:C-indep
chr2L	20495073	20495576	0.99999898267151	20495410	211	18	CG34007	FBgn0054007	38C8	NC11	NA
chr2L	20562027	20562302	0.99979317693707	20562084	152	62	mir-4973 | CR45347	FBgn0263533 | FBgn0266886	38C10	NC13	N:C-indep
chr2L	20675915	20676161	0.87698347958922	20676041	151	50	CG31678 | ik2	FBgn0051678 | FBgn0086657	38D4	NC13	NA
chr2L	20734184	20734491	0.99329546702974	20734309	175	64	CG9318	FBgn0032880	38E5	NC12	N:C-dep
chr2L	20734824	20735034	0.83311399620009	20734960	161	55	Fs(2)Ket	FBgn0262743	38E5	NC13	NA
chr2L	20758060	20758328	0.9921848138415	20758178	238	74	dia	FBgn0011202	38E7	NC12	NA
chr2L	20770169	20770986	1	20770560	674	98	cad	FBgn0000251	38E9	NC11	NA
chr2L	20787454	20787782	0.99990178433411	20787613	277	60	Pomp	FBgn0032884	38E10	NC11	NA
chr2L	20835579	20835931	0.99989566140319	20835768	96	0	Oseg5	FBgn0032891	38F1	NC13	NA
chr2L	20918803	20919086	0.99993089533819	20918978	251	39	sky | CG43739	FBgn0032901 | FBgn0263996	38F5	NC12	N:C-indep
chr2L	21051687	21052365	0.99999999988521	21052157	272	43	CG42238	FBgn0250867	39A1	NC12	N:C-indep
chr2L	21096591	21097057	0.9862732201883	21096919	192	34	CG34136	FBgn0083972	39A1	NC13	N:C-dep
chr2L	21102384	21102531	0.98208037393774	21102480	246	63	CG12050	FBgn0032915	39A2	NC12	N:C-dep
chr2L	21104405	21104707	0.90703877235685	21104566	173	37	Nhe2	FBgn0040297	39A2	NC13	NA
chr2L	21142268	21142520	0.8474876795027	21142407	202	33	Dap160	FBgn0023388	39A4	NC13	NA
chr2L	21142992	21143538	0.99888518449564	21143171	209	34	CG9253	FBgn0032919	39A4	NC12	N:C-dep
chr2L	21215073	21215406	0.99999893792739	21215265	282	50	snRNA:U4:39B	FBgn0003930	39B3	NC12	N:C-dep
chr2L	21237060	21237471	0.99999999999314	21237186	302	41	Hr39	FBgn0261239	39B4	NC11	NA
chr2L	21261001	21261264	0.8342442365245	21261146	119	40	l(2)k14505	FBgn0021856	39C1	NC13	NA
chr2L	21262871	21263164	0.99996288114876	21262960	236	38	CG8671	FBgn0032938	39C1	NC11	NA
chr2L	21263726	21264054	0.9866619808797	21263867	122	39	mir-4974	FBgn0263536	39C1	NC13	N:C-dep
chr2L	21310719	21311033	0.93223887176818	21310873	109	59	crc	FBgn0000370	39C2	NC13	NA
chr2L	21344477	21344756	0.99897626927429	21344631	160	59	Tsp39D	FBgn0032943	39D1	NC12	NA
chr2L	21416905	21417077	0.99999999930747	21416973	72	0	His1:CG33801	FBgn0053801	39D3	NC12	N:C-indep
chr2L	21425052	21425256	1	21425152	485	0	His3:CG31613 | His4:CG31611	FBgn0051613 | FBgn0051611	39D3	NC11	NA
chr2L	21573236	21573425	0.99999897462938	21573329	84	13	Lamp1	FBgn0032949	39E2	NC12	NA
chr2L	21573213	21573531	0.94336579048473	21573436	123	41	Lamp1	FBgn0032949	39E2	NC12	NA
chr2L	21618700	21619640	1	21618855	452	34	CG2201	FBgn0032955	39E3	NC11	NA
chr2L	21682036	21682263	0.96025051107428	21682190	120	47	EF2	FBgn0000559	39E7	NC13	NA
chr2L	21683876	21684347	0.99354053862336	21684013	129	16	CG31619	FBgn0051619	39F1	NC13	NA
chr2L	21753586	21753871	0.99010576157198	21753768	164	33	step	FBgn0086779	40A2	NC12	N:C-dep
chr2L	21757432	21757578	0.99687641483401	21757504	216	60	step	FBgn0086779	40A2	NC12	N:C-dep
chr2L	22018818	22019403	0.99962647258806	22019129	146	37	tio | CR33987	FBgn0028979 | FBgn0053987	40D3	NC12	N:C-dep
chr2L	22121769	22122016	0.91623672703417	22121845	148	36	CG3651	FBgn0032974	40E4	NC13	NA
chr2L	22151382	22151709	1	22151532	628	145	CG34137	FBgn0083973	40F1	NC11	NA
chr2L	22247760	22248088	0.82797799682918	22247911	117	46	RpL21	FBgn0032987	40F6	NC13	NA
chr2L	22578956	22579289	0.94953175696047	22579090	113	26	Slmap	FBgn0040011	40F7	NC13	NA
chr2L	23168773	23169439	0.99999899663157	23169249	161	44	mir-2490	FBgn0262293		NC11	NA
chr2R	1264290	1264508	0.88203273479056	1264343	100	50	CG40191	FBgn0058191		NC13	NA
chr2R	4013935	4014251	0.97166538658561	4014060	152	28	Haspin	FBgn0046706		NC12	N:C-dep
chr2R	4470985	4471265	0.99970677357255	4471138	164	31	Gprk1	FBgn0260798	41A1	NC12	N:C-dep
chr2R	4516357	4516711	0.99496474258278	4516603	155	31	RpL38	FBgn0040007	41A2	NC13	NA
chr2R	4595138	4595622	0.82176237716768	4595271	108	20	p120ctn	FBgn0260799	41B1	NC13	NA
chr2R	4618786	4619153	0.99808915050405	4618978	147	36	CG17486	FBgn0032997	41B1	NC12	NA
chr2R	4728899	4729142	0.93417790837119	4729051	168	26	Nipped-B	FBgn0026401	41C1	NC13	N:C-dep
chr2R	4788516	4788932	0.93410602809829	4788729	113	41	CG12547	FBgn0250830	41C2	NC13	NA
chr2R	4824219	4824536	0.82145955506335	4824377	134	27	CG17528	FBgn0261387	41C2	NC13	NA
chr2R	5663102	5663398	0.96366930929809	5663292	139	59	Not3	FBgn0033029	41F6	NC13	NA
chr2R	5671610	5671881	0.85440042359094	5671784	151	62	kune	FBgn0033032	41F6	NC12	NA
chr2R	5726777	5727359	0.99999999433292	5726951	245	66	ap	FBgn0000099	41F8	NC12	N:C-dep
chr2R	5981760	5982047	0.98348361849969	5981867	186	46	Src42A	FBgn0264959	42A6	NC13	N:C-dep
chr2R	6015500	6015855	0.98133793008327	6015740	180	49	Act42A	FBgn0000043	42A7	NC12	N:C-dep
chr2R	6036297	6036664	0.99999999990925	6036518	297	46	SCAP	FBgn0033052	42A8	NC11	NA
chr2R	6076237	6076652	0.90481513973562	6076421	125	54	CG7845	FBgn0033059	42A9	NC12	NA
chr2R	6085642	6085936	0.99964005727739	6085722	194	59	Ars2	FBgn0033062	42A9	NC12	N:C-indep
chr2R	6131794	6132407	0.99003247280152	6132058	177	23	EcR	FBgn0000546	42A12	NC13	N:C-dep
chr2R	6214038	6214383	0.99999950125431	6214231	336	56	l(2)k14710	FBgn0021847	42A13	NC12	N:C-indep
chr2R	6220873	6221300	0.80018637519731	6221072	139	40	bin3	FBgn0263144	42A13	NC13	NA
chr2R	6632355	6632757	0.99924734187045	6632553	254	41	Vha16-1	FBgn0262736	42B2	NC13	N:C-indep
chr2R	6661851	6662136	0.99959018792127	6662034	274	69	Dpit47	FBgn0266518	42C3	NC11	NA
chr2R	6668955	6669485	0.99286225853582	6669175	192	57	CG9410	FBgn0033086	42C4	NC11	NA
chr2R	6680271	6680916	0.87683633791498	6680363	106	36	Tdc1	FBgn0259977	42C4	NC13	N:C-dep
chr2R	6696614	6696884	0.99993983313556	6696752	290	59	Rab2 | Mob4	FBgn0014009 | FBgn0259483	42C5	NC11	NA
chr2R	6715778	6716041	0.99495877652905	6715908	205	48	CG3409	FBgn0033095	42C6	NC13	N:C-dep
chr2R	6741724	6742023	0.96355164533541	6741901	180	46	phtf	FBgn0028579	42C7	NC13	NA
chr2R	6749111	6749422	0.99956838427001	6749234	282	36	Eb1	FBgn0027066	42C8	NC12	N:C-dep
chr2R	6757140	6757396	0.9928958373226	6757298	250	50	CG3420	FBgn0033100	42C8	NC12	N:C-dep
chr2R	6810919	6811207	0.99994518473068	6811004	288	88	koi	FBgn0265003	42D4	NC12	N:C-dep
chr2R	6828302	6828467	0.80079728016067	6828377	156	51	CG15236	FBgn0033108	42D4	NC13	NA
chr2R	6971524	6971821	0.99995016880589	6971726	270	36	mim | CheB42c	FBgn0053558 | FBgn0066292	42E1	NC11	NA
chr2R	6985607	6985892	0.99994291792797	6985791	269	58	vimar | CG30156	FBgn0022960 | FBgn0050156	42E1	NC12	N:C-indep
chr2R	6992793	6993046	0.99990390758624	6992890	252	57	CG30159	FBgn0050159	42E4	NC12	N:C-dep
chr2R	7012031	7012405	0.99946917057021	7012235	206	47	Tsp42Ee	FBgn0029506	42E5	NC12	N:C-dep
chr2R	7098333	7098610	0.80614580201045	7098453	137	31	esn	FBgn0263934	42F1	NC13	NA
chr2R	7106181	7106821	0.99999999999999	7106592	361	51	esn	FBgn0263934	42F1	NC11	NA
chr2R	7187101	7187461	0.9637308760671	7187293	185	42	pk	FBgn0003090	42F3	NC13	N:C-dep
chr2R	7282461	7282930	0.88967981049686	7282559	143	32	pwn	FBgn0003174	43A3	NC13	NA
chr2R	7395752	7396156	0.92134195923574	7395958	150	60	CG1707	FBgn0033162	43B2	NC13	NA
chr2R	7407527	7408070	0.99993153619854	7407865	255	38	Eaf	FBgn0033166	43B2	NC12	N:C-dep
chr2R	7447391	7447649	0.9937803049025	7447524	321	57	CG11125	FBgn0033174	43C1	NC13	N:C-indep
chr2R	7466686	7466936	0.94392862868083	7466834	305	45	p47	FBgn0033179	43C4	NC12	NA
chr2R	7486174	7486686	1	7486540	737	168	wech	FBgn0259745	43C5	NC11	NA
chr2R	7489727	7490099	0.99995829585166	7489942	364	45	wech	FBgn0259745	43C5	NC12	N:C-indep
chr2R	7533403	7533684	0.99865674650046	7533520	263	58	Cyt-b5 | CR44209	FBgn0264294 | FBgn0265107	43D3	NC12	N:C-indep
chr2R	7590033	7590354	0.99999899453322	7590219	291	54	scra | CG1360	FBgn0261385 | FBgn0033195	43E3	NC12	N:C-dep
chr2R	7620249	7621104	0.98538338497901	7621006	131	23	CG1358	FBgn0033196	43E5	NC11	NA
chr2R	7676365	7676594	0.97179448889674	7676448	211	56	U2A	FBgn0033210	43E9	NC13	N:C-indep
chr2R	7806373	7806680	0.99999995802792	7806467	303	51	sax | Nop17l	FBgn0003317 | FBgn0033224	43E18	NC11	NA
chr2R	7812339	7812682	0.98636726656125	7812524	160	63	CG1882	FBgn0033226	43E18	NC12	N:C-dep
chr2R	7961569	7962060	0.99999999999994	7961843	419	99	Sep5	FBgn0026361	43F8	NC11	NA
chr2R	7972402	7972699	0.87697159685521	7972584	192	52	CSN4	FBgn0027054	43F9	NC13	NA
chr2R	8065427	8066315	0.92845946684599	8065689	173	39	CG12769	FBgn0033252	44A4	NC13	NA
chr2R	8068647	8068933	0.99909029038532	8068713	267	109	lig	FBgn0020279	44A4	NC13	N:C-indep
chr2R	8068708	8068856	0.86155944385738	8068807	199	88	lig	FBgn0020279	44A4	NC13	N:C-indep
chr2R	8082706	8083710	0.98387357255506	8083450	221	46	sut1 | slv	FBgn0028563 | FBgn0025469	44A4	NC12	N:C-dep
chr2R	8163383	8163708	0.99581159041249	8163527	197	38	RagC-D | Rs1	FBgn0033272 | FBgn0021995	44B7	NC12	N:C-dep
chr2R	8232099	8232751	1	8232512	734	55	dpn	FBgn0010109	44C2	NC11	NA
chr2R	8237697	8238031	0.99999999998968	8237818	490	73	pnut	FBgn0013726	44C2	NC11	NA
chr2R	8599853	8600147	0.99721037069888	8600008	266	69	CG8735	FBgn0033309	44D4	NC12	NA
chr2R	8649274	8649810	0.99999999999985	8649597	481	48	ptc	FBgn0003892	44D5	NC12	N:C-indep
chr2R	8724125	8724419	0.97984572567881	8724251	223	77	gcl	FBgn0005695	44E3	NC13	NA
chr2R	8733343	8733638	0.99980590204242	8733518	276	49	stmA	FBgn0086784	44E3	NC12	N:C-dep
chr2R	8891332	8891636	0.98980284077137	8891461	230	58	CG8272	FBgn0033337	44F3	NC12	N:C-dep
chr2R	8893517	8893771	0.99997726465813	8893593	361	52	Sec31	FBgn0033339	44F3	NC11	NA
chr2R	8900139	8900406	0.9829708360465	8900268	274	50	CG13751 | ana2	FBgn0033340 | FBgn0027513	44F3	NC12	N:C-dep
chr2R	8913548	8914411	0.99575235823934	8913933	188	55	Pgi	FBgn0003074	44F6	NC13	N:C-indep
chr2R	8914415	8914728	0.99999781668509	8914565	337	86	lin	FBgn0002552	44F6	NC11	NA
chr2R	8928058	8928308	0.99677523916686	8928198	291	49	PAN2 | CG8235	FBgn0033352 | FBgn0033351	44F8	NC12	N:C-dep
chr2R	8947276	8947568	0.96193749159314	8947412	232	38	CG8230	FBgn0027607	44F10	NC12	N:C-dep
chr2R	8952217	8952500	0.99972154300068	8952318	348	62	babo	FBgn0011300	44F11	NC12	N:C-dep
chr2R	9116481	9116744	0.96271988930829	9116628	240	66	Su(var)2-10	FBgn0003612	45A8	NC13	NA
chr2R	9132310	9132580	0.99998584377719	9132487	311	99	Hydr1	FBgn0033382	45A11	NC12	N:C-dep
chr2R	9137922	9138133	0.95656940677336	9137975	268	43	alc	FBgn0260972	45A11	NC13	N:C-dep
chr2R	9143873	9144105	0.94792562321713	9143944	249	51	Prp38 | shrb	FBgn0050342 | FBgn0086656	45A12	NC13	N:C-dep
chr2R	9191990	9192309	0.99960164352032	9192165	289	32	CG8026	FBgn0033391	45B3	NC12	N:C-dep
chr2R	9207235	9207778	0.99301699752044	9207491	152	53	VhaAC45	FBgn0262515	45B4	NC12	N:C-dep
chr2R	9247261	9247517	0.9999999969481	9247311	352	48	hig	FBgn0010114	45B8	NC11	NA
chr2R	9284986	9285212	0.99948999117689	9285154	281	52	Pkn	FBgn0020621	45C1	NC12	N:C-dep
chr2R	9291710	9291999	0.93135701663596	9291850	178	53	Drep-2	FBgn0028408	45C4	NC13	NA
chr2R	9351574	9351998	0.99999886354906	9351782	232	45	CG13739	FBgn0033403	45D1	NC12	N:C-indep
chr2R	9388249	9388785	0.96135833072872	9388371	158	22	CG13954	FBgn0033405	45D1	NC13	N:C-indep
chr2R	9398694	9398943	0.99950944046282	9398771	288	59	Non1	FBgn0028473	45D3	NC12	N:C-dep
chr2R	9400242	9400473	0.96787131916856	9400370	237	40	CG33774	FBgn0053774	45D3	NC12	NA
chr2R	9441297	9441908	0.97669851142401	9441557	146	42	ced-6	FBgn0029092	45D8	NC13	N:C-indep
chr2R	9494046	9494320	0.99633853474548	9494184	164	50	Wnt2	FBgn0004360	45E1	NC13	N:C-dep
chr2R	9577936	9578218	0.99996767796356	9578074	294	50	Not1	FBgn0085436	45F4	NC12	N:C-indep
chr2R	9587058	9587327	0.99974925011091	9587190	326	53	RpL31	FBgn0025286	45F5	NC12	N:C-dep
chr2R	9593904	9594783	0.94609039579299	9594086	141	27	CG1902	FBgn0033434	45F6	NC13	NA
chr2R	9693238	9693526	0.99999992570751	9693371	298	89	Uba1	FBgn0023143	46A1	NC12	N:C-indep
chr2R	9712084	9712408	0.81086116376147	9712300	159	31	dap	FBgn0010316	46B1	NC13	N:C-dep
chr2R	9842432	9842665	0.99998808295407	9842578	299	52	Vamp7 | CG1667	FBgn0266186 | FBgn0033453	46B4	NC12	N:C-dep
chr2R	9875049	9875447	0.87293046930085	9875212	168	27	CG12744 | cbx	FBgn0033459 | FBgn0011241	46C1	NC13	NA
chr2R	9891603	9891876	0.99998795327538	9891692	322	53	CG1513	FBgn0033463	46C2	NC12	N:C-dep
chr2R	9929577	9930027	0.84229994611664	9929754	196	34	Mef2	FBgn0011656	46C7	NC13	NA
chr2R	9958754	9959039	0.97036889155619	9958895	283	45	Mef2	FBgn0011656	46C7	NC13	N:C-dep
chr2R	9968962	9969202	0.90564490625942	9969153	187	80	Adam	FBgn0027619	46C8	NC13	N:C-dep
chr2R	9979099	9979512	1	9979260	779	144	eve	FBgn0000606	46C10	NC11	NA
chr2R	9988914	9989329	0.99998859798374	9989058	315	40	TER94 | CR45324	FBgn0261014 | FBgn0266863	46D1	NC12	N:C-indep
chr2R	10048508	10048851	0.99999711080292	10048693	310	36	oys	FBgn0033476	46D8	NC12	N:C-dep
chr2R	10066360	10067429	0.81673542953585	10066779	129	58	mRpL42 | CG2292	FBgn0033480 | FBgn0033479	46E1	NC13	NA
chr2R	10075575	10075812	0.97768312653653	10075694	277	48	CG1371	FBgn0033482	46E1	NC12	NA
chr2R	10078090	10078484	0.99999991857033	10078310	329	32	egr	FBgn0033483	46E1	NC12	N:C-indep
chr2R	10099474	10099827	0.99999820126671	10099666	318	62	14-3-3zeta | RpLP0-like	FBgn0004907 | FBgn0033485	46E6	NC11	NA
chr2R	10100742	10101189	0.99602770061541	10101023	189	33	14-3-3zeta	FBgn0004907	46E6	NC13	N:C-indep
chr2R	10117533	10117831	0.99502119882739	10117688	259	39	dmpd	FBgn0033486	46F1	NC12	N:C-dep
chr2R	10142194	10142621	0.99969758394056	10142385	223	40	CG18011	FBgn0033491	46F2	NC12	N:C-dep
chr2R	10158556	10158972	0.9548894936317	10158674	137	26	mlt	FBgn0265512	46F3	NC13	N:C-dep
chr2R	10240872	10241412	0.87498609010177	10241238	130	19	Hdc	FBgn0005619	46F7	NC13	NA
chr2R	10249023	10249571	0.99864101751517	10249124	174	51	CG12913	FBgn0033500	46F8	NC13	N:C-dep
chr2R	10271552	10271948	0.99991632642552	10271704	218	46	CAP	FBgn0033504	46F9	NC12	N:C-dep
chr2R	10310044	10310324	0.99973825185628	10310139	205	57	CG12909	FBgn0033507	47A1	NC11	NA
chr2R	10406965	10407567	0.99684053389087	10407161	154	49	CG12898	FBgn0033516	47A6	NC13	N:C-indep
chr2R	10421397	10421803	0.99660321190966	10421515	196	69	CG33474	FBgn0053474	47A7	NC13	NA
chr2R	10429548	10429832	0.99177205097047	10429728	297	57	RanBPM	FBgn0262114	47A7	NC12	NA
chr2R	10437839	10438074	0.99552824397909	10437994	252	50	Galphao	FBgn0001122	47A7	NC12	N:C-dep
chr2R	10468436	10468760	0.99991876207221	10468558	253	87	CG11777 | Caf1-105	FBgn0033527 | FBgn0033526	47A9	NC12	N:C-dep
chr2R	10480069	10480295	0.99916797633294	10480170	310	62	CG17765 | trsn	FBgn0033529 | FBgn0033528	47A11	NC12	N:C-dep
chr2R	10534697	10535530	1	10535223	728	103	lola	FBgn0005630	47A13	NC11	NA
chr2R	10541443	10541968	0.90114910090789	10541786	179	31	lola | CR45135	FBgn0005630 | FBgn0266628	47A13	NC13	N:C-indep
chr2R	10645544	10645799	0.99983973307731	10645725	256	63	Elp2	FBgn0033540	47B1	NC12	N:C-dep
chr2R	10673122	10673415	0.99875210313655	10673290	187	37	stan	FBgn0024836	47B4	NC12	N:C-dep
chr2R	10731482	10731741	0.89906798005289	10731558	160	40	CG7220	FBgn0033544	47B7	NC13	NA
chr2R	10739736	10740034	0.94235382316552	10739934	130	46	Mat1	FBgn0024956	47B9	NC13	NA
chr2R	10782817	10783075	0.99999993596973	10782910	318	28	CG33144	FBgn0053144	47B14	NC12	N:C-dep
chr2R	10808875	10809155	0.980512933874	10809008	238	28	wde	FBgn0027499	47C1	NC13	N:C-dep
chr2R	10809555	10809787	0.97436333784036	10809713	227	53	CG12935	FBgn0033547	47C1	NC13	NA
chr2R	10810965	10811256	0.99750467108792	10811014	223	60	mms4 | CG7637	FBgn0033549 | FBgn0033548	47C1	NC12	N:C-dep
chr2R	10819838	10820136	0.99973211988207	10819952	261	46	Prosbeta5 | dgo	FBgn0029134 | FBgn0086898	47C1	NC12	N:C-indep
chr2R	10838666	10838882	0.96712537562133	10838791	228	46	CG7686	FBgn0027525	47C3	NC13	NA
chr2R	10874642	10874970	0.99817621207202	10874819	229	57	CG30015	FBgn0050015	47C5	NC12	N:C-dep
chr2R	10886653	10886945	0.99926973987578	10886802	257	57	CG30020	FBgn0050020	47C5	NC12	N:C-dep
chr2R	10894371	10894604	0.96163771342766	10894498	166	74	CG12942 | cag	FBgn0033569 | FBgn0017414	47C6	NC12	NA
chr2R	10898951	10899215	0.99963912368847	10899106	291	61	Rpb5	FBgn0033571	47C6	NC12	NA
chr2R	11106755	11107112	0.99984355924983	11106872	212	28	luna	FBgn0040765	47D4	NC13	N:C-indep
chr2R	11150023	11150234	0.99975708873498	11150118	283	38	CG12391	FBgn0033581	47D5	NC12	N:C-indep
chr2R	11182592	11183289	1	11182937	623	41	shn	FBgn0003396	47D5	NC11	NA
chr2R	11198085	11198418	0.99999999166709	11198275	449	69	shn	FBgn0003396	47D5	NC11	NA
chr2R	11237542	11238133	0.99999999999999	11237690	565	55	CG34224	FBgn0085253	47E1	NC11	NA
chr2R	11283891	11284160	0.97796391627975	11284019	224	56	CG9062	FBgn0033607	47E6	NC13	N:C-dep
chr2R	11297489	11297749	0.99999999999995	11297566	259	43	CG42336	FBgn0259238	47F1	NC11	NA
chr2R	11307252	11307687	0.94685675327555	11307528	168	86	Fpps	FBgn0025373	47F1	NC11	NA
chr2R	11371108	11371356	0.9998486704591	11371205	281	49	Tapdelta	FBgn0021795	47F7	NC12	N:C-dep
chr2R	11475489	11475889	0.99999999987396	11475655	381	51	inv	FBgn0001269	47F15	NC12	N:C-indep
chr2R	11527812	11528151	0.99999968460728	11528015	249	53	en	FBgn0000577	48A1	NC12	N:C-dep
chr2R	11593142	11593358	0.99940444959389	11593215	304	46	tou	FBgn0033636	48A3	NC12	N:C-dep
chr2R	11604873	11605179	0.99793052328943	11605076	234	59	tou	FBgn0033636	48A3	NC13	N:C-indep
chr2R	11615962	11616303	0.99970708381841	11616170	271	50	tou | CR43907	FBgn0033636 | FBgn0264508	48A3	NC12	N:C-dep
chr2R	11640821	11641090	0.9995994955836	11641022	294	44	CG9005	FBgn0033638	48B2	NC12	N:C-dep
chr2R	11679305	11679678	0.9999966870426	11679392	286	42	Buffy | Roc2	FBgn0040491 | FBgn0044020	48C1	NC11	NA
chr2R	11711920	11712380	0.99998967979049	11712236	213	14	pyr	FBgn0033649	48C2	NC12	N:C-dep
chr2R	11825141	11825493	0.99436723275032	11825342	227	43	CG13192	FBgn0033653	48C4	NC12	N:C-dep
chr2R	11885528	11885823	0.99999211349193	11885681	316	42	CG13185	FBgn0033661	48C5	NC12	N:C-dep
chr2R	11891955	11892278	0.99996387678211	11892108	271	15	Ef1alpha48D	FBgn0000556	48C5	NC12	N:C-dep
chr2R	11892788	11893221	0.837478572125	11893006	130	69	snoRNA:Me28S-A1322	FBgn0015543	48C5	NC13	N:C-indep
chr2R	11899427	11899704	0.99492337976551	11899518	223	43	Zip48C	FBgn0033665	48C5	NC12	N:C-dep
chr2R	11903832	11904084	0.97927599717287	11903986	186	34	MCPH1	FBgn0260959	48C5	NC13	N:C-dep
chr2R	11985084	11985578	0.97398294805289	11985460	179	46	RnrS	FBgn0011704	48D5	NC13	N:C-dep
chr2R	11988700	11988947	0.98788061461153	11988793	225	74	rho-7	FBgn0033672	48D5	NC12	N:C-dep
chr2R	12025069	12025502	0.99842645676424	12025325	236	40	otk2	FBgn0267728	48D7	NC13	N:C-dep
chr2R	12118771	12119074	0.99344246540963	12118981	146	44	jeb	FBgn0086677	48E2	NC12	N:C-indep
chr2R	12150922	12151191	0.9361974276213	12151102	229	68	CG8878	FBgn0027504	48E3	NC13	NA
chr2R	12162943	12163257	0.9319748437508	12163081	231	50	Prp8	FBgn0033688	48E4	NC13	NA
chr2R	12168526	12168801	0.99989629893953	12168714	322	59	SmD3 | Oda	FBgn0023167 | FBgn0014184	48E4	NC12	N:C-dep
chr2R	12174187	12174461	0.99222860339356	12174346	282	49	Oda	FBgn0014184	48E4	NC12	N:C-dep
chr2R	12180631	12181040	0.93308385061775	12180805	200	59	wash	FBgn0033692	48E6	NC11	NA
chr2R	12199757	12200188	1	12199950	548	108	snoRNA:Me28S-C3420a	FBgn0083988	48E9	NC11	NA
chr2R	12259161	12259600	0.92986165347114	12259406	110	22	Cam | CR43900	FBgn0000253 | FBgn0264501	48F1	NC13	NA
chr2R	12337714	12337939	0.90743293498876	12337835	213	46	Den1	FBgn0033716	48F10	NC12	NA
chr2R	12437243	12437521	0.95434842027333	12437385	254	82	Dyb	FBgn0033739	49A6	NC13	NA
chr2R	12507289	12507589	0.99989380930101	12507400	215	67	fdl	FBgn0045063	49A10	NC12	N:C-dep
chr2R	12528900	12529162	0.9999422573505	12529091	273	87	fra	FBgn0011592	49A10	NC12	NA
chr2R	12569788	12570066	0.87207321191196	12569907	183	36	Ak6	FBgn0033754	49B5	NC13	NA
chr2R	12589097	12589476	0.99979734504412	12589244	248	68	Sin3A | CR30055	FBgn0022764 | FBgn0050055	49B7	NC13	NA
chr2R	12593441	12593735	0.99966081110644	12593645	278	32	Amph	FBgn0027356	49B7	NC12	N:C-dep
chr2R	12612688	12612871	0.99168521288835	12612776	206	41	Galphaq | CG45086	FBgn0004435 | FBgn0266487	49B8	NC13	N:C-indep
chr2R	12636580	12636795	0.99999673839746	12636662	365	64	Iswi	FBgn0011604	49B10	NC12	N:C-dep
chr2R	12686089	12686350	0.98812925225867	12686236	204	55	CG8771	FBgn0033766	49B12	NC12	N:C-dep
chr2R	12686610	12687067	0.85936457136007	12686721	117	32	CG13148	FBgn0033767	49B12	NC13	N:C-dep
chr2R	12757475	12757808	0.95770253159487	12757618	179	55	Dgkepsilon | ox	FBgn0020930 | FBgn0011227	49C2	NC13	NA
chr2R	12760751	12761059	0.86011969620825	12760906	195	34	Nacalpha	FBgn0086904	49C3	NC13	NA
chr2R	12780283	12780709	1	12780548	488	87	sca	FBgn0003326	49C3	NC11	NA
chr2R	12869333	12869587	0.92095029492763	12869469	222	41	CG17574	FBgn0033777	49D6	NC13	NA
chr2R	12870091	12870366	0.99144989480646	12870265	242	49	bic	FBgn0000181	49D6	NC12	N:C-dep
chr2R	12880213	12880452	0.99878727069124	12880302	308	50	Aats-asp | Nmda1	FBgn0002069 | FBgn0013305	49D6	NC12	N:C-dep
chr2R	12915680	12916120	0.99999874488482	12915976	326	38	NAT1	FBgn0010488	49E1	NC11	NA
chr2R	12980530	12981800	1	12980805	616	58	Psc	FBgn0005624	49E6	NC11	NA
chr2R	12996203	12996549	0.99999999999998	12996412	456	80	Su(z)2	FBgn0265623	49E7	NC11	NA
chr2R	13133094	13133308	0.85685496336441	13133143	210	61	Cap-G	FBgn0259876	49F2	NC13	N:C-dep
chr2R	13158595	13158961	0.99995770157614	13158680	294	80	CG34439	FBgn0085468	49F4	NC11	NA
chr2R	13168011	13168232	0.80719849603556	13168094	216	50	GLaz	FBgn0033799	49F4	NC13	NA
chr2R	13190078	13190462	0.99986665292232	13190174	264	64	seq | Kdm4B | CG17724	FBgn0028991 | FBgn0053182 | FBgn0033802	49F7	NC13	N:C-indep
chr2R	13222288	13222549	0.99999999069569	13222446	429	81	Dp | Fsn	FBgn0011763 | FBgn0043010	49F10	NC12	N:C-indep
chr2R	13224052	13224627	0.99999999423303	13224419	339	87	CR43918	FBgn0264539	49F11	NC11	NA
chr2R	13449340	13449725	0.99999951620871	13449421	283	61	cnn	FBgn0013765	50A9	NC12	N:C-indep
chr2R	13450440	13450782	0.99997613682934	13450587	331	78	cbs | cnn	FBgn0086757 | FBgn0013765	50A9	NC11	NA
chr2R	13483107	13483418	0.999708591131	13483286	317	50	arr	FBgn0000119	50A11	NC12	NA
chr2R	13494766	13495062	0.96055836149293	13494910	247	63	bbc	FBgn0033844	50A13	NC12	N:C-dep
chr2R	13506299	13506554	0.98799429210876	13506396	309	42	mip120	FBgn0033846	50A14	NC12	N:C-indep
chr2R	13532780	13533302	0.95138312393213	13533003	184	26	Vmat	FBgn0260964	50B1	NC12	N:C-indep
chr2R	13555620	13556304	0.99999999976411	13555835	427	88	link	FBgn0033855	50B1	NC11	NA
chr2R	13622866	13623292	0.94076880802954	13623016	173	65	fas	FBgn0000633	50B6	NC13	N:C-dep
chr2R	13824517	13824745	0.99867330356676	13824612	316	66	fl(2)d	FBgn0000662	50C6	NC12	NA
chr2R	13854341	13854488	0.91522683858879	13854418	200	64	CG6543	FBgn0033879	50C6	NC13	NA
chr2R	13858607	13858875	0.89837103773784	13858683	192	52	tum	FBgn0086356	50C6	NC13	NA
chr2R	13910935	13911713	0.99634290014671	13911176	152	28	shot	FBgn0013733	50C9	NC12	N:C-dep
chr2R	13925264	13925866	0.99999999364808	13925631	282	18	shot	FBgn0013733	50C9	NC12	N:C-dep
chr2R	13942015	13942427	0.99800447559778	13942228	265	47	shot	FBgn0013733	50C9	NC12	N:C-dep
chr2R	13953952	13954343	0.99999999740405	13954139	408	56	AGO1 | mRpL53 | CG33155	FBgn0262739 | FBgn0050481 | FBgn0053155	50C17	NC11	NA
chr2R	13968165	13968462	0.99656670266067	13968292	237	44	Aats-phe	FBgn0020766	50C20	NC12	N:C-dep
chr2R	13979446	13979751	0.93165990549958	13979612	212	53	CG6701	FBgn0033889	50C23	NC13	N:C-dep
chr2R	13991043	13991348	0.99941770043194	13991171	338	56	mam	FBgn0002643	50C23	NC12	N:C-dep
chr2R	14031625	14031898	0.96726857398995	14031695	128	27	mam	FBgn0002643	50C23	NC13	N:C-dep
chr2R	14140806	14141172	0.99999999714541	14141032	343	55	Prosap	FBgn0040752	50E1	NC11	NA
chr2R	14152588	14152861	0.96540614224512	14152686	215	67	Rcd1	FBgn0033897	50E1	NC13	NA
chr2R	14170344	14170620	0.9934126709623	14170502	236	48	CG8331	FBgn0033906	50E1	NC12	N:C-dep
chr2R	14173532	14173852	0.99999994614009	14173686	378	56	cg | mRpS16	FBgn0000289 | FBgn0033907	50E1	NC11	NA
chr2R	14216521	14216786	0.99360651945256	14216651	291	44	RpS23	FBgn0033912	50E4	NC12	NA
chr2R	14307924	14308403	0.99999999998225	14308225	378	45	Shroom	FBgn0085408	50F1	NC11	NA
chr2R	14357117	14357418	0.99543699692198	14357338	172	61	CG8617	FBgn0033925	50F6	NC12	N:C-indep
chr2R	14362888	14363228	0.9900405356237	14363035	185	55	Tfb1	FBgn0033929	50F6	NC12	NA
chr2R	14432268	14432504	0.9999999999999	14432367	447	111	phyl	FBgn0013725	51A2	NC12	NA
chr2R	14480977	14481425	0.99999646826554	14481225	279	65	L	FBgn0001332	51A4	NC12	N:C-dep
chr2R	14503795	14504077	0.99836231178929	14503983	265	55	Asx	FBgn0261823	51A5	NC12	N:C-dep
chr2R	14526460	14526736	0.96736455183261	14526574	160	39	ttv	FBgn0265974	51A7	NC13	N:C-dep
chr2R	14601114	14601352	0.98844949989748	14601265	179	74	RpI1 | Blos1	FBgn0019938 | FBgn0050077	51B6	NC13	NA
chr2R	14603778	14604227	0.99958823211783	14604080	183	53	tra2	FBgn0003742	51B6	NC11	NA
chr2R	14618020	14618286	0.9009087086829	14618187	182	52	Su(var)2-HP2	FBgn0026427	51B6	NC13	NA
chr2R	14618639	14618969	0.99999967665474	14618767	331	65	Sec61beta	FBgn0010638	51B6	NC12	N:C-dep
chr2R	14620917	14621431	0.9999876263443	14621108	216	108	CG12863	FBgn0033948	51B6	NC12	N:C-dep
chr2R	14621100	14621435	0.94016684940994	14621153	173	83	CG12863	FBgn0033948	51B6	NC12	N:C-dep
chr2R	14713413	14713828	0.89041531597129	14713739	110	24	mspo	FBgn0020269	51C1	NC13	NA
chr2R	14752202	14752670	0.99999998317618	14752329	311	74	ave | Rpn6	FBgn0050476 | FBgn0028689	51C2	NC11	NA
chr2R	14757767	14758034	0.98189878909344	14757832	186	63	Trs31	FBgn0266723	51C2	NC13	NA
chr2R	14769353	14769641	0.88890671985625	14769503	202	53	Spred	FBgn0020767	51C2	NC13	NA
chr2R	14771182	14771463	0.87128886190235	14771327	163	77	BEAF-32 | CR42254	FBgn0015602 | FBgn0259112	51C2	NC13	NA
chr2R	14962867	14963113	0.97952542424018	14963015	229	66	aPKC	FBgn0261854	51D6	NC13	NA
chr2R	14981170	14981429	0.999997600978	14981248	343	46	pcs	FBgn0033988	51D6	NC12	N:C-dep
chr2R	15215075	15215877	0.99957393831481	15215311	231	72	CG8093	FBgn0033999	51E7	NC11	NA
chr2R	15216066	15216332	0.99579092353517	15216215	235	58	CG11808	FBgn0034000	51E7	NC13	N:C-indep
chr2R	15218258	15218559	0.89452461037639	15218367	196	47	CG8079	FBgn0034002	51E7	NC13	NA
chr2R	15322443	15322694	0.99237837875486	15322522	220	68	Arf51F	FBgn0013750	51F6	NC12	N:C-dep
chr2R	15380892	15381186	0.99999991511298	15381044	347	76	dup	FBgn0000996	51F11	NC11	NA
chr2R	15532171	15532413	0.96894872768724	15532332	231	44	Khc-73	FBgn0019968	52A10	NC12	NA
chr2R	15541293	15541559	0.91113959927132	15541475	193	51	Vha36-1 | CG8187	FBgn0022097 | FBgn0034027	52A10	NC13	NA
chr2R	15559231	15559588	0.97620433075795	15559385	174	24	CG12963	FBgn0034031	52A11	NC12	N:C-dep
chr2R	15613560	15614120	0.99988273806495	15613822	176	46	CG42524	FBgn0260429	52B2	NC12	N:C-dep
chr2R	15675720	15676277	1	15676123	491	83	fus	FBgn0023441	52B5	NC11	NA
chr2R	15680021	15680255	0.99994699375674	15680160	360	54	Vha14-1	FBgn0262512	52B5	NC12	N:C-dep
chr2R	15699705	15700238	1	15699939	432	58	CG42662	FBgn0261538	52C1	NC11	NA
chr2R	15816917	15817383	0.99999999995713	15817167	370	38	Zasp52	FBgn0265991	52C7	NC11	NA
chr2R	15869044	15869322	0.92237244281321	15869186	238	61	Rif1	FBgn0050085	52C8	NC12	NA
chr2R	15890726	15891516	1	15891029	649	98	sli	FBgn0264089	52D2	NC11	NA
chr2R	15934687	15934964	0.98919056972403	15934821	232	50	CG8297 | Diap2	FBgn0034050 | FBgn0015247	52D2	NC13	N:C-dep
chr2R	16007604	16007909	0.8600955586174	16007697	150	68	CG8386	FBgn0034061	52D12	NC13	N:C-dep
chr2R	16011007	16011382	0.99999977042033	16011293	305	70	CG8389	FBgn0034063	52D12	NC11	NA
chr2R	16014766	16015060	0.97991060653051	16014851	215	72	Rrp42 | Prosbeta1	FBgn0034065 | FBgn0010590	52D14	NC13	N:C-dep
chr2R	16047478	16048499	0.99978717925061	16047967	195	84	CG8405	FBgn0034071	52E1	NC11	NA
chr2R	16098479	16098694	0.99999159156005	16098628	305	54	Dg	FBgn0034072	52E4	NC12	N:C-dep
chr2R	16102499	16102792	0.99999995421454	16102715	351	62	Rho1 | CG8414	FBgn0014020 | FBgn0034073	52E5	NC12	N:C-dep
chr2R	16109588	16110064	0.82505069913608	16109983	150	22	Ric	FBgn0265605	52E5	NC13	NA
chr2R	16110316	16110566	0.98898370682026	16110499	176	58	Asph	FBgn0034075	52E5	NC13	N:C-dep
chr2R	16124872	16125159	0.99999422153281	16124988	321	58	spin	FBgn0086676	52E6	NC11	NA
chr2R	16178763	16178930	0.94365939658757	16178835	186	65	Lis-1	FBgn0015754	52F4	NC12	NA
chr2R	16186500	16186865	0.80715615356836	16186569	153	35	clu | CG8441	FBgn0034087 | FBgn0034086	52F5	NC13	N:C-dep
chr2R	16221684	16221988	0.99774122204659	16221900	222	38	mrj | CR43898	FBgn0034091 | FBgn0264496	52F11	NC12	N:C-dep
chr2R	16271902	16272116	0.8060391461307	16272048	160	50	CG33017 | Khc	FBgn0053017 | FBgn0001308	53A4	NC13	NA
chr2R	16294269	16294531	0.97248137732017	16294433	204	74	Atg9	FBgn0034110	53B1	NC13	N:C-indep
chr2R	16322089	16322336	0.960714349181	16322175	258	46	CG4282	FBgn0034114	53B5	NC12	NA
chr2R	16336568	16336869	0.9818479859725	16336739	215	51	Vha44 | Hmgs	FBgn0262511 | FBgn0010611	53C1	NC13	NA
chr2R	16499957	16500302	0.99895867358929	16500113	171	45	Sema-2a	FBgn0011260	53C6	NC13	N:C-indep
chr2R	16571154	16571395	0.98473526674415	16571300	240	37	RpS15	FBgn0034138	53C8	NC12	N:C-dep
chr2R	16731180	16731584	0.99977052816289	16731323	176	35	CG30463	FBgn0050463	53D4	NC12	N:C-dep
chr2R	16783594	16783851	0.9402082164888	16783680	220	47	CG5522	FBgn0034158	53D8	NC13	NA
chr2R	16828726	16829186	0.99999999999984	16828968	372	37	CR43650	FBgn0263659	53D11	NC11	NA
chr2R	16850377	16850504	0.89817158378955	16850426	199	52	IntS8	FBgn0025830	53D13	NC13	NA
chr2R	16856372	16856698	0.999997158821	16856593	258	58	Dek	FBgn0026533	53D14	NC12	N:C-dep
chr2R	16857175	16857680	0.99924273172035	16857333	204	54	snoRNA:Dek-a	FBgn0263462	53D14	NC12	N:C-dep
chr2R	16868157	16868387	0.90810600882185	16868208	215	37	Ef1beta	FBgn0028737	53D14	NC13	NA
chr2R	16924736	16925116	0.94706543207797	16924938	155	48	Pkc53E	FBgn0003091	53E2	NC13	N:C-dep
chr2R	17015776	17016048	0.9836878282896	17015950	173	48	Ehbp1	FBgn0034180	53E4	NC13	N:C-dep
chr2R	17019393	17019732	0.99984645488269	17019554	258	77	CG8963	FBgn0034181	53E4	NC12	N:C-dep
chr2R	17143218	17143706	0.91966531755394	17143299	123	42	snoRNA:U3:54Aa	FBgn0065048	54A2	NC13	NA
chr2R	17394441	17394756	0.98829132465573	17394555	208	53	Sip1	FBgn0010620	54B6	NC13	N:C-dep
chr2R	17419474	17419766	0.94782672629036	17419620	210	54	cnk	FBgn0021818	54B7	NC13	NA
chr2R	17430664	17431159	0.92414607390371	17431024	185	68	Lhr | Bap55	FBgn0034217 | FBgn0025716	54B7	NC12	NA
chr2R	17457543	17457861	0.99935989613617	17457699	280	62	CG14478	FBgn0028953	54B16	NC12	N:C-dep
chr2R	17535485	17535786	0.99985858749211	17535631	329	43	Patronin	FBgn0263197	54C3	NC12	N:C-dep
chr2R	17568372	17568647	0.93703558312179	17568513	239	54	Ns2	FBgn0034243	54C9	NC12	NA
chr2R	17590826	17591060	0.83819792193007	17590957	183	71	icln | RhoGAP54D	FBgn0029079 | FBgn0034249	54C12	NC13	NA
chr2R	17672582	17672817	0.96349233887728	17672667	208	56	P32	FBgn0034259	54D4	NC12	N:C-dep
chr2R	17679230	17679615	0.99997328466967	17679380	240	26	Sema-1b	FBgn0016059	54D5	NC12	N:C-dep
chr2R	17683431	17683698	0.99998913221887	17683573	404	65	HPS4 | Sema-1b	FBgn0034261 | FBgn0016059	54D5	NC11	NA
chr2R	17698292	17698547	0.99653106091587	17698423	266	54	rdgBbeta	FBgn0027872	54D6	NC12	N:C-dep
chr2R	17699000	17699220	0.98489160438449	17699076	217	55	Uhg1 | snoRNA:Me28S-G3081a	FBgn0045800 | FBgn0063381	54D6	NC13	NA
chr2R	17716206	17716952	1	17716601	459	41	CG6424	FBgn0028494	54E1	NC11	NA
chr2R	17726770	17727051	0.9808155453681	17726910	249	46	Snx16 | CG4975	FBgn0034265 | FBgn0034266	54E2	NC12	NA
chr2R	17823286	17823699	0.99999999059884	17823540	437	52	grh	FBgn0259211	54E10	NC11	NA
chr2R	17865844	17866180	0.97709854085091	17865993	182	53	thr	FBgn0003701	54F4	NC13	N:C-dep
chr2R	17871919	17872258	0.99999999839474	17872085	460	75	Mapmodulin	FBgn0034282	54F4	NC11	NA
chr2R	18095274	18095592	0.99901299019118	18095449	286	58	CG5098	FBgn0034300	55B4	NC12	N:C-indep
chr2R	18134582	18134890	0.98516609357478	18134681	266	39	Hsf	FBgn0001222	55B8	NC13	N:C-dep
chr2R	18140646	18140922	0.99597212481972	18140779	306	53	pAbp	FBgn0265297	55B8	NC12	N:C-dep
chr2R	18141167	18141474	0.99975213130141	18141370	322	78	pAbp	FBgn0265297	55B8	NC12	N:C-dep
chr2R	18167066	18167323	0.99970266521719	18167235	319	86	Nup75 | CG42518 | MED9	FBgn0034310 | FBgn0260392 | FBgn0260401	55B11	NC12	N:C-indep
chr2R	18184033	18184304	0.99599099131259	18184166	292	48	CG5721	FBgn0034315	55B12	NC12	NA
chr2R	18232537	18233068	0.99999720890833	18232724	244	49	fj	FBgn0000658	55C1	NC12	N:C-dep
chr2R	18288728	18289139	0.99999771034743	18288829	316	50	sbb | CG14502	FBgn0010575 | FBgn0034321	55C4	NC12	N:C-indep
chr2R	18440775	18441127	0.99999383160387	18440988	271	62	slim	FBgn0261477	55C9	NC12	N:C-dep
chr2R	18627742	18628257	0.90834875869976	18627958	147	61	Eip55E	FBgn0000566	55E2	NC13	NA
chr2R	18639256	18639411	0.99979051150732	18639336	323	70	CG30122	FBgn0050122	55E3	NC12	N:C-dep
chr2R	18660510	18660792	0.97716738972342	18660666	237	43	Gint3 | CG42306	FBgn0034372 | FBgn0259202	55E5	NC13	NA
chr2R	18673353	18673754	0.97629630263982	18673603	197	25	edl	FBgn0023214	55E6	NC13	NA
chr2R	18688041	18688294	0.99999561490198	18688125	343	37	Sik3	FBgn0262103	55E6	NC12	N:C-dep
chr2R	18717749	18718416	0.85959370742937	18718221	126	61	Hs3st-A	FBgn0053147	55E9	NC13	NA
chr2R	18744394	18745155	0.9084879064878	18744786	102	42	CG17821	FBgn0034383	55E11	NC12	NA
chr2R	18947086	18947409	0.9947644703695	18947197	186	46	sano	FBgn0034408	55F8	NC12	N:C-dep
chr2R	18971101	18971383	0.9964959591814	18971200	210	63	prod	FBgn0014269	56A2	NC12	NA
chr2R	19137069	19137333	0.88811697655655	19137163	146	51	CG15111	FBgn0034419	56B5	NC13	NA
chr2R	19141465	19141880	0.98465455307859	19141596	174	25	ena	FBgn0000578	56B5	NC12	N:C-dep
chr2R	19178555	19178886	0.99999999996262	19178731	409	27	hppy	FBgn0263395	56C1	NC11	NA
chr2R	19275321	19275814	1	19275618	461	58	rib	FBgn0003254	56C6	NC11	NA
chr2R	19292105	19292326	0.88220689008501	19292277	278	61	mip40	FBgn0034430	56C8	NC13	NA
chr2R	19305057	19305385	0.99992877640913	19305160	230	25	CG7461	FBgn0034432	56C9	NC12	N:C-dep
chr2R	19356834	19357666	0.98131390615061	19357360	134	51	CG11961	FBgn0034436	56D1	NC13	N:C-indep
chr2R	19414378	19414720	0.99982207911038	19414600	247	41	tRNA:S4:56D | snoRNA:hts-a	FBgn0028981 | FBgn0263464	56D3	NC12	N:C-dep
chr2R	19424794	19425540	0.99878626832036	19424921	187	55	CalpA | hts	FBgn0012051 | FBgn0263391	56D5	NC12	N:C-dep
chr2R	19437167	19437424	0.93282729264924	19437267	159	78	Fak	FBgn0020440	56D5	NC13	NA
chr2R	19442207	19442503	0.99999622800375	19442299	380	49	RpL11	FBgn0013325	56D7	NC12	N:C-dep
chr2R	19451514	19451787	0.99882137756544	19451678	258	56	betaTub56D	FBgn0003887	56D8	NC12	N:C-dep
chr2R	19452371	19452596	0.93580579998716	19452508	237	55	CG7744	FBgn0034447	56D8	NC13	N:C-dep
chr2R	19456072	19456353	0.99776970024203	19456165	277	69	par-1 | mei-W68	FBgn0260934 | FBgn0002716	56D9	NC13	N:C-indep
chr2R	19496811	19497094	0.99998911736279	19496915	299	47	hpo	FBgn0261456	56D13	NC12	N:C-dep
chr2R	19661471	19662517	1	19662011	947	171	CG11018 | mir-3 | mir-309 | mir-286	FBgn0034464 | FBgn0262372 | FBgn0262380 | FBgn0262443	56E1	NC11	NA
chr2R	19669039	19669779	1	19669204	934	223	hrg	FBgn0015949	56E1	NC11	NA
chr2R	19682406	19683259	0.9532442574004	19682628	233	56	CG34198	FBgn0085227	56E1	NC12	NA
chr2R	19945367	19945730	0.9896571954171	19945497	175	24	CG42690	FBgn0261580	56E5	NC12	N:C-dep
chr2R	19978952	19979467	0.99999999872654	19979227	304	75	CG8654	FBgn0034479	56F4	NC11	NA
chr2R	20110961	20111641	0.99999999999823	20111388	403	43	18w	FBgn0004364	56F8	NC12	N:C-indep
chr2R	20263808	20264065	0.9955503647341	20263972	358	71	RpS18	FBgn0010411	56F11	NC12	NA
chr2R	20539256	20539828	1	20539481	644	94	CG13427	FBgn0034514	57A5	NC11	NA
chr2R	20552058	20552331	0.81383159421941	20552199	238	26	CG13430	FBgn0034518	57A5	NC13	NA
chr2R	20587418	20587676	0.99648333026259	20587595	217	59	bl	FBgn0267791	57A6	NC12	N:C-dep
chr2R	20602581	20603192	0.99999999999963	20602888	434	52	bl	FBgn0267791	57A6	NC11	NA
chr2R	20623396	20623680	0.99797577344236	20623481	308	56	CG16742	FBgn0034529	57A8	NC12	NA
chr2R	20667212	20667464	0.95950806197275	20667323	241	44	Fem-1	FBgn0034542	57A9	NC13	N:C-dep
chr2R	20870662	20870925	0.91338153747562	20870789	211	18	Ipk1	FBgn0050295	57B3	NC13	NA
chr2R	20960756	20961410	1	20961130	479	72	hbn	FBgn0008636	57B5	NC11	NA
chr2R	20994797	20995070	0.9921016516382	20994890	278	52	Prosalpha3	FBgn0261394	57B5	NC12	NA
chr2R	21101526	21102109	1	21101822	427	30	ktub	FBgn0015721	57B20	NC11	NA
chr2R	21128445	21128668	0.99999766606264	21128584	330	83	mago | CG4050	FBgn0002736 | FBgn0020312	57C2	NC11	NA
chr2R	21142202	21142451	0.96506767476945	21142306	265	52	CG9406 | Magi	FBgn0034592 | FBgn0034590	57C3	NC12	NA
chr2R	21160439	21160772	0.9861836673605	21160667	201	63	CG30389	FBgn0050389	57C6	NC12	NA
chr2R	21250719	21251162	1	21251060	738	80	ASPP	FBgn0034606	57D4	NC11	NA
chr2R	21293645	21293933	0.95319061079369	21293751	247	43	RpL29 | Sgf29	FBgn0016726 | FBgn0050390	57D8	NC13	NA
chr2R	21323232	21323594	0.99995587968253	21323369	314	81	dom | CG30394	FBgn0020306 | FBgn0050394	57D11	NC12	N:C-dep
chr2R	21379296	21379726	0.99803528479926	21379527	223	27	cv-2	FBgn0000395	57E1	NC12	N:C-dep
chr2R	21616773	21617026	0.99930483745908	21616933	220	88	CG18870	FBgn0042180	57F4	NC12	N:C-dep
chr2R	21616773	21617026	0.86895384712447	21616933	220	71	CG18870	FBgn0042180	57F4	NC12	N:C-dep
chr2R	21624372	21624621	0.91744335265033	21624486	186	57	PTP-ER	FBgn0016641	57F4	NC13	NA
chr2R	21645935	21646293	0.99999999997393	21646159	470	64	CG10082	FBgn0034644	57F6	NC12	N:C-indep
chr2R	21659924	21660176	0.8161256928842	21660075	189	68	Rae1	FBgn0034646	57F6	NC13	NA
chr2R	21685158	21685436	0.84035507686573	21685300	194	60	CG10306	FBgn0034654	57F8	NC13	NA
chr2R	21691037	21691334	0.92223577983821	21691205	199	69	Tim10 | CG42497 | Ppcdc	FBgn0027360 | FBgn0260223 | FBgn0050290	57F8	NC13	NA
chr2R	21704433	21705286	0.99989323100366	21704619	263	40	HmgZ	FBgn0010228	57F10	NC13	N:C-dep
chr2R	21713127	21713438	0.99999978758158	21713347	352	65	HmgD	FBgn0004362	57F9	NC12	N:C-dep
chr2R	21720367	21720625	0.99713876492145	21720487	286	55	LBR	FBgn0034657	57F10	NC12	N:C-dep
chr2R	21871506	21872293	0.98476879785947	21872002	151	32	Fili	FBgn0085397	58A3	NC13	N:C-indep
chr2R	21973065	21973310	0.9999415422621	21973120	248	53	CG9304	FBgn0034674	58A4	NC12	N:C-indep
chr2R	22060710	22061278	0.99986093585216	22060899	199	79	CG13501 | Snp	FBgn0034684 | FBgn0265192	58B1	NC12	N:C-dep
chr2R	22080356	22080607	0.86966771443806	22080471	212	32	Synj	FBgn0034691	58B4	NC13	NA
chr2R	22122499	22122779	0.99940652634406	22122605	279	77	Vrp1	FBgn0243516	58B9	NC12	N:C-dep
chr2R	22185909	22186166	0.99646811071632	22185997	231	58	Vps35	FBgn0034708	58C7	NC12	N:C-indep
chr2R	22197125	22197588	0.98571729465693	22197448	190	34	snoRNA:Or-CD1	FBgn0086027	58D1	NC13	NA
chr2R	22212728	22212989	0.82296494854891	22212863	177	85	ari-2	FBgn0025186	58D1	NC13	NA
chr2R	22270550	22271097	0.97103877439913	22270842	155	56	dve	FBgn0020307	58D2	NC13	N:C-dep
chr2R	22322367	22323106	0.99973111129697	22322799	192	47	Gp150	FBgn0013272	58D3	NC12	N:C-dep
chr2R	22374937	22375200	0.99905100874061	22375075	256	34	Rtf1 | CR44759	FBgn0034722 | FBgn0265980	58D4	NC12	N:C-dep
chr2R	22408363	22409200	0.89794328223275	22408466	150	30	ventrally-expressed-protein-D	FBgn0053200	58D7	NC13	N:C-dep
chr2R	22415700	22415978	0.99999993653902	22415835	434	73	qkr58E-2	FBgn0022985	58D8	NC12	N:C-indep
chr2R	22420931	22421127	0.95163422181126	22421038	249	48	rad50	FBgn0034728	58E1	NC13	NA
chr2R	22514000	22514327	0.84930646130744	22514216	163	49	px	FBgn0003175	58E8	NC13	N:C-dep
chr2R	22561967	22562226	0.99999999093906	22562064	311	63	px	FBgn0003175	58E8	NC11	NA
chr2R	22605972	22606234	0.99999664941535	22606142	326	60	RpS16	FBgn0034743	58F1	NC12	N:C-dep
chr2R	22608139	22608429	0.99963581868495	22608303	322	59	Vps20	FBgn0034744	58F1	NC12	N:C-dep
chr2R	22729198	22729599	0.99999999947256	22729355	434	48	jbug	FBgn0028371	59A3	NC11	NA
chr2R	22798974	22799190	0.99999999701846	22799120	392	78	blw	FBgn0011211	59B2	NC12	N:C-dep
chr2R	22806823	22807260	0.9999999999975	22807127	431	63	CycB	FBgn0000405	59B2	NC11	NA
chr2R	22854166	22854457	0.99470547036006	22854319	262	43	RpL23	FBgn0010078	59B3	NC12	NA
chr2R	22888790	22889009	0.99983389046043	22888932	323	99	MED23 | Gmer	FBgn0034795 | FBgn0034794	59B4	NC12	N:C-dep
chr2R	22925029	22925251	0.99503900999744	22925078	257	63	CG42678	FBgn0261564	59B6	NC13	N:C-dep
chr2R	22933958	22934360	0.99999863869596	22934169	316	84	CG3788	FBgn0034800	59B6	NC12	N:C-indep
chr2R	22936594	22936980	0.99996670701768	22936836	260	83	CG3800	FBgn0034802	59B6	NC12	N:C-dep
chr2R	22937692	22937899	0.95657742863595	22937838	218	73	CG9849	FBgn0034803	59B6	NC12	NA
chr2R	23046092	23046485	1	23046286	657	84	twi	FBgn0003900	59C1	NC11	NA
chr2R	23073700	23074080	0.96442161047077	23073917	223	85	snoRNA:229	FBgn0065073	59C3	NC11	NA
chr2R	23074577	23074982	0.99999999722009	23074804	482	60	Fib | CG3085	FBgn0003062 | FBgn0034816	59C3	NC11	NA
chr2R	23079417	23079821	0.99999988006849	23079726	402	98	CG43659	FBgn0263707	59C3	NC11	NA
chr2R	23203871	23204218	0.87062865719863	23204060	168	41	CG34371	FBgn0085400	59D2	NC13	NA
chr2R	23346217	23346757	0.9998883811494	23346462	266	104	CG9863	FBgn0034846	59D7	NC11	NA
chr2R	23347516	23347851	0.99859629308873	23347656	255	79	CG3502	FBgn0046253	59D7	NC12	N:C-indep
chr2R	23357132	23357578	0.99999999947343	23357379	410	64	CG3500	FBgn0034849	59D8	NC11	NA
chr2R	23366728	23367035	0.90209521295225	23366868	227	60	Ice1	FBgn0034853	59D9	NC13	NA
chr2R	23376225	23377210	0.99997736256873	23377071	250	40	Golgin245	FBgn0034854	59D9	NC11	NA
chr2R	23396597	23396866	0.82572989323287	23396755	208	47	CG3530	FBgn0028497	59D10	NC13	N:C-indep
chr2R	23415954	23416716	1	23416260	404	66	CG30411	FBgn0050411	59D11	NC11	NA
chr2R	23544036	23544461	0.99934360369637	23544113	252	71	CG30185	FBgn0050185	59E3	NC11	NA
chr2R	23547835	23548123	0.99840255809131	23548035	320	92	wmd	FBgn0034876	59E3	NC12	N:C-dep
chr2R	23551224	23551517	0.99953318083649	23551347	328	74	Dcp-1 | pita	FBgn0010501 | FBgn0034878	59E3	NC12	N:C-dep
chr2R	23580803	23581194	0.99999999999762	23580923	473	72	apt	FBgn0015903	59F1	NC12	N:C-indep
chr2R	23632454	23632794	0.99988798777664	23632559	281	38	retn	FBgn0004795	59F5	NC12	N:C-dep
chr2R	23702348	23702643	0.98582386632493	23702472	247	52	l(2)dtl | CG4091	FBgn0013548 | FBgn0034894	59F6	NC13	NA
chr2R	23808855	23809185	0.9359622832216	23809024	154	56	Ssrp	FBgn0010278	60A2	NC13	NA
chr2R	23851049	23851254	0.99222001440244	23851177	270	64	ytr	FBgn0021895	60A3	NC12	N:C-dep
chr2R	23862506	23862769	0.99968803079387	23862593	292	71	TBPH	FBgn0025790	60A5	NC12	N:C-dep
chr2R	23865309	23865530	0.89938944878314	23865419	232	64	CG5569	FBgn0034919	60A5	NC13	NA
chr2R	23890151	23890443	0.89709486363573	23890332	181	58	DCP1	FBgn0034921	60A8	NC13	NA
chr2R	23933673	23933905	0.82936959647882	23933789	170	62	Ca-P60A	FBgn0263006	60A12	NC13	NA
chr2R	23942215	23942654	0.98991034258683	23942576	266	46	Galphas	FBgn0001123	60A12	NC13	N:C-dep
chr2R	23957315	23957575	0.92585456734533	23957470	209	49	CG16787	FBgn0034940	60A14	NC13	NA
chr2R	24026334	24026611	0.80898833520048	24026510	191	57	PebIII	FBgn0011695	60B4	NC13	NA
chr2R	24046721	24047006	0.99928067544718	24046872	304	50	tsr	FBgn0011726	60B5	NC12	N:C-dep
chr2R	24057601	24057919	0.83658813830065	24057838	187	43	eIF-5A	FBgn0034967	60B7	NC13	NA
chr2R	24068903	24069222	0.97813708132063	24069042	250	40	CG3209	FBgn0034971	60B8	NC12	NA
chr2R	24079954	24080803	0.99999763589424	24080356	275	33	CG10339	FBgn0034972	60B8	NC11	NA
chr2R	24114244	24114469	0.99919294500404	24114351	352	64	CG4049	FBgn0034976	60B10	NC12	N:C-dep
chr2R	24159320	24159523	0.84484888625575	24159369	215	43	spag | DnaJ-60 | CG42568	FBgn0015544 | FBgn0260775 | FBgn0260770	60C1	NC13	NA
chr2R	24174737	24175029	0.99998250498052	24174922	325	88	Nop60B	FBgn0259937	60C1	NC12	N:C-dep
chr2R	24197666	24197945	0.90674318092189	24197855	217	79	CG3356	FBgn0034989	60C2	NC13	NA
chr2R	24275249	24275994	1	24275728	598	104	nvy	FBgn0005636	60C5	NC11	NA
chr2R	24343557	24343847	0.95985527007105	24343686	205	42	bs	FBgn0004101	60C6	NC13	NA
chr2R	24389548	24389720	0.87927265636692	24389648	182	68	mAChR-A	FBgn0000037	60C7	NC13	NA
chr2R	24402344	24402589	0.99999212340816	24402455	320	97	slik	FBgn0035001	60C8	NC12	N:C-indep
chr2R	24515271	24515521	0.9951256267866	24515379	283	66	Letm1	FBgn0019886	60D3	NC13	N:C-dep
chr2R	24560988	24561269	0.909643679087	24561128	213	68	Nurf-38	FBgn0016687	60D5	NC13	NA
chr2R	24599745	24600091	0.99999999999999	24599897	542	68	CG3548	FBgn0035033	60D9	NC11	NA
chr2R	24669175	24669540	0.99998774007073	24669362	339	87	Pof | CG33228	FBgn0035047 | FBgn0261373	60D13	NC12	N:C-indep
chr2R	24736579	24736955	0.99645918830878	24736819	235	51	Mid1	FBgn0053988	60D16	NC13	N:C-indep
chr2R	24743683	24743949	0.99994757487359	24743783	317	84	CG30421	FBgn0050421	60D16	NC12	NA
chr2R	24762993	24763302	0.87173272317494	24763180	176	68	CG12848	FBgn0040666	60E1	NC13	NA
chr2R	24775155	24775449	0.82338521479152	24775302	229	85	Eps-15	FBgn0035060	60E1	NC13	NA
chr2R	24797389	24797722	0.8185438044614	24797477	219	49	Orc4	FBgn0023181	60E2	NC13	NA
chr2R	24814489	24814965	0.99999718633932	24814794	324	49	Dll	FBgn0000157	60E2	NC12	N:C-dep
chr2R	24881445	24881727	0.99554220043801	24881577	288	62	NKAIN	FBgn0085442	60E5	NC12	N:C-dep
chr2R	24882407	24882950	0.99976447985439	24882797	248	61	NKAIN	FBgn0085442	60E5	NC12	N:C-indep
chr2R	24903890	24904227	0.99999922353362	24904045	405	63	RpL41 | NaCP60E	FBgn0066084 | FBgn0085434	60E5	NC12	N:C-indep
chr2R	24965045	24965261	0.98475928682971	24965184	322	70	CG2765	FBgn0035087	60E11	NC12	NA
chr2R	25061696	25061969	0.99952644979127	25061833	324	54	gsb	FBgn0001148	60F2	NC13	N:C-dep
chr2R	25084175	25084706	0.96360190375203	25084451	174	28	gol	FBgn0004919	60F3	NC13	NA
chr2R	25098119	25098684	1	25098529	520	37	lov	FBgn0266129		NC11	NA
chr2R	25190020	25190433	0.97542690006415	25190233	205	60	CG9380	FBgn0035094		NC12	NA
chr2R	25226453	25226847	1	25226504	616	86	Kr	FBgn0001325		NC11	NA
chr3L	129294	129538	0.98495622012009	129435	226	41	Pdk1	FBgn0020386	61B1	NC13	N:C-dep
chr3L	246821	247176	0.9999652545396	247029	347	55	E(bx)	FBgn0000541	61B3	NC12	N:C-indep
chr3L	258176	258480	0.99776171943309	258269	274	67	wac	FBgn0035120	61B3	NC13	N:C-dep
chr3L	319817	320216	0.99999989983562	320019	405	92	fwd	FBgn0004373	61C1	NC12	N:C-indep
chr3L	361364	361619	0.87081448650915	361486	254	63	CG1233 | Cdc5	FBgn0035137 | FBgn0265574	61C1	NC13	NA
chr3L	490815	491091	0.99998798666153	490883	308	56	klar	FBgn0001316	61C3	NC12	N:C-dep
chr3L	540484	540806	0.9998704087694	540672	278	69	CG17180 | klar	FBgn0035140 | FBgn0001316	61C3	NC12	N:C-dep
chr3L	542843	543150	0.99999994393199	542998	367	72	hipk | Cypl	FBgn0035142 | FBgn0035141	61C3	NC11	NA
chr3L	593106	593379	0.9998126454546	593197	287	57	MED14	FBgn0035145	61C6	NC12	N:C-indep
chr3L	639426	639699	0.90526616696166	639622	215	53	CR43334	FBgn0263039	61C7	NC13	NA
chr3L	680099	680415	0.99865357250148	680350	290	81	CG17129	FBgn0035151	61C8	NC11	NA
chr3L	681915	682292	0.98670192060841	681989	225	74	CG3386	FBgn0035152	61C8	NC13	N:C-dep
chr3L	685460	685864	0.99999639949916	685684	386	66	ebd1	FBgn0035153	61C8	NC12	N:C-indep
chr3L	749094	749500	0.99997677654019	749400	324	109	emc	FBgn0000575	61C9	NC12	N:C-dep
chr3L	754786	755528	0.99999999510934	755241	436	58	hng3	FBgn0035160	61C9	NC11	NA
chr3L	833240	833609	0.99659136035066	833435	233	47	CG13900 | snoRNA:Psi18S-1086	FBgn0035162 | FBgn0083058	61D2	NC12	NA
chr3L	871761	872096	0.99999991412815	871901	359	66	CG32479	FBgn0052479	61D2	NC11	NA
chr3L	897361	897986	0.95809634294313	897689	152	61	CG34057	FBgn0054057	61D4	NC11	NA
chr3L	908738	909800	0.99871909535927	908846	155	45	nerfin-1	FBgn0028999	61D4	NC13	N:C-indep
chr3L	1208238	1208521	0.95343788868096	1208371	182	47	mwh	FBgn0264272	61F3	NC13	NA
chr3L	1247147	1247659	0.89289521557362	1247354	107	0	Psf1	FBgn0035194	61F4	NC13	N:C-dep
chr3L	1295742	1296021	0.84969375582774	1295899	203	48	Rabex-5	FBgn0262937	61F5	NC13	NA
chr3L	1307352	1307674	0.99999969517353	1307563	447	67	CG2469	FBgn0035205	61F5	NC12	N:C-indep
chr3L	1313583	1313853	0.99856295145157	1313656	297	106	CG9153	FBgn0035207	61F6	NC12	N:C-dep
chr3L	1329841	1330120	0.9051810285454	1330054	192	59	mtacp1	FBgn0011361	61F6	NC13	NA
chr3L	1335312	1335697	0.91816654608348	1335532	192	60	CG2211	FBgn0035211	61F7	NC13	N:C-dep
chr3L	1342338	1342576	0.92151864557767	1342445	196	73	CG2199	FBgn0035213	61F7	NC13	NA
chr3L	1463684	1463972	0.99999992958246	1463797	354	82	rho	FBgn0004635	62A2	NC12	N:C-indep
chr3L	1496513	1496796	0.82602120049524	1496706	204	48	CG12084	FBgn0043458	62A2	NC13	NA
chr3L	1537032	1537305	0.99200877786943	1537205	283	73	CG7852	FBgn0035229	62A3	NC13	N:C-dep
chr3L	1545973	1546237	0.98457333975265	1546077	250	71	Cct1	FBgn0041342	62A3	NC12	NA
chr3L	1568968	1569402	0.99999999342108	1569173	420	96	CG12004	FBgn0035236	62A6	NC12	N:C-indep
chr3L	1639102	1639381	0.83089193712256	1639274	226	74	metl	FBgn0035247	62A9	NC13	NA
chr3L	1647605	1647893	1	1647760	621	210	Bro	FBgn0013755	62A9	NC11	NA
chr3L	1664959	1665285	0.998989572496	1665128	268	56	CG7974	FBgn0035254	62A10	NC12	N:C-dep
chr3L	1668672	1668948	0.9999993784264	1668772	400	46	RpL23A	FBgn0026372	62A10	NC12	N:C-indep
chr3L	1731015	1731294	0.99606661633146	1731147	269	48	drpr	FBgn0027594	62B1	NC12	N:C-dep
chr3L	1865354	1865596	0.99999756620889	1865437	352	59	CG12025	FBgn0035285	62B7	NC12	N:C-indep
chr3L	1876248	1876485	0.95417648671369	1876400	231	40	dre4	FBgn0002183	62B7	NC13	NA
chr3L	1885464	1885825	0.96364113842296	1885616	173	37	Tmhs	FBgn0262624	62B9	NC13	N:C-dep
chr3L	1920817	1921390	0.99998559751266	1921244	224	49	Dbx	FBgn0261723	62B10	NC12	N:C-dep
chr3L	1940854	1941166	0.8527434665237	1941087	195	34	Mfap1	FBgn0035294	62B11	NC13	NA
chr3L	2196854	2198274	1	2197408	834	90	CG8960	FBgn0035315	62D2	NC11	NA
chr3L	2586430	2586719	0.99999966022223	2586626	393	86	msn	FBgn0010909	62E7	NC11	NA
chr3L	2589371	2589651	0.99377024932894	2589420	243	41	dos	FBgn0016794	62E7	NC12	N:C-dep
chr3L	2632100	2632449	0.99976141968878	2632231	242	60	MEP-1	FBgn0035357	62E8	NC12	N:C-dep
chr3L	2635621	2635845	0.99999857231564	2635753	348	51	MEP-1	FBgn0035357	62E8	NC12	N:C-dep
chr3L	2711682	2711966	0.99819407892041	2711799	150	47	Fife	FBgn0264606	62F1	NC12	N:C-indep
chr3L	2772274	2772421	0.9486412382876	2772366	193	72	CG9977	FBgn0035371	62F3	NC13	NA
chr3L	2820835	2821359	0.99501590915368	2821282	170	28	Tet	FBgn0263392	63A1	NC13	N:C-indep
chr3L	3070526	3070982	0.99999760002043	3070933	290	73	CG32486	FBgn0266918	63A6	NC12	N:C-dep
chr3L	3072291	3072612	0.9130054038628	3072523	189	52	CG11486	FBgn0035397	63A6	NC13	N:C-dep
chr3L	3090553	3090938	0.99999999840292	3090724	277	38	snRNA:U5:63BC	FBgn0003938	63B1	NC12	N:C-dep
chr3L	3127604	3127887	0.99988088701064	3127813	256	44	prominin-like	FBgn0026189	63B3	NC12	N:C-dep
chr3L	3148332	3148536	0.97503369632992	3148411	199	54	CG12082	FBgn0035402	63B7	NC13	NA
chr3L	3149047	3149321	0.96986780085311	3149228	207	55	BtbVII	FBgn0263108	63B7	NC13	N:C-indep
chr3L	3165018	3165226	0.99885003237117	3165153	275	74	CG32280 | Asciz	FBgn0052280 | FBgn0035407	63B8	NC12	N:C-indep
chr3L	3192893	3193381	0.96187853955822	3193166	167	42	Hsp83	FBgn0001233	63B11	NC13	NA
chr3L	3222934	3223180	0.99999935627433	3223027	356	45	RpL28	FBgn0035422	63B14	NC12	N:C-indep
chr3L	3222802	3223164	0.98864360148147	3223075	329	77	RpL28	FBgn0035422	63B14	NC12	N:C-indep
chr3L	3224830	3225105	0.99686664012024	3224974	240	83	CG11505	FBgn0035424	63C1	NC12	N:C-dep
chr3L	3301002	3301526	0.99912884651381	3301303	171	60	CG14968	FBgn0035431	63C5	NC11	NA
chr3L	3303544	3304242	0.99999951071863	3303787	303	30	ZnT63C	FBgn0035432	63C6	NC11	NA
chr3L	3307554	3308230	1	3308016	502	46	ZnT63C	FBgn0035432	63C6	NC11	NA
chr3L	3319985	3320429	0.99948771798292	3320163	241	61	CG12016	FBgn0035436	63D1	NC12	N:C-dep
chr3L	3325855	3326141	0.81948160693145	3325979	139	71	Strip	FBgn0035437	63D1	NC13	NA
chr3L	3336698	3336994	0.93545587231013	3336844	212	35	kst	FBgn0004167	63D2	NC13	NA
chr3L	3374067	3374354	0.99997783156268	3374254	336	63	CG12010 | YT521-B	FBgn0035443 | FBgn0027616	63D2	NC12	N:C-indep
chr3L	3460455	3460700	0.99805617094231	3460613	252	45	eIF5B	FBgn0026259	63E1	NC12	N:C-dep
chr3L	3471285	3471556	0.98479497712725	3471368	209	34	CG14971	FBgn0035449	63E2	NC12	N:C-dep
chr3L	3472265	3472545	0.98041986171267	3472385	202	37	CG42324	FBgn0259224	63E2	NC12	NA
chr3L	3515660	3515900	0.99998594597094	3515759	262	26	Eip63E	FBgn0005640	63E3	NC12	N:C-dep
chr3L	3543424	3543848	0.99956457726708	3543520	171	22	Eip63E	FBgn0005640	63E3	NC12	N:C-dep
chr3L	3545001	3545533	0.99999779578931	3545172	185	33	Eip63E	FBgn0005640	63E3	NC11	NA
chr3L	3593680	3593948	0.99997352975203	3593826	218	46	snRNA:U7	FBgn0053504	63E4	NC11	NA
chr3L	3787946	3788256	0.99996991417535	3788020	230	26	CG32264	FBgn0052264	63F1	NC12	N:C-dep
chr3L	3811178	3811404	0.99181431054042	3811267	234	54	CG12006	FBgn0035464	63F1	NC12	N:C-dep
chr3L	3814052	3814388	0.99998832577465	3814237	248	51	Scsalpha	FBgn0004888	63F1	NC11	NA
chr3L	3818533	3818802	0.80325298135736	3818703	154	47	enc	FBgn0004875	63F1	NC13	NA
chr3L	3818533	3818802	0.94133692773975	3818703	154	57	enc	FBgn0004875	63F1	NC13	NA
chr3L	3845614	3846528	0.85588589082913	3846223	120	26	Awh	FBgn0013751	63F4	NC13	NA
chr3L	3983624	3984051	0.99999634944118	3983857	243	36	scrt	FBgn0004880	64A2	NC12	N:C-indep
chr3L	4021335	4021581	0.90552475361694	4021477	176	52	Mul1	FBgn0035483	64A4	NC13	NA
chr3L	4040205	4040453	0.99911338748744	4040342	228	59	CG11593	FBgn0035488	64A4	NC12	N:C-dep
chr3L	4062032	4062437	0.99999999999992	4062283	482	50	dib	FBgn0000449	64A5	NC11	NA
chr3L	4103472	4103789	0.87711450735732	4103618	188	51	Fit1	FBgn0035498	64A6	NC13	NA
chr3L	4134457	4134692	0.92118963914495	4134590	250	45	ens	FBgn0264693	64A7	NC12	NA
chr3L	4138992	4139250	0.99339205899708	4139077	261	71	Ras64B | Rop	FBgn0003206 | FBgn0004574	64A7	NC12	N:C-dep
chr3L	4160821	4161168	0.99702186847655	4160986	239	56	nab	FBgn0259986	64A8	NC13	N:C-indep
chr3L	4167355	4168303	1	4167589	523	78	mas	FBgn0011653	64A8	NC11	NA
chr3L	4170274	4170558	0.99999033239716	4170408	325	58	Ero1L	FBgn0261274	64A9	NC11	NA
chr3L	4242579	4242889	0.99995344432348	4242763	323	68	pav	FBgn0011692	64A10	NC12	N:C-dep
chr3L	4252024	4252578	0.99945845242489	4252360	245	44	ago	FBgn0041171	64A12	NC13	N:C-indep
chr3L	4254218	4254514	0.9988679715055	4254321	266	59	ago	FBgn0041171	64A12	NC12	N:C-dep
chr3L	4277845	4278105	0.99312267841077	4277969	286	54	CG1311	FBgn0035523	64A12	NC12	N:C-dep
chr3L	4282939	4284238	0.99999999999591	4283556	408	89	CG1316 | srw	FBgn0035526 | FBgn0261952	64A12	NC11	NA
chr3L	4363996	4364294	0.99950394491018	4364145	253	57	Cip4	FBgn0035533	64B2	NC12	N:C-dep
chr3L	4367154	4367461	0.9998672023627	4367313	212	45	CG11342	FBgn0035537	64B2	NC11	NA
chr3L	4403335	4403636	0.99998215557025	4403453	297	52	Syx17	FBgn0035540	64B4	NC12	N:C-dep
chr3L	4406765	4407314	0.99866588985727	4407175	181	49	DOR	FBgn0035542	64B4	NC13	N:C-indep
chr3L	4459989	4460709	0.99992868726926	4460313	184	84	CG15022	FBgn0035547	64B6	NC11	NA
chr3L	4550628	4551061	0.99999379328524	4550816	211	33	CG11357	FBgn0035558	64B9	NC11	NA
chr3L	4626022	4626381	0.99999841972612	4626218	380	48	Src64B	FBgn0262733	64B12	NC12	N:C-indep
chr3L	4634605	4634935	0.99999998900359	4634886	447	73	CG13716	FBgn0035563	64B12	NC11	NA
chr3L	4677111	4678342	1	4677879	652	57	CG34266	FBgn0085295	64B13	NC11	NA
chr3L	4694199	4695330	1	4695003	862	55	CG15876	FBgn0035569	64B13	NC11	NA
chr3L	4756992	4758097	1	4757836	641	96	CG13711	FBgn0035572	64B16	NC11	NA
chr3L	4825655	4826006	0.99999890828257	4825793	304	46	Aats-leu | Dhc64C	FBgn0027085 | FBgn0261797	64C1	NC12	N:C-dep
chr3L	4976027	4976604	0.99999994053701	4976381	237	34	Con	FBgn0005775	64C5	NC12	N:C-dep
chr3L	5133109	5133423	0.86101417009318	5133219	140	50	CG15213	FBgn0040843	64C7	NC13	NA
chr3L	5152585	5152786	0.90152764997746	5152688	216	49	Srp54k	FBgn0010747	64C7	NC13	NA
chr3L	5184740	5185497	0.97302472154934	5184994	150	27	shep	FBgn0052423	64C11	NC13	N:C-indep
chr3L	5351375	5351672	0.85283172044586	5351590	139	29	lama	FBgn0016031	64C13	NC13	NA
chr3L	5359306	5359582	0.87435777764424	5359481	143	53	Klp64D	FBgn0004380	64C13	NC13	N:C-dep
chr3L	5360104	5360347	0.99947769654876	5360298	176	67	CG4769	FBgn0035600	64C13	NC13	N:C-indep
chr3L	5366107	5366345	0.97758337271832	5366212	150	63	Uev1A	FBgn0035601	64C13	NC13	NA
chr3L	5565137	5565396	0.94712814670783	5565220	198	63	bc10	FBgn0040239	64D3	NC12	NA
chr3L	5583574	5583827	0.95972672254879	5583756	211	62	l(3)psg2	FBgn0035617	64D4	NC13	NA
chr3L	5592062	5592655	1	5592350	487	94	spo	FBgn0003486	64D5	NC11	NA
chr3L	5630482	5631085	0.99999999999967	5630753	369	19	Blimp-1	FBgn0035625	64E1	NC11	NA
chr3L	5665300	5666300	0.90425337473527	5665539	121	20	sif	FBgn0085447	64E1	NC13	NA
chr3L	5752907	5753141	0.95237313843334	5752995	235	55	Ubp64E	FBgn0016756	64E5	NC13	N:C-dep
chr3L	5765416	5765701	0.99277591821828	5765556	270	69	CG10576	FBgn0035630	64E6	NC12	N:C-dep
chr3L	5770820	5771256	0.91311943825572	5771009	179	45	scny	FBgn0260936	64E7	NC13	NA
chr3L	5779948	5780221	0.97204341642106	5780035	254	70	PGRP-LD | Pmi	FBgn0260458 | FBgn0044419	64E7	NC12	NA
chr3L	5794102	5794341	0.99996987396429	5794249	419	69	Bre1	FBgn0086694	64E8	NC12	N:C-indep
chr3L	5794097	5794340	0.83752734755912	5794254	379	82	Bre1	FBgn0086694	64E8	NC12	N:C-indep
chr3L	5810909	5811131	0.9999698443815	5810977	304	89	CG5537 | S6k	FBgn0035639 | FBgn0015806	64E11	NC12	N:C-dep
chr3L	5845556	5845996	0.8141116124284	5845751	144	32	vn	FBgn0003984	64F2	NC13	N:C-dep
chr3L	5881752	5882320	0.99453409078184	5882228	143	42	CG13287	FBgn0035643	64F3	NC13	N:C-dep
chr3L	5899456	5899685	0.83128420458211	5899536	174	59	CG32409	FBgn0052409	64F4	NC13	NA
chr3L	5906964	5907397	0.99903929780404	5907277	203	34	CG13288	FBgn0035648	64F5	NC11	NA
chr3L	5932478	5932773	0.99999999787769	5932581	409	65	Rcc1	FBgn0002638	65A1	NC11	NA
chr3L	5975817	5976340	0.99999999999606	5976128	427	52	CG10479	FBgn0035656	65A2	NC12	N:C-indep
chr3L	6173794	6174055	0.99998313602926	6173964	352	69	CG10289	FBgn0035688	65A7	NC11	NA
chr3L	6184877	6185302	0.9999737999002	6185022	260	44	D19B | CG43293	FBgn0022699 | FBgn0262985	65A7	NC12	N:C-dep
chr3L	6193053	6193383	0.99999769065855	6193231	337	59	CG13298	FBgn0035692	65A8	NC12	N:C-dep
chr3L	6256412	6256916	0.94858667138465	6256735	133	31	Best2	FBgn0035696	65A10	NC13	NA
chr3L	6400370	6400690	0.99998642654095	6400487	238	30	CG42747	FBgn0261801	65B1	NC12	N:C-indep
chr3L	6605947	6606324	0.99942171001337	6606167	208	49	CG8368 | zpg	FBgn0035707 | FBgn0024177	65B5	NC12	N:C-dep
chr3L	6747253	6747546	0.9999923199358	6747337	285	50	velo	FBgn0035713	65C3	NC12	N:C-dep
chr3L	6752943	6753708	1	6753319	464	75	CG8549	FBgn0035714	65C3	NC11	NA
chr3L	6789927	6790240	0.99866901664246	6790110	229	44	vvl	FBgn0086680	65C5	NC13	N:C-dep
chr3L	6955805	6956083	0.9971237426119	6955923	257	46	CG10077	FBgn0035720	65D4	NC12	N:C-dep
chr3L	6964759	6965013	0.99997204088303	6964846	274	55	sgl	FBgn0261445	65D5	NC12	N:C-dep
chr3L	6976062	6976380	0.99999938332542	6976194	339	34	CR32385	FBgn0047205	65D5	NC12	N:C-dep
chr3L	6979968	6980282	0.99999999984502	6980107	441	56	Galphai	FBgn0001104	65D5	NC11	NA
chr3L	7125479	7125780	0.98946027589825	7125610	232	60	msl-3	FBgn0002775	65E4	NC12	N:C-dep
chr3L	7134182	7134784	0.99999641994257	7134591	251	35	melt	FBgn0023001	65E4	NC12	N:C-indep
chr3L	7157022	7157376	0.98215773889992	7157189	196	32	corn	FBgn0259173	65E6	NC13	NA
chr3L	7189395	7190397	0.84822792184867	7189895	115	69	Dscam2	FBgn0265296	65E7	NC13	NA
chr3L	7249249	7249566	0.99996680070002	7249355	249	67	Cdc27	FBgn0012058	65E9	NC12	N:C-dep
chr3L	7250438	7250719	0.99999628669453	7250616	309	51	MED4 | CR43470	FBgn0035754 | FBgn0263447	65E9	NC12	N:C-dep
chr3L	7323346	7323539	0.98109303340089	7323430	192	42	RhoGEF4	FBgn0035761	65F4	NC13	N:C-dep
chr3L	7328455	7329014	0.99865806198533	7328911	241	49	CG8602	FBgn0035763	65F4	NC12	N:C-dep
chr3L	7335144	7335453	0.97753889304507	7335244	220	62	CG43780	FBgn0264302	65F5	NC12	NA
chr3L	7339346	7339617	0.99999496337735	7339473	371	70	lark | eco	FBgn0011640 | FBgn0035766	65F5	NC12	N:C-dep
chr3L	7344837	7345493	0.9981244136828	7345291	188	61	CG8596	FBgn0035767	65F5	NC11	NA
chr3L	7360462	7360732	0.98903550586318	7360558	235	49	Sec63	FBgn0035771	65F7	NC13	N:C-dep
chr3L	7369690	7369976	0.98355957548426	7369910	219	55	akirin	FBgn0082598	65F7	NC13	NA
chr3L	7381539	7381681	0.99571142241585	7381593	286	54	smid	FBgn0016983	65F9	NC13	N:C-indep
chr3L	7435094	7435570	0.99999998663169	7435436	275	28	Rac2	FBgn0014011	66A1	NC12	N:C-indep
chr3L	7604908	7605065	0.98330658277351	7605008	211	33	CG33275	FBgn0035802	66A6	NC13	N:C-dep
chr3L	7641551	7641850	0.97278896958346	7641724	175	44	CG7506	FBgn0035805	66A8	NC13	NA
chr3L	7654701	7654940	0.99958627047927	7654797	256	52	CG7492	FBgn0035807	66A8	NC12	N:C-dep
chr3L	7911634	7912132	0.99999999999826	7911932	427	73	pbl	FBgn0003041	66A19	NC11	NA
chr3L	7935982	7936253	0.99245134584641	7936155	254	41	syd	FBgn0024187	66A20	NC13	N:C-dep
chr3L	7947866	7948302	0.99772346090509	7948167	212	44	exex	FBgn0041156	66A21	NC13	N:C-dep
chr3L	7978812	7979257	0.99993755269976	7979031	305	55	nmo	FBgn0011817	66A22	NC11	NA
chr3L	8186892	8187136	0.99995303235199	8186984	335	67	Atg18a	FBgn0035850	66B11	NC12	N:C-dep
chr3L	8193024	8193587	0.99476860875087	8193449	190	66	CG7387	FBgn0035852	66B11	NC11	NA
chr3L	8197814	8198111	0.96185960321211	8197912	216	53	UbcE2M	FBgn0035853	66B12	NC13	NA
chr3L	8346065	8346360	0.94260645557847	8346247	196	61	CG7182	FBgn0035878	66C8	NC13	N:C-dep
chr3L	8395850	8396221	0.95998091316938	8395992	147	46	CG7120	FBgn0035888	66C11	NC13	N:C-dep
chr3L	8442266	8442533	0.88351417118307	8442396	231	25	Unr	FBgn0263352	66C13	NC13	NA
chr3L	8506982	8507399	0.99999994605854	8507279	324	54	CG43163	FBgn0262719	66D4	NC11	NA
chr3L	8512541	8512899	0.96769497678829	8512688	178	42	CG6765	FBgn0035903	66D5	NC13	N:C-indep
chr3L	8514878	8515273	0.89403317714327	8514978	169	31	CG6683	FBgn0035902	66D5	NC13	NA
chr3L	8525114	8525609	0.99964721379922	8525269	229	60	foi	FBgn0024236	66D5	NC12	N:C-dep
chr3L	8534836	8535156	0.96733477080726	8535022	191	47	ergic53	FBgn0035909	66D6	NC13	NA
chr3L	8600743	8601121	0.9999361385851	8601044	244	49	RpL14 | Nelf-E	FBgn0017579 | FBgn0017430	66D8	NC12	N:C-dep
chr3L	8675413	8676201	1	8675779	635	76	h	FBgn0001168	66D10	NC11	NA
chr3L	8721305	8721598	0.80744414129217	8721521	187	53	CG6511	FBgn0035923	66D11	NC13	NA
chr3L	8745236	8745525	0.99989943138974	8745475	210	59	Prm	FBgn0003149	66D12	NC12	N:C-dep
chr3L	8766159	8766431	0.86046251460756	8766365	162	38	Fhos	FBgn0266084	66D12	NC13	N:C-indep
chr3L	8808416	8809035	0.99982085359929	8808822	211	44	CG13308	FBgn0035932	66D15	NC11	NA
chr3L	8827344	8827637	0.99749905568567	8827446	214	21	dally	FBgn0263930	66E1	NC13	N:C-indep
chr3L	8986588	8986844	0.86127089339522	8986713	179	62	CG5068	FBgn0035951	66F1	NC13	NA
chr3L	8997988	8998375	0.99968138814069	8998078	237	42	CG5087 | smg	FBgn0035953 | FBgn0016070	66F1	NC12	N:C-dep
chr3L	9004949	9005345	0.99999383218504	9005103	283	46	Doc3	FBgn0035954	66F1	NC12	N:C-indep
chr3L	9019177	9019497	0.99992669350519	9019428	277	45	Doc2	FBgn0035956	66F1	NC12	N:C-dep
chr3L	9041044	9041507	1	9041340	585	54	Doc1	FBgn0028789	66F2	NC11	NA
chr3L	9134280	9134617	0.99999661499718	9134517	252	0	Dhpr | bol	FBgn0035964 | FBgn0011206	67A1	NC12	N:C-dep
chr3L	9402397	9402661	0.97627159764075	9402526	264	48	eIF-4E	FBgn0015218	67B4	NC12	NA
chr3L	9430126	9430446	0.9903390319634	9430284	288	53	MTF-1	FBgn0040305	67B5	NC12	NA
chr3L	9457808	9458497	0.93560886099155	9458089	158	41	CG3552	FBgn0035999	67B8	NC12	N:C-dep
chr3L	9476844	9477185	0.99654461859733	9477045	269	52	Jarid2 | Uch-L5	FBgn0036004 | FBgn0011327	67B9	NC12	NA
chr3L	9629814	9630395	0.92312347008018	9630267	117	68	CG8336	FBgn0036020	67C2	NC13	NA
chr3L	9679042	9679333	0.95063124003391	9679199	181	27	CG16717 | fry	FBgn0036028 | FBgn0016081	67C4	NC13	NA
chr3L	9714191	9714411	0.98719256407143	9714347	200	43	vsg	FBgn0045823	67C5	NC12	NA
chr3L	9726811	9727084	0.80105038458292	9726889	171	37	Naa60	FBgn0036039	67C5	NC13	NA
chr3L	9729875	9730090	0.91740253535713	9730041	148	61	ATPsyn-b	FBgn0019644	67C5	NC12	N:C-dep
chr3L	9801102	9802751	0.99747578234969	9802022	208	13	Ilp3	FBgn0044050	67C8	NC11	NA
chr3L	9803850	9804818	0.9999999999987	9804213	387	87	Ilp4	FBgn0044049	67C8	NC11	NA
chr3L	9859802	9860045	0.96639001146827	9859933	176	63	CG10809	FBgn0036052	67C11	NC13	NA
chr3L	9864556	9864759	0.98572918053267	9864633	244	47	CG8108	FBgn0027567	67C11	NC12	NA
chr3L	9898477	9898772	0.999916047608	9898632	294	54	CG6707 | nudE	FBgn0036058 | FBgn0036059	67D1	NC12	N:C-dep
chr3L	9899153	9899400	0.93383317547479	9899254	199	55	nudE	FBgn0036059	67D1	NC13	NA
chr3L	9968305	9968621	0.97643688023468	9968436	151	35	Dronc | CG6685	FBgn0026404 | FBgn0036062	67D2	NC12	N:C-dep
chr3L	10631022	10631178	0.979818572346	10631114	245	50	hay | CG34001	FBgn0001179 | FBgn0054001	67E5	NC12	NA
chr3L	10660943	10661222	0.99330850973596	10661035	249	36	CG32066	FBgn0052066	67E6	NC13	N:C-dep
chr3L	10664530	10664921	0.9999982773392	10664691	300	40	simj	FBgn0010762	67E6	NC12	N:C-dep
chr3L	10771752	10772225	0.9954600950496	10772017	150	27	CG43245	FBgn0262890	67F1	NC13	N:C-indep
chr3L	10857702	10858025	0.99980121083649	10857859	236	32	tna	FBgn0026160	67F1	NC13	N:C-indep
chr3L	10886019	10886224	0.8027085581524	10886138	166	35	CG6404	FBgn0027615	67F1	NC13	NA
chr3L	11046618	11046919	0.99986365013141	11046688	210	35	CG43693	FBgn0263776	68A3	NC12	N:C-indep
chr3L	11093097	11093358	0.99240302935184	11093223	240	54	JIL-1	FBgn0020412	68A6	NC12	N:C-dep
chr3L	11120707	11120986	0.99861759435466	11120829	241	51	mRpL2 | fd68A	FBgn0036135 | FBgn0036134	68A7	NC12	N:C-dep
chr3L	11123137	11123496	0.99999998147409	11123308	338	56	Ufd1-like | CG42575	FBgn0036136 | FBgn0260795	68A7	NC11	NA
chr3L	11169553	11169787	0.82821946904816	11169685	152	57	CG7616 | wls	FBgn0036142 | FBgn0036141	68A9	NC13	NA
chr3L	11197438	11197800	0.98403416315443	11197650	229	40	GlcAT-P	FBgn0036144	68B1	NC13	N:C-dep
chr3L	11210417	11210944	0.99999666290912	11210700	266	52	CG7600 | Ube3a	FBgn0064766 | FBgn0061469	68B1	NC11	NA
chr3L	11252083	11252495	0.99999999996961	11252263	371	49	scyl	FBgn0041094	68B4	NC12	N:C-dep
chr3L	11294806	11295072	0.95780363581758	11294985	135	57	CG6175	FBgn0036152	68C2	NC12	N:C-dep
chr3L	11487050	11488004	0.91169355307509	11487779	107	28	chrb	FBgn0036165	68C10	NC13	NA
chr3L	11562197	11562605	0.99960670042115	11562309	206	61	Mob2	FBgn0259481	68C13	NC12	N:C-dep
chr3L	11596543	11597356	0.83968385852436	11596684	125	29	CG7368	FBgn0036179	68C14	NC12	N:C-dep
chr3L	11609380	11609641	0.97387067049131	11609478	160	53	CG6091	FBgn0036180	68C15	NC12	NA
chr3L	11648670	11648824	0.94346564368769	11648754	243	51	CG7339	FBgn0036188	68D1	NC12	NA
chr3L	11681856	11682143	0.98540896062132	11681997	213	43	TfIIEalpha	FBgn0015828	68D2	NC13	NA
chr3L	11690780	11691419	0.99818231900263	11690921	183	46	Pallidin	FBgn0036192	68D2	NC12	N:C-indep
chr3L	11693061	11693459	1	11693147	491	67	CR43887	FBgn0264479	68D2	NC11	NA
chr3L	11696479	11696916	0.99999993869564	11696535	286	65	CG11652	FBgn0036194	68D2	NC11	NA
chr3L	11708519	11708744	0.99984413405345	11708652	281	53	CG11658	FBgn0036196	68D2	NC12	N:C-dep
chr3L	11711316	11711646	0.9995473488419	11711472	265	46	crim	FBgn0036198	68D3	NC12	N:C-dep
chr3L	11789932	11790221	0.88173215560119	11790070	197	55	Pi3K68D	FBgn0015278	68D6	NC12	NA
chr3L	11833465	11833760	0.99999051847286	11833662	326	77	CycA	FBgn0000404	68E1	NC12	NA
chr3L	11927203	11927789	1	11927527	673	50	byn	FBgn0011723	68E3	NC11	NA
chr3L	12081620	12082185	0.8586486605702	12081865	118	23	Sema-5c	FBgn0250876	68F2	NC13	NA
chr3L	12118162	12118470	0.99998507860385	12118331	265	49	ssp	FBgn0036248	68F4	NC11	NA
chr3L	12119907	12120184	0.96841502852327	12120095	204	60	CG11560	FBgn0036249	68F4	NC13	N:C-dep
chr3L	12125109	12125364	0.86000468658193	12125223	181	49	yps	FBgn0022959	68F4	NC13	NA
chr3L	12138361	12138640	0.96648494024949	12138528	188	55	l(3)neo18	FBgn0011455	68F5	NC13	NA
chr3L	12146398	12146658	0.99996745022176	12146555	320	52	Nrx-IV	FBgn0013997	68F6	NC12	N:C-dep
chr3L	12193676	12193830	0.99997480589779	12193747	338	35	thoc6	FBgn0036263	69A1	NC12	N:C-dep
chr3L	12266732	12267012	0.99966963214788	12266862	253	36	app	FBgn0260941	69A4	NC12	N:C-dep
chr3L	12267390	12267667	0.96349193736865	12267523	169	56	CG32100	FBgn0052100	69A4	NC13	NA
chr3L	12277560	12277747	0.99770289556501	12277698	195	70	CG10426	FBgn0036273	69A5	NC12	NA
chr3L	12399282	12399587	0.99825823097662	12399381	221	45	CG32104	FBgn0052104	69B4	NC12	N:C-dep
chr3L	12414745	12415079	0.99796047868799	12414838	199	57	CG32103	FBgn0052103	69B5	NC12	N:C-dep
chr3L	12467987	12468450	0.99742312940418	12468266	195	33	eyg	FBgn0000625	69C2	NC12	N:C-dep
chr3L	12484893	12485428	0.94385733140344	12485025	123	42	CG10663	FBgn0036287	69C2	NC13	NA
chr3L	12526699	12526864	0.95933556013471	12526782	189	61	eIF-2beta	FBgn0004926	69C4	NC13	NA
chr3L	12530096	12530337	0.99456376046652	12530155	230	56	nst	FBgn0036298	69C4	NC12	N:C-dep
chr3L	12533647	12533873	0.99714704048118	12533777	223	62	Tsf2	FBgn0036299	69C5	NC12	N:C-dep
chr3L	12572484	12572685	0.86099680487793	12572613	213	31	sowah	FBgn0036302	69C8	NC13	NA
chr3L	12609218	12609778	1	12609564	383	20	caup	FBgn0015919	69D1	NC11	NA
chr3L	12653050	12653528	0.93157433416537	12653385	162	44	CR43431	FBgn0263379	69D1	NC13	NA
chr3L	12693270	12693706	0.99999999995185	12693502	365	76	mirr	FBgn0014343	69D3	NC12	N:C-indep
chr3L	12734802	12735032	0.96215105467254	12734959	193	48	Ptp69D	FBgn0014007	69D6	NC13	NA
chr3L	12750024	12750283	0.99909537491335	12750125	260	38	CG10984 | Klc	FBgn0036305 | FBgn0010235	69E1	NC12	N:C-dep
chr3L	12805006	12805291	0.99999996461244	12805127	327	54	Atg1	FBgn0260945	69E4	NC11	NA
chr3L	12805735	12806080	0.99959210347226	12805941	227	50	Sap130	FBgn0262714	69E4	NC12	NA
chr3L	12850027	12850311	0.98349655502087	12850167	211	57	CG10948 | Wbp2	FBgn0036317 | FBgn0036318	69E6	NC12	NA
chr3L	13006614	13006877	0.90399238143691	13006779	171	28	CG11263	FBgn0036330	69F5	NC12	N:C-dep
chr3L	13022596	13022903	0.99963931410618	13022712	270	37	AdenoK	FBgn0036337	69F5	NC12	N:C-dep
chr3L	13023193	13023437	0.92125375893137	13023353	230	25	RpS12	FBgn0260441	69F5	NC13	NA
chr3L	13028735	13029040	0.99796084141531	13028954	199	45	CG17672	FBgn0083978	69F6	NC13	N:C-dep
chr3L	13036733	13036963	0.99976427560616	13036821	265	38	SRm160	FBgn0036340	69F6	NC12	N:C-dep
chr3L	13041625	13041939	0.99999979123735	13041790	367	52	RpS4	FBgn0011284	69F6	NC11	NA
chr3L	13113767	13114491	0.99999999999997	13114206	391	33	trn	FBgn0010452	70A1	NC11	NA
chr3L	13228495	13229294	0.99998700211814	13228584	209	62	caps	FBgn0023095	70A3	NC13	N:C-indep
chr3L	13377983	13379281	1	13378488	887	75	SNCF | CG14111	FBgn0036349 | FBgn0036350	70A7	NC11	NA
chr3L	13389938	13390214	0.96032551083567	13390107	254	53	Poc1	FBgn0036354	70A8	NC12	NA
chr3L	13450648	13450927	0.99584519849635	13450745	236	51	CG10738	FBgn0036368	70B1	NC12	N:C-dep
chr3L	13486647	13486969	0.99999216753752	13486798	298	58	Tgi	FBgn0036373	70B2	NC12	N:C-dep
chr3L	13502527	13502809	0.99999872126614	13502691	388	44	Spt20	FBgn0036374	70B3	NC12	N:C-indep
chr3L	13666692	13666990	0.99999999999731	13666918	392	68	bru-3	FBgn0264001	70C4	NC11	NA
chr3L	13803370	13803565	0.86745379580606	13803516	133	39	bru-3	FBgn0264001	70C4	NC13	NA
chr3L	13837270	13837912	1	13837644	814	78	CG43184	FBgn0262813	70C4	NC11	NA
chr3L	13866753	13867089	0.99959260124901	13867011	228	35	CG8745	FBgn0036381	70C5	NC12	N:C-dep
chr3L	13925206	13925815	1	13925454	514	32	Rgl	FBgn0026376	70C5	NC11	NA
chr3L	13929209	13929621	0.99999999999763	13929567	342	70	Gl	FBgn0001108	70C5	NC11	NA
chr3L	13964672	13964928	0.94839552014095	13964772	204	46	Meics	FBgn0025874	70C7	NC13	N:C-dep
chr3L	14031638	14031913	0.97763112027241	14031741	241	71	endos	FBgn0061515	70C15	NC12	NA
chr3L	14036931	14037184	0.86690728573326	14037037	221	47	Hsc70Cb	FBgn0026418	70C15	NC13	NA
chr3L	14051066	14051382	0.99993690296371	14051215	304	56	CG6833	FBgn0036405	70D1	NC12	N:C-dep
chr3L	14053102	14053409	0.99996626512278	14053229	257	50	CG32138	FBgn0267795	70D1	NC12	N:C-dep
chr3L	14071681	14071931	0.96355227992906	14071877	145	59	Pex1	FBgn0013563	70D1	NC13	NA
chr3L	14076806	14077224	0.99999999998858	14076896	301	34	btl	FBgn0005592	70D2	NC11	NA
chr3L	14177476	14177931	1	14177675	561	107	D	FBgn0000411	70D3	NC11	NA
chr3L	14190684	14191004	0.99999870567415	14190829	367	51	nuf	FBgn0013718	70D3	NC11	NA
chr3L	14205174	14205572	0.99009407730055	14205336	171	25	nuf	FBgn0013718	70D3	NC13	N:C-dep
chr3L	14274010	14274501	0.99999671511067	14274329	222	27	fz	FBgn0001085	70D4	NC12	N:C-dep
chr3L	14427146	14427772	0.98425702061817	14427436	171	21	bbg	FBgn0087007	70E1	NC13	NA
chr3L	14448397	14448801	0.99937869327396	14448704	202	28	bbg	FBgn0087007	70E1	NC12	N:C-dep
chr3L	14537420	14537788	0.9999997751501	14537591	267	39	Mpcp	FBgn0026409	70E1	NC11	NA
chr3L	14632410	14632837	0.99999986354499	14632633	267	42	dlp	FBgn0041604	70E5	NC12	N:C-indep
chr3L	14757813	14758329	0.99999999960252	14758175	386	62	Trl | CG42507	FBgn0013263 | FBgn0260233	70F4	NC12	N:C-dep
chr3L	14761873	14762139	0.99999999956447	14762006	499	50	CG9384	FBgn0036446	70F4	NC11	NA
chr3L	14789818	14790068	0.97776634642283	14789925	280	86	CG9425	FBgn0036451	70F6	NC13	N:C-indep
chr3L	14802074	14802322	0.99085600446978	14802241	272	73	NHP2	FBgn0029148	70F6	NC12	NA
chr3L	14944205	14944731	1	14944419	517	50	CG13465	FBgn0040809	71A2	NC11	NA
chr3L	14946001	14946419	1	14946230	811	56	BobA	FBgn0040487	71A2	NC11	NA
chr3L	14969120	14969670	0.99999999999013	14969248	515	82	Tom	FBgn0026320	71A3	NC11	NA
chr3L	14972295	14973245	1	14972546	804	169	Brd	FBgn0000216	71A4	NC11	NA
chr3L	14974935	14975501	1	14975121	580	88	Ocho	FBgn0040296	71A4	NC11	NA
chr3L	14986996	14987687	0.99999515854377	14987262	334	44	mnd	FBgn0002778	71A4	NC11	NA
chr3L	15043759	15044367	0.99999999998547	15044222	291	34	ind	FBgn0025776	71B2	NC11	NA
chr3L	15079352	15079733	0.99980027035344	15079516	263	45	cp309	FBgn0086690	71B4	NC12	N:C-dep
chr3L	15094679	15094952	0.92328475206268	15094806	219	63	CG6945 | cp309	FBgn0036476 | FBgn0086690	71B4	NC13	N:C-indep
chr3L	15125201	15125894	0.99895849450714	15125335	190	41	CG16959	FBgn0036481	71B5	NC12	N:C-dep
chr3L	15142525	15142931	0.93221356962527	15142613	152	65	Pdi	FBgn0014002	71B5	NC13	NA
chr3L	15144259	15144825	0.99989705901851	15144391	227	44	Pex3	FBgn0036484	71B5	NC12	N:C-dep
chr3L	15163529	15163793	0.83103832422442	15163667	148	38	CG7011	FBgn0036489	71B6	NC13	NA
chr3L	15235143	15235776	0.99999999766734	15235458	294	28	Tollo	FBgn0029114	71C1	NC11	NA
chr3L	15336432	15336953	0.99999999323828	15336643	255	40	Toll-6	FBgn0036494	71C2	NC12	N:C-indep
chr3L	15498832	15499123	0.97397166543279	15498930	221	57	CG7275	FBgn0036500	71D3	NC12	NA
chr3L	15508677	15509138	1	15509035	452	98	Z600	FBgn0004052	71D3	NC11	NA
chr3L	15516876	15517369	0.99999786217816	15517187	254	44	CG13454	FBgn0036503	71D4	NC11	NA
chr3L	15535210	15535512	0.98971828236756	15535367	242	19	CrebA	FBgn0004396	71E1	NC13	NA
chr3L	15553978	15554222	0.99997906136165	15554106	269	49	AGO2	FBgn0087035	71E1	NC12	N:C-dep
chr3L	15556799	15557190	0.9975181981406	15556986	74	0	AGO2	FBgn0087035	71E1	NC11	NA
chr3L	15565904	15566243	0.94748660547935	15566078	201	51	dop	FBgn0267390	71E1	NC12	NA
chr3L	15588748	15589028	0.99991494645399	15588883	311	27	RhoGAP71E	FBgn0036518	71E1	NC12	N:C-dep
chr3L	15619671	15619971	0.99998005510093	15619866	286	45	CG7372	FBgn0036522	71E3	NC12	N:C-dep
chr3L	15699681	15700110	0.9999999999921	15700026	315	51	comm2	FBgn0041160	71F1	NC11	NA
chr3L	15832330	15832532	0.88540998197971	15832459	162	43	CG12713	FBgn0036536	72A2	NC13	NA
chr3L	15952857	15953253	0.92813809943836	15953127	175	45	Pka-C3	FBgn0000489	72B2	NC13	N:C-dep
chr3L	15955042	15955285	0.99308108123391	15955110	243	73	GXIVsPLA2	FBgn0036545	72B2	NC12	N:C-dep
chr3L	15967792	15968041	0.89765900588487	15967946	229	64	l(3)72Ab	FBgn0263599	72C1	NC13	NA
chr3L	16011743	16012027	0.9999962140511	16011894	452	56	mib1	FBgn0263601	72C2	NC12	N:C-indep
chr3L	16022982	16023653	0.99999999998196	16023493	451	46	Notum	FBgn0044028	72C3	NC11	NA
chr3L	16034364	16034844	0.88240428100844	16034737	161	17	CG42538	FBgn0260646	72D1	NC13	N:C-dep
chr3L	16046699	16047139	0.99820374162539	16046921	240	37	Diap1	FBgn0260635	72D1	NC13	NA
chr3L	16048907	16049591	0.99999999999999	16049321	564	54	CR43951	FBgn0264602	72D1	NC11	NA
chr3L	16050989	16051461	0.99999072913453	16051128	327	45	Diap1	FBgn0260635	72D1	NC12	N:C-indep
chr3L	16051794	16052119	0.93541936371748	16051924	262	33	Mbs	FBgn0005536	72D1	NC13	NA
chr3L	16087368	16087683	0.99981223798446	16087558	359	41	Taspase1	FBgn0263602	72D4	NC12	N:C-indep
chr3L	16090361	16090644	0.99922462237327	16090449	330	78	ClC-c | CG5235	FBgn0036566 | FBgn0036565	72D5	NC12	N:C-dep
chr3L	16113943	16115321	1	16114154	842	131	Taf4	FBgn0010280	72D7	NC11	NA
chr3L	16129470	16129748	0.99965104033628	16129614	298	67	SsRbeta	FBgn0011016	72D9	NC12	N:C-indep
chr3L	16131527	16131751	0.83554429571305	16131652	174	41	Trs20	FBgn0266724	72D9	NC13	NA
chr3L	16228721	16228917	0.97303396999107	16228776	205	60	l(3)72Dn	FBgn0263605	72D10	NC13	N:C-dep
chr3L	16231942	16232183	0.85012556770916	16232086	208	41	PDCD-5 | MED10	FBgn0036580 | FBgn0036581	72D10	NC13	NA
chr3L	16351889	16352200	0.81981429912773	16351971	179	43	CG4933	FBgn0036615	72E2	NC13	NA
chr3L	16378463	16378767	0.99984539202205	16378618	324	46	roq	FBgn0036621	72E4	NC12	N:C-dep
chr3L	16381580	16381903	0.810810159129	16381681	182	61	CG4753	FBgn0036622	72E4	NC13	NA
chr3L	16408134	16408281	0.99999027916246	16408186	317	110	fax	FBgn0014163	72F1	NC12	NA
chr3L	16416745	16417259	0.99900058807869	16417052	215	50	CG4573	FBgn0036629	72F1	NC11	NA
chr3L	16584174	16584443	0.98653370336596	16584294	250	54	CG4169	FBgn0250814	73A10	NC12	NA
chr3L	16615422	16615682	0.9604474652136	16615512	205	58	Mo25	FBgn0017572	73B1	NC13	NA
chr3L	16647742	16648173	0.99999999997751	16648024	380	30	Abl	FBgn0000017	73B4	NC11	NA
chr3L	16673448	16673766	0.84324361641167	16673570	153	41	zetaCOP	FBgn0040512	73B6	NC13	NA
chr3L	16711555	16711804	0.99999964944805	16711755	339	53	Lasp | CG43954	FBgn0063485 | FBgn0264605	73C1	NC11	NA
chr3L	16713525	16713817	0.97842403943732	16713613	198	42	Dab	FBgn0000414	73C1	NC13	N:C-dep
chr3L	16730740	16731028	0.99625899953335	16730887	253	38	Dbp73D	FBgn0004556	73C1	NC12	N:C-indep
chr3L	16765902	16766215	0.99621365783911	16766118	260	66	Nrt	FBgn0004108	73C3	NC13	N:C-dep
chr3L	16772863	16773768	1	16773279	672	172	Nrt	FBgn0004108	73C3	NC11	NA
chr3L	16808272	16808533	0.9999762030631	16808395	402	45	nudC	FBgn0021768	73C5	NC11	NA
chr3L	16812007	16812376	0.97981484747383	16812126	207	27	CG13024	FBgn0036665	73D1	NC13	N:C-indep
chr3L	16845295	16845555	0.98262360375708	16845369	207	58	CG9715	FBgn0036668	73D1	NC13	N:C-dep
chr3L	16853618	16853878	0.99998425156516	16853752	314	48	sina	FBgn0003410	73D2	NC12	N:C-indep
chr3L	16861087	16861387	0.97827967916543	16861249	183	49	CG13029	FBgn0036670	73D3	NC13	N:C-dep
chr3L	16862425	16862683	0.85155748733047	16862538	151	49	Rh4	FBgn0003250	73D3	NC13	NA
chr3L	16890783	16891448	0.99995535343829	16891221	205	28	Lmpt	FBgn0261565	73D3	NC12	N:C-indep
chr3L	16955245	16955548	0.99989512952297	16955465	255	24	Nc73EF	FBgn0010352	73E1	NC12	N:C-dep
chr3L	16957079	16957434	0.91732247516819	16957240	143	46	Nc73EF	FBgn0010352	73E1	NC13	N:C-dep
chr3L	17012454	17012775	0.83891153447587	17012657	159	51	CG3764	FBgn0036684	73E4	NC13	NA
chr3L	17015929	17016219	0.99951144810717	17016082	258	54	CG6664	FBgn0036685	73E4	NC12	N:C-dep
chr3L	17042702	17043000	0.97712899961866	17042831	229	60	Papst2	FBgn0036695	73E5	NC12	NA
chr3L	17044931	17045230	0.93918558074468	17045116	165	58	CG14057	FBgn0036696	73E5	NC12	NA
chr3L	17055464	17055679	0.86898490360221	17055599	183	38	CG7724	FBgn0036698	73E5	NC13	NA
chr3L	17245671	17246066	0.90430721720903	17245846	164	33	CR43870	FBgn0264462	74A2	NC13	NA
chr3L	17339221	17339511	0.92611898464953	17339404	190	47	CG6479	FBgn0036710	74A5	NC13	NA
chr3L	17349478	17349985	0.97428736193187	17349886	155	46	Mip	FBgn0036713	74A5	NC12	NA
chr3L	17352865	17353191	0.99996972526819	17353047	297	45	CG7692	FBgn0036714	74A5	NC11	NA
chr3L	17379360	17379860	0.99998152797949	17379544	234	55	Cad74A	FBgn0036715	74A6	NC12	N:C-dep
chr3L	17465889	17466150	0.91859994289339	17465972	177	45	CG7603	FBgn0036726	74C3	NC12	NA
chr3L	17469911	17470494	0.96514964665477	17470397	173	24	CG7589	FBgn0036727	74C3	NC12	NA
chr3L	17474845	17475130	0.82381416328386	17475054	166	30	CG7580	FBgn0036728	74C3	NC13	NA
chr3L	17514140	17514450	0.96030439525383	17514344	147	72	CG7564	FBgn0036734	74D2	NC13	NA
chr3L	17621666	17621980	0.99751125949114	17621829	235	41	CG7510 | Vps60	FBgn0036741 | FBgn0036740	74E2	NC12	N:C-dep
chr3L	17644963	17645291	0.99999999631379	17645058	362	84	Pep	FBgn0004401	74E4	NC12	N:C-indep
chr3L	17654193	17654450	0.99717561966656	17654318	238	52	Krn | Ndfip	FBgn0052179 | FBgn0052177	74E4	NC13	N:C-dep
chr3L	17669219	17669474	0.99999200442222	17669298	378	60	Crtc	FBgn0036746	74E5	NC11	NA
chr3L	17791137	17791620	0.96680764798076	17791302	147	20	CG42815	FBgn0261997	75A2	NC13	NA
chr3L	17802195	17802535	0.99999980724645	17802382	291	28	NUCB1	FBgn0052190	75A2	NC11	NA
chr3L	17846500	17846757	0.99999999996164	17846575	413	63	MED19	FBgn0036761	75A4	NC11	NA
chr3L	17971382	17971792	0.99618222909752	17971614	175	47	Eip75B	FBgn0000568	75B6	NC11	NA
chr3L	17999235	17999811	0.99830183211559	17999674	161	45	Eip75B	FBgn0000568	75B6	NC13	N:C-dep
chr3L	18064362	18065253	0.97489572051754	18064891	124	18	Eip75B	FBgn0000568	75B6	NC13	N:C-indep
chr3L	18131908	18132452	0.99579180753967	18132136	185	55	Cyp312a1	FBgn0036778	75B11	NC12	NA
chr3L	18138953	18139744	1	18139340	613	41	gk	FBgn0020300	75B11	NC11	NA
chr3L	18398395	18398993	0.99854086591828	18398514	172	52	rpr	FBgn0011706	75C6	NC13	N:C-indep
chr3L	18439872	18440373	0.99999999983706	18439997	293	46	skl	FBgn0036786	75C6	NC11	NA
chr3L	18502428	18502921	0.94711123104002	18502872	114	25	AstC-R2	FBgn0036789	75D1	NC12	N:C-dep
chr3L	18588183	18589057	1	18588772	735	84	CG7271	FBgn0036791	75D2	NC11	NA
chr3L	18593474	18594051	1	18593933	647	0	term	FBgn0003683	75D3	NC11	NA
chr3L	18673142	18673381	0.99943858072763	18673210	236	50	Capr	FBgn0042134	75D6	NC12	N:C-dep
chr3L	18744028	18744542	1	18744493	463	116	CG6885	FBgn0036810	75D8	NC11	NA
chr3L	18748557	18748846	0.99966558087601	18748696	274	62	Atg3	FBgn0036813	75D8	NC12	N:C-dep
chr3L	18820656	18820901	0.96365179998192	18820786	190	36	CG14073	FBgn0036814	75E1	NC13	NA
chr3L	18821086	18822200	0.9130298917465	18821458	109	36	HipHop	FBgn0036815	75E1	NC13	NA
chr3L	18822557	18822792	0.99404277148167	18822614	157	28	Cat	FBgn0000261	75E1	NC13	N:C-dep
chr3L	18840462	18840830	0.99982316428703	18840617	226	41	Indy	FBgn0036816	75E2	NC13	N:C-indep
chr3L	18866106	18866333	0.91957879593936	18866177	186	60	CG14074	FBgn0036818	75E2	NC13	NA
chr3L	18896224	18896567	0.90414410880764	18896398	127	57	snoRNA:Psi28S-2566	FBgn0086661	75E4	NC13	N:C-indep
chr3L	19100255	19100510	0.893010675252	19100381	158	36	Gem2	FBgn0036850	75F7	NC13	NA
chr3L	19170540	19170869	0.9996154787469	19170727	216	30	fz2	FBgn0016797	76A3	NC13	N:C-indep
chr3L	19260600	19260869	0.95663031659322	19260739	203	47	nes	FBgn0026630	76A3	NC13	N:C-indep
chr3L	19264313	19264581	0.99687550631886	19264444	171	66	CG9666	FBgn0036856	76A3	NC12	N:C-dep
chr3L	19445721	19446413	0.92938864363083	19446211	111	42	CG33062	FBgn0053062	76B3	NC13	N:C-indep
chr3L	19598665	19598925	0.9980366173058	19598839	299	70	ash1	FBgn0005386	76B9	NC12	NA
chr3L	19633014	19633528	0.91876662803441	19633258	143	27	wnd	FBgn0036896	76B9	NC12	NA
chr3L	19642730	19642981	0.86534494704543	19642849	156	47	CG8786	FBgn0036897	76B11	NC13	NA
chr3L	19663608	19664031	1	19663799	427	46	tey	FBgn0036899	76C1	NC11	NA
chr3L	19687292	19687632	0.99987393996305	19687445	263	40	Gbeta76C | CG8765	FBgn0004623 | FBgn0036900	76C1	NC12	N:C-dep
chr3L	19793434	19793862	0.9999999191692	19793658	295	50	CG42637 | Gyc76C	FBgn0261360 | FBgn0266136	76C5	NC11	NA
chr3L	19807173	19807413	0.99999709373918	19807250	260	56	Kap-alpha1 | CG14104	FBgn0024889 | FBgn0040786	76C6	NC11	NA
chr3L	19818084	19818267	0.91201240652014	19818173	276	72	Deaf1	FBgn0013799	76D1	NC13	NA
chr3L	19909349	19909594	0.99911032751511	19909483	333	67	Su(Tpl) | CR43889	FBgn0014037 | FBgn0264481	76D4	NC12	N:C-dep
chr3L	19914954	19915205	0.99187293291228	19915036	309	39	Rpn1	FBgn0028695	76D4	NC12	N:C-dep
chr3L	19923613	19923814	0.99759672696554	19923705	335	63	CG7770	FBgn0036918	76D4	NC12	N:C-dep
chr3L	19924803	19925036	0.99697913019657	19924906	210	40	Grasp65	FBgn0036919	76D5	NC11	NA
chr3L	19928080	19928563	0.99999859284776	19928472	325	67	CG8004	FBgn0036920	76D5	NC11	NA
chr3L	19939165	19939445	0.96172586725653	19939277	188	20	Ac76E	FBgn0004852	76D6	NC12	NA
chr3L	19991779	19992044	0.99999994788706	19991952	211	38	CG7646 | Nca	FBgn0036926 | FBgn0013303	76D8	NC11	NA
chr3L	20002581	20002865	0.91570366668091	20002769	179	36	CG7668	FBgn0036929	76E1	NC13	NA
chr3L	20006253	20006606	0.99999999226458	20006430	338	68	kug	FBgn0261574	76E1	NC11	NA
chr3L	20226289	20226538	0.83321862852018	20226438	196	43	Su(var)3-3	FBgn0260397	77A3	NC12	NA
chr3L	20241423	20241707	0.9397403152011	20241601	201	62	CG6951 | Clc	FBgn0036959 | FBgn0024814	77A3	NC13	NA
chr3L	20294919	20295742	0.99999999999544	20295345	339	56	gogo	FBgn0052227	77B1	NC11	NA
chr3L	20296872	20297158	0.91683498462624	20297022	199	56	FRG1	FBgn0036964	77B1	NC12	NA
chr3L	20309875	20310191	0.99986069467068	20309981	227	51	polo	FBgn0003124	77B2	NC12	NA
chr3L	20313501	20313808	0.99920286354424	20313640	298	45	alphaSnap	FBgn0250791	77B3	NC12	N:C-dep
chr3L	20348199	20348430	0.99482305551704	20348370	229	47	eRF1	FBgn0036974	77B4	NC12	N:C-dep
chr3L	20356726	20356950	0.99704589269959	20356806	189	42	kin17	FBgn0024887	77B5	NC12	N:C-dep
chr3L	20376148	20376407	0.99060805032858	20376221	211	74	RhoBTB	FBgn0036980	77B6	NC13	NA
chr3L	20401479	20401959	1	20401689	642	110	trbl	FBgn0028978	77C1	NC11	NA
chr3L	20436121	20436378	0.94535690942957	20436238	267	42	CG5872 | mRpL15	FBgn0036991 | FBgn0036990	77C3	NC13	NA
chr3L	20473235	20473541	0.99999702939387	20473449	308	68	CG32428	FBgn0052428	77C4	NC12	N:C-dep
chr3L	20474808	20475077	0.83748739561084	20474935	170	48	isoQC	FBgn0036999	77C4	NC13	NA
chr3L	20517104	20517958	1	20517594	718	79	CG5059	FBgn0037007	77C6	NC11	NA
chr3L	20519360	20519635	0.99635095429497	20519451	262	64	CG5059	FBgn0037007	77C6	NC12	N:C-dep
chr3L	20526102	20526406	0.99832237417844	20526212	246	66	CG4825	FBgn0037010	77C7	NC12	N:C-indep
chr3L	20694541	20694962	0.99999997720167	20694621	302	94	kni	FBgn0001320	77E3	NC11	NA
chr3L	20777904	20778488	0.93796126216911	20778124	145	69	Pex16	FBgn0037019	77E6	NC11	NA
chr3L	20792680	20793076	0.9003633820634	20792900	157	27	Six4	FBgn0027364	77E6	NC13	NA
chr3L	20809155	20809514	0.96898836557824	20809295	189	55	CG3634	FBgn0037026	77E8	NC13	N:C-indep
chr3L	20841546	20841829	0.97455961080532	20841639	246	55	CSN3	FBgn0027055	77F1	NC12	N:C-dep
chr3L	21026106	21026614	0.99999999208919	21026500	346	70	skd	FBgn0003415	78A2	NC12	N:C-dep
chr3L	21027843	21028052	0.99999676408799	21027970	339	64	CG10585	FBgn0037044	78A2	NC11	NA
chr3L	21031052	21031510	0.82283581257633	21031390	152	38	CG10584	FBgn0037045	78A5	NC13	NA
chr3L	21031738	21031992	0.93264971815586	21031827	247	54	Sin	FBgn0028402	78A5	NC12	NA
chr3L	21034392	21034720	0.99976213145961	21034545	296	60	siz	FBgn0026179	78A5	NC12	N:C-indep
chr3L	21067251	21068129	1	21067824	487	59	siz	FBgn0026179	78A5	NC11	NA
chr3L	21131535	21131783	0.99001055749562	21131705	253	52	CG10566	FBgn0037050	78B2	NC13	N:C-dep
chr3L	21135988	21136335	0.99999993275988	21136130	358	51	CG10565	FBgn0037051	78B3	NC11	NA
chr3L	21145675	21146663	1	21146130	631	76	Ac78C	FBgn0024150	78C1	NC11	NA
chr3L	21175680	21175913	0.99954126596997	21175821	190	49	chb	FBgn0021760	78C1	NC13	N:C-indep
chr3L	21177811	21178362	0.99999583413952	21178176	231	61	chb	FBgn0021760	78C1	NC11	NA
chr3L	21216777	21217064	0.9491763499992	21216875	165	39	Ilk | CG12975	FBgn0028427 | FBgn0037061	78C2	NC13	NA
chr3L	21285957	21286257	0.99998812844518	21286049	303	53	pzg | CG12974	FBgn0259785 | FBgn0037065	78C5	NC12	N:C-dep
chr3L	21298406	21299125	0.99999999817098	21298987	261	47	CG43702	FBgn0263841	78C6	NC11	NA
chr3L	21317969	21318251	0.99978306651531	21318057	297	44	Pc	FBgn0003042	78C7	NC12	N:C-indep
chr3L	21476362	21476753	0.99882522650674	21476671	247	56	croc	FBgn0014143	78D3	NC13	N:C-indep
chr3L	21490435	21491172	1	21490745	509	130	Neu2	FBgn0037085	78D4	NC11	NA
chr3L	21497395	21497668	0.95426784694212	21497545	220	37	Hr78 | CR43933	FBgn0015239 | FBgn0264554	78D4	NC12	NA
chr3L	21507203	21507767	0.99378068535027	21507579	227	61	Glg1	FBgn0264561	78D4	NC12	NA
chr3L	21523103	21523290	0.93400264125684	21523195	203	72	CG7611	FBgn0037094	78D5	NC13	NA
chr3L	21533513	21533982	0.93084073557763	21533696	179	94	Mkrn1	FBgn0029152	78D5	NC13	NA
chr3L	21574368	21574699	0.99404244118694	21574529	232	37	CG32441	FBgn0052441	78D7	NC13	N:C-dep
chr3L	21597982	21598933	0.99998930221427	21598474	204	51	TfAP-2	FBgn0261953	78D7	NC12	N:C-dep
chr3L	21635204	21635696	0.98038327178821	21635550	124	29	ORMDL	FBgn0037110	78E1	NC12	N:C-indep
chr3L	21640801	21641147	0.90139709282704	21640938	174	51	Atox1	FBgn0052446	78E2	NC12	NA
chr3L	21728808	21729064	0.99958385064921	21728964	187	64	Rpb8 | CG11247	FBgn0037121 | FBgn0037120	78E5	NC12	N:C-dep
chr3L	21808506	21808936	0.99830802175597	21808711	165	57	eg	FBgn0000560	78F2	NC13	N:C-dep
chr3L	21821743	21822112	0.94617192040833	21821963	157	63	CycH	FBgn0022936	78F3	NC13	NA
chr3L	21824781	21825143	0.99995581201344	21824963	239	30	CG7414	FBgn0037135	78F3	NC12	N:C-indep
chr3L	21832640	21832905	0.99996920111357	21832769	296	64	Nopp140	FBgn0037137	78F4	NC11	NA
chr3L	21879298	21879791	0.99999999976654	21879527	353	34	mub	FBgn0262737	78F4	NC11	NA
chr3L	22065622	22066305	1	22066126	711	181	CG14561	FBgn0037149	79B2	NC11	NA
chr3L	22071770	22072060	0.98876393010751	22071907	239	53	CG7139	FBgn0027532	79B2	NC13	N:C-indep
chr3L	22075969	22076216	0.9752784640227	22076143	212	69	RpLP0	FBgn0000100	79B2	NC13	N:C-dep
chr3L	22265976	22266821	0.90987094465863	22266732	145	29	CG11523	FBgn0037156	79D3	NC13	N:C-dep
chr3L	22288551	22288823	0.9824915047046	22288702	255	56	Aats-ile	FBgn0027086	79D4	NC12	NA
chr3L	22407313	22408206	0.99999980500133	22408028	295	51	Ten-m | CR45962	FBgn0004449 | FBgn0267624	79E3	NC12	N:C-dep
chr3L	22460640	22461587	0.99473009430347	22461193	182	40	laza	FBgn0037163	79E4	NC12	N:C-dep
chr3L	22717181	22717484	0.98947619742746	22717322	188	51	ArfGAP3	FBgn0037182	79F6	NC13	N:C-dep
chr3L	22724224	22724973	0.99999999987235	22724584	270	43	mael	FBgn0016034	80A1	NC11	NA
chr3L	22741616	22741910	0.98985986762017	22741792	221	54	CG7369	FBgn0037188	80A1	NC13	N:C-indep
chr3L	22749155	22749552	0.99942907670245	22749436	182	30	SPoCk	FBgn0052451	80A1	NC13	N:C-dep
chr3L	22773367	22773689	0.9999974779308	22773494	270	53	SPoCk	FBgn0052451	80A1	NC12	N:C-indep
chr3L	22863644	22863957	0.99883548151746	22863813	245	26	CG33169	FBgn0053169	80B1	NC12	NA
chr3L	22869308	22869598	0.89483156906165	22869393	151	51	snoRNA:Me28S-G764	FBgn0020518	80B1	NC13	NA
chr3L	22872000	22872323	0.99999356277262	22872170	284	49	CG11109 | Arf79F	FBgn0037200 | FBgn0010348	80B1	NC12	N:C-dep
chr3L	22878097	22878391	0.99999916754108	22878189	315	42	Chro	FBgn0044324	80B2	NC12	N:C-dep
chr3L	22878930	22879192	0.98791611173878	22879068	217	58	Ssl1 | Chro	FBgn0037202 | FBgn0044324	80B2	NC12	NA
chr3L	22945393	22945787	0.97190447176803	22945524	138	55	Mes2	FBgn0037207	80C1	NC13	N:C-dep
chr3L	22998040	22998677	0.82259416868612	22998354	96	25	nrm	FBgn0262509	80C2	NC13	NA
chr3L	23125786	23126094	0.89342774191078	23126026	111	32	CG33217	FBgn0053217	80D2	NC13	NA
chr3L	24028172	24028630	0.9909001521801	24028480	146	22	CG40045	FBgn0058045		NC13	N:C-dep
chr3L	24537146	24537504	0.99502752499967	24537373	128	28	mRpS5	FBgn0044510		NC13	N:C-dep
chr3L	24723643	24724332	0.99999999999924	24723966	298	17	scro	FBgn0028993		NC11	NA
chr3L	24976103	24976379	0.99983841944864	24976191	92	36	CG40002	FBgn0058002		NC12	N:C-dep
chr3L	26014041	26014492	0.99997072597821	26014194	157	21	CG40178	FBgn0058178		NC12	N:C-dep
chr3L	27136351	27136646	0.8311321459614	27136475	145	24	vtd	FBgn0260987		NC13	NA
chr3R	4130394	4130881	0.99643639671575	4130460	115	34	Gfat1	FBgn0027341		NC11	NA
chr3R	4174257	4174800	1	4174501	660	145	CG12581	FBgn0037213		NC11	NA
chr3R	4220802	4221074	0.97405128164045	4220999	236	61	aux	FBgn0037218	82A1	NC12	NA
chr3R	4232221	4232581	0.99800422529128	4232426	217	53	CG14641	FBgn0037220	82A1	NC12	N:C-dep
chr3R	4311356	4311902	0.99999999894155	4311761	296	100	CG9791	FBgn0037232	82A3	NC12	N:C-indep
chr3R	4319528	4319821	0.99399476055791	4319674	248	41	CG9795	FBgn0037234	82A3	NC12	N:C-dep
chr3R	4334001	4334342	0.99747295667807	4334133	238	49	CG9776	FBgn0027866	82A4	NC12	N:C-dep
chr3R	4337656	4337899	0.99791626502313	4337752	240	58	CG1103	FBgn0037235	82A4	NC12	N:C-dep
chr3R	4346575	4347157	1	4346760	538	75	hkb	FBgn0261434	82A4	NC11	NA
chr3R	4381188	4381443	0.97922295638124	4381302	230	52	Cont	FBgn0037240	82A5	NC12	N:C-dep
chr3R	4429207	4429528	0.99987110504088	4429384	319	36	srl	FBgn0037248	82B1	NC12	N:C-dep
chr3R	4433783	4434050	0.99999999717961	4433972	415	98	CG1074 | eIF3-S10	FBgn0037250 | FBgn0037249	82B1	NC12	N:C-indep
chr3R	4437279	4437723	0.98100959450955	4437405	174	59	CG14650	FBgn0037252	82B1	NC12	N:C-indep
chr3R	4452194	4453095	0.99992589802727	4452651	209	36	CR43629	FBgn0263620	82B2	NC11	NA
chr3R	4453335	4453685	0.99999456087844	4453428	252	76	CG31522	FBgn0051522	82B2	NC12	N:C-dep
chr3R	4471145	4471966	0.99999999955847	4471490	314	59	CG31523	FBgn0051523	82B3	NC11	NA
chr3R	4659396	4659716	0.99999911175325	4659576	323	55	CG43427	FBgn0263346	82D1	NC12	N:C-dep
chr3R	4714100	4714366	0.99702721168449	4714244	175	49	CG9769	FBgn0037270	82D2	NC12	N:C-dep
chr3R	4739530	4739984	0.99837889078651	4739705	160	17	tacc	FBgn0026620	82D2	NC13	N:C-dep
chr3R	4748935	4749201	0.98885921799771	4749105	194	64	tacc	FBgn0026620	82D2	NC12	N:C-dep
chr3R	4775437	4775760	0.99990964870655	4775635	199	47	atms	FBgn0010750	82D3	NC11	NA
chr3R	4811997	4812331	0.99010703931476	4812135	235	37	Hus1-like | ctrip	FBgn0026417 | FBgn0260794	82D6	NC12	N:C-dep
chr3R	4821345	4821624	0.86115666766935	4821493	179	41	CG14657	FBgn0037282	82D6	NC13	NA
chr3R	4852318	4853029	1	4852594	546	39	opa	FBgn0003002	82D8	NC11	NA
chr3R	4948071	4948270	0.99999999011058	4948166	319	61	snRNA:U1:82Eb	FBgn0004183	82E3	NC11	NA
chr3R	4952592	4952892	0.9953154327081	4952739	226	34	Ubc6	FBgn0004436	82E4	NC12	N:C-dep
chr3R	4955128	4955770	0.83165294441901	4955641	115	55	CG14661	FBgn0037288	82E4	NC12	NA
chr3R	5086934	5087540	1	5087264	518	79	corto	FBgn0010313	82E7	NC11	NA
chr3R	5195034	5195328	0.90785532450114	5195172	128	54	snRNA:U4atac:82E	FBgn0263018	82F4	NC12	NA
chr3R	5217334	5217628	0.99999927644813	5217522	333	42	cno	FBgn0259212	82F6	NC11	NA
chr3R	5232114	5232389	0.99998125567189	5232265	306	66	Kat60	FBgn0040208	82F6	NC12	N:C-indep
chr3R	5251625	5251901	0.99931708324242	5251788	257	56	CG12163	FBgn0260462	82F7	NC12	N:C-dep
chr3R	5264765	5265110	0.94272564303966	5264940	167	51	Hph	FBgn0264785	82F7	NC13	N:C-dep
chr3R	5297326	5297689	0.8563181100017	5297567	134	31	mtd	FBgn0013576	82F10	NC13	NA
chr3R	5358071	5358365	0.98620151009602	5358238	196	44	Prosbeta7	FBgn0250746	82F11	NC13	NA
chr3R	5368179	5368499	0.99999976136135	5368334	279	78	Cerk | CR44103	FBgn0037315 | FBgn0264912	83A1	NC13	NA
chr3R	5393778	5394893	0.99999307226027	5393941	214	38	CG1172	FBgn0264712	83A1	NC11	NA
chr3R	5464565	5464934	0.97696536794891	5464768	154	53	PEK	FBgn0037327	83A4	NC13	NA
chr3R	5470821	5471087	0.91457818835496	5470965	147	51	Snr1	FBgn0011715	83A4	NC13	NA
chr3R	5474284	5474808	0.83273254047241	5474472	109	60	Hdac3 | CG45100	FBgn0025825 | FBgn0266539	83A4	NC13	NA
chr3R	5483758	5484084	0.99895406394963	5483984	198	37	ksr	FBgn0015402	83A5	NC12	N:C-dep
chr3R	5485468	5485705	0.81990353157281	5485585	124	52	CG31550	FBgn0051550	83A5	NC13	NA
chr3R	5516991	5517398	0.99979862862946	5517195	175	66	Itp-r83A	FBgn0010051	83A7	NC12	N:C-dep
chr3R	5547722	5547960	0.92854707873295	5547827	173	47	CG2519	FBgn0037336	83B1	NC13	N:C-dep
chr3R	5591622	5591899	0.99997888412472	5591764	280	71	Vha26	FBgn0015324	83B4	NC12	N:C-indep
chr3R	5601041	5601283	0.99999753973782	5601188	437	73	kra	FBgn0250753	83B4	NC12	N:C-indep
chr3R	5613274	5613465	0.93928006441714	5613373	200	75	Atu	FBgn0019637	83B6	NC13	N:C-dep
chr3R	5624828	5625495	1	5625071	684	103	snoRNA:Me28S-U2134b	FBgn0260002	83B6	NC11	NA
chr3R	5648659	5648903	0.99659864659637	5648818	321	65	MTA1-like	FBgn0027951	83B7	NC12	NA
chr3R	5659738	5660082	0.99480501070853	5659981	233	64	CG2182	FBgn0037360	83B8	NC12	N:C-dep
chr3R	5669253	5669510	0.86489836764279	5669363	225	58	Xe7	FBgn0010772	83B8	NC13	NA
chr3R	5685372	5685659	0.97480592034193	5685485	226	41	Rab23	FBgn0037364	83B9	NC13	NA
chr3R	5736589	5736933	0.99708209518221	5736743	190	47	CG1236	FBgn0037370	83C1	NC12	N:C-dep
chr3R	5742379	5742655	0.9988982314006	5742555	221	72	Madm | Sym	FBgn0027497 | FBgn0037371	83C2	NC12	N:C-indep
chr3R	5754700	5754910	0.85758798540554	5754859	167	49	CG2091	FBgn0037372	83C2	NC13	NA
chr3R	5779152	5779440	0.90740450760576	5779341	162	52	jagn	FBgn0037374	83C3	NC13	NA
chr3R	5782730	5783401	0.9993345258206	5783141	159	44	kat-60L1	FBgn0037375	83C3	NC11	NA
chr3R	5794627	5794927	0.98635435884666	5794742	176	61	CG10979	FBgn0037379	83C4	NC12	N:C-dep
chr3R	5862337	5862628	0.90601581522335	5862496	149	25	CG2017	FBgn0037391	83C6	NC13	NA
chr3R	6008460	6008791	1	6008648	503	68	Rm62	FBgn0003261	83D2	NC11	NA
chr3R	6100908	6101312	0.99999999999987	6101106	359	42	Gasp	FBgn0026077	83D4	NC11	NA
chr3R	6315041	6315585	0.98083530409715	6315364	143	31	Osi17	FBgn0037427	83E2	NC12	NA
chr3R	6330190	6330349	0.96095951680871	6330244	141	60	Osi18	FBgn0037428	83E4	NC11	NA
chr3R	6368775	6369009	0.98038781239759	6368955	200	67	CG10286	FBgn0037439	83E4	NC13	N:C-indep
chr3R	6382797	6383085	0.99493595115942	6382952	242	52	godzilla	FBgn0037442	83E5	NC12	N:C-dep
chr3R	6405827	6406119	0.99999999957546	6405931	369	74	Dmtn	FBgn0037443	83E6	NC13	NA
chr3R	6646653	6647035	0.99978885880078	6646944	192	34	Taf1	FBgn0010355	84A1	NC12	N:C-dep
chr3R	6657370	6657591	0.99989546895403	6657475	238	64	CG1307	FBgn0026566	84A1	NC13	N:C-indep
chr3R	6660092	6660367	0.99991241432267	6660150	260	45	agt	FBgn0024912	84A1	NC12	N:C-dep
chr3R	6678548	6678903	0.99999960477885	6678678	247	47	lab	FBgn0002522	84A1	NC12	N:C-dep
chr3R	6754001	6755180	1	6754331	512	104	zen	FBgn0004053	84A5	NC11	NA
chr3R	6762047	6762838	0.99999690743027	6762392	254	42	Ama | CR45593	FBgn0000071 | FBgn0267153	84A5	NC12	N:C-dep
chr3R	6791451	6792078	0.99998930413273	6791667	228	18	Dfd	FBgn0000439	84A5	NC13	N:C-indep
chr3R	6816063	6816811	0.99976265631112	6816406	190	57	CR42651	FBgn0261503	84A5	NC13	N:C-indep
chr3R	6863466	6864962	1	6864056	655	137	ftz	FBgn0001077	84A6	NC11	NA
chr3R	6932669	6933171	0.99998491360588	6932995	191	28	Antp	FBgn0260642	84B2	NC12	N:C-dep
chr3R	7086319	7086797	0.99999999999705	7086599	418	65	alphaTub84B	FBgn0003884	84B2	NC11	NA
chr3R	7086594	7086785	0.93233409979216	7086714	227	88	alphaTub84B	FBgn0003884	84B2	NC11	NA
chr3R	7108211	7108854	0.99999984532043	7108548	315	62	Alh	FBgn0261238	84C3	NC12	N:C-indep
chr3R	7123738	7124095	0.99999959420978	7123950	410	32	Alh	FBgn0261238	84C3	NC12	N:C-indep
chr3R	7162740	7163184	0.99998380639217	7162821	172	47	sas | CR45909	FBgn0002306 | FBgn0267569	84C8	NC12	N:C-dep
chr3R	7473626	7473943	0.99999656304976	7473867	285	60	CG1142	FBgn0037504	84D8	NC12	N:C-dep
chr3R	7474493	7475231	1	7474791	564	53	snRNA:7SK	FBgn0065099	84D8	NC11	NA
chr3R	7530233	7530552	0.99999365524973	7530369	321	55	Rtnl2	FBgn0015831	84D9	NC12	N:C-indep
chr3R	7548572	7549676	0.99149259403176	7549522	116	23	alpha-Est1	FBgn0015568	84D9	NC13	NA
chr3R	7810144	7810697	0.99776853883162	7810503	145	40	sgll	FBgn0051472	84E1	NC12	N:C-dep
chr3R	7911466	7911995	0.9999999717094	7911801	279	49	Prat	FBgn0004901	84E5	NC12	N:C-indep
chr3R	7920235	7920607	0.99939868664142	7920406	243	59	lds | CG10445	FBgn0002542 | FBgn0037531	84E5	NC12	N:C-dep
chr3R	7921209	7921948	0.99835335797636	7921598	171	74	scaRNA:MeU2-C41	FBgn0261453	84E5	NC11	NA
chr3R	7977067	7977999	0.99039296482082	7977921	150	44	CD98hc	FBgn0037533	84E6	NC12	N:C-dep
chr3R	7978347	7978978	1	7978665	462	62	Os-C | CD98hc	FBgn0010401 | FBgn0037533	84E6	NC11	NA
chr3R	8009251	8009518	0.88093336505035	8009371	137	60	CG3223	FBgn0037538	84E8	NC13	NA
chr3R	8181414	8181874	1	8181601	531	39	grn	FBgn0001138	84F1	NC11	NA
chr3R	8217865	8218076	0.86995212592927	8217977	158	45	CG7800	FBgn0037552	84F4	NC13	N:C-dep
chr3R	8233326	8233569	0.99923661930268	8233506	301	51	DNApol-iota	FBgn0037554	84F4	NC12	N:C-indep
chr3R	8240434	8240712	0.99872916248961	8240546	285	20	Ada2b	FBgn0037555	84F5	NC12	NA
chr3R	8269832	8270079	0.94071737398277	8269984	210	55	CG9630	FBgn0037561	84F6	NC13	NA
chr3R	8277787	8278379	1	8278001	563	126	ato	FBgn0010433	84F6	NC11	NA
chr3R	8305241	8305561	0.99962686259022	8305383	288	60	Sgt1	FBgn0265101	84F10	NC12	N:C-dep
chr3R	8333565	8334254	0.87886510936602	8334065	133	20	Poxm	FBgn0003129	84F12	NC13	NA
chr3R	8349728	8350027	0.99027982852852	8349802	213	45	Atg13	FBgn0261108	84F13	NC13	N:C-dep
chr3R	8356818	8357111	0.99595697565581	8356924	198	36	stck	FBgn0020249	84F15	NC12	N:C-dep
chr3R	8517749	8518037	0.89690054965372	8517835	164	36	CG11737	FBgn0037592	85A2	NC12	NA
chr3R	8563980	8564234	0.81644350917984	8564169	121	46	Cenp-C	FBgn0266916	85A3	NC13	NA
chr3R	8660394	8660713	0.99999993612323	8660517	391	43	bel	FBgn0263231	85A5	NC11	NA
chr3R	8669392	8669781	0.97701227585482	8669573	199	53	CG8036	FBgn0037607	85A5	NC13	N:C-indep
chr3R	8694582	8695260	1	8694650	569	161	hb	FBgn0001180	85A5	NC11	NA
chr3R	8716188	8716408	0.94601511612166	8716258	271	54	CG8116	FBgn0037614	85A8	NC13	NA
chr3R	8747437	8747931	0.99999994120757	8747818	252	38	CG8223	FBgn0037624	85A10	NC12	N:C-dep
chr3R	8805527	8805779	0.99615032406069	8805677	298	55	CG9839	FBgn0037633	85B2	NC12	N:C-dep
chr3R	8820549	8821277	0.99999999999998	8820792	446	77	CG9821	FBgn0037636	85B2	NC11	NA
chr3R	8845990	8846582	0.99999999933399	8846420	312	61	pyd	FBgn0262614	85B7	NC12	N:C-indep
chr3R	8857627	8858274	1	8857757	527	66	pyd	FBgn0262614	85B7	NC11	NA
chr3R	8931798	8932125	0.99985952874839	8931950	228	28	pyd	FBgn0262614	85B7	NC12	N:C-dep
chr3R	8962868	8963365	0.99999989716787	8963099	213	16	CG11966	FBgn0037645	85B9	NC12	N:C-dep
chr3R	9019929	9020237	0.99985986551978	9020075	310	66	tgo	FBgn0264075	85C2	NC12	N:C-indep
chr3R	9037962	9038535	0.99999999908769	9038124	385	70	hyx	FBgn0037657	85C3	NC11	NA
chr3R	9157778	9158243	0.99998994494692	9158118	169	35	pum	FBgn0003165	85D1	NC12	N:C-dep
chr3R	9240119	9240502	0.98057624771112	9240352	178	50	D1	FBgn0000412	85D1	NC13	N:C-dep
chr3R	9258830	9259112	0.82945293121347	9259007	146	55	Ibf1	FBgn0037670	85D6	NC13	NA
chr3R	9266784	9267100	0.89224512799484	9266936	142	48	Vps16A | Aats-trp	FBgn0261241 | FBgn0010803	85D7	NC13	NA
chr3R	9335022	9335337	0.94162402949668	9335180	156	31	CG8121	FBgn0037680	85D11	NC13	NA
chr3R	9394417	9395029	0.99908326226878	9394575	181	39	FER	FBgn0000723	85D15	NC12	N:C-dep
chr3R	9401203	9401424	0.99994531433118	9401283	366	56	RpL34b	FBgn0037686	85D15	NC12	N:C-dep
chr3R	9404277	9404521	0.98291649470837	9404373	231	57	CG8135	FBgn0037689	85D15	NC12	N:C-dep
chr3R	9428003	9428647	0.99946671714438	9428426	181	38	ps	FBgn0261552	85D16	NC13	N:C-indep
chr3R	9456510	9456783	0.88566893618797	9456611	154	46	GstZ1	FBgn0037696	85D17	NC13	NA
chr3R	9493637	9494514	0.99999998359916	9494211	273	26	CG16779	FBgn0037698	85D18	NC11	NA
chr3R	9510236	9510583	0.9877943456655	9510389	188	53	rump	FBgn0267790	85D19	NC12	N:C-dep
chr3R	9513007	9513240	0.99470649891525	9513117	201	47	Ras85D	FBgn0003205	85D19	NC13	N:C-dep
chr3R	9515857	9516203	0.99973060226755	9515994	222	60	JHDM2 | mRpL47 | CG8176	FBgn0037703 | FBgn0014023 | FBgn0037702	85D19	NC12	N:C-dep
chr3R	9591161	9591440	0.99999634832912	9591312	298	76	CG8312	FBgn0037720	85D27	NC12	N:C-indep
chr3R	9630581	9631132	0.99997807765503	9631005	223	31	Crc	FBgn0005585	85E1	NC12	N:C-dep
chr3R	9637562	9637847	0.86959084618477	9637645	172	43	Scm	FBgn0003334	85E2	NC12	NA
chr3R	9677821	9678071	0.99898828171189	9677896	223	59	CG16817	FBgn0037728	85E3	NC12	N:C-dep
chr3R	9710966	9711196	0.99999999371882	9711106	390	78	dmt | trbd	FBgn0016792 | FBgn0037734	85E5	NC11	NA
chr3R	9725520	9725803	0.99949733100462	9725653	269	61	hyd	FBgn0002431	85E5	NC12	N:C-dep
chr3R	9767727	9767992	0.91510892444615	9767816	181	50	CG8481 | MED6	FBgn0037747 | FBgn0024330	85E8	NC13	N:C-dep
chr3R	9777933	9778225	0.9964340551715	9778030	195	47	RpS29	FBgn0261599	85E8	NC13	NA
chr3R	9793199	9793452	0.9967761613186	9793279	251	35	CG8516	FBgn0037757	85E9	NC12	N:C-dep
chr3R	9874380	9874827	0.99999999999977	9874620	400	60	Glut4EF	FBgn0267336	85E14	NC11	NA
chr3R	10001247	10001532	0.99939948860268	10001392	232	51	CG5359	FBgn0037773	85F5	NC12	N:C-dep
chr3R	10042820	10043076	0.9999999869333	10042951	334	51	Mical	FBgn0053208	85F7	NC12	N:C-indep
chr3R	10048499	10048970	0.99942668912897	10048802	161	54	CG12811	FBgn0037779	85F8	NC12	N:C-dep
chr3R	10109136	10109520	0.99999999999967	10109425	403	59	Fmr1	FBgn0028734	85F12	NC11	NA
chr3R	10112389	10112744	0.99999891554475	10112520	288	32	CG3940	FBgn0037788	85F12	NC12	N:C-indep
chr3R	10144367	10145035	0.99999998398963	10144656	294	58	Invadolysin	FBgn0086359	85F14	NC12	N:C-indep
chr3R	10170102	10170795	0.99999969670637	10170320	212	48	Best1	FBgn0040238	85F16	NC11	NA
chr3R	10222495	10222951	1	10222611	372	53	CG12420	FBgn0037797	86A1	NC11	NA
chr3R	10262047	10262280	0.97498627318782	10262162	173	61	pont	FBgn0040078	86A3	NC12	NA
chr3R	10311413	10311858	0.93355182328222	10311571	163	42	CG6293	FBgn0037807	86A7	NC13	N:C-indep
chr3R	10331260	10331512	0.9739875059059	10331402	172	75	Bruce	FBgn0266717	86A8	NC13	NA
chr3R	10349971	10350300	0.99999999461818	10350228	341	42	jumu	FBgn0015396	86B1	NC11	NA
chr3R	10407228	10407445	0.89942616179689	10407379	159	48	CG6325	FBgn0037814	86B4	NC13	NA
chr3R	10412816	10413067	0.99975824379949	10412954	238	54	Irp-1B	FBgn0024957	86B4	NC12	N:C-indep
chr3R	10614091	10614877	0.99999999999997	10614516	412	36	hth	FBgn0001235	86C3	NC11	NA
chr3R	10751118	10751451	0.94090871974285	10751285	157	17	TkR86C	FBgn0004841	86C5	NC13	NA
chr3R	10755213	10755629	0.99984165873874	10755495	185	34	CG14691	FBgn0037829	86C5	NC11	NA
chr3R	10784008	10784234	0.9975572119744	10784153	205	66	mRpL37	FBgn0261380	86C6	NC12	N:C-dep
chr3R	10854444	10854549	0.8316687310837	10854499	244	81	CG4511	FBgn0037843	86C7	NC13	NA
chr3R	10856545	10858224	1	10856954	579	49	CG4570	FBgn0037844	86C7	NC11	NA
chr3R	10859232	10860455	1	10859648	735	86	CG14694	FBgn0037845	86C7	NC11	NA
chr3R	10893534	10893725	0.99961914772906	10893584	322	55	CG6621	FBgn0037855	86C7	NC12	N:C-dep
chr3R	11210216	11210357	0.99979358035025	11210270	266	75	Tctp	FBgn0037874	86D8	NC12	N:C-dep
chr3R	11216180	11216469	0.99325470467497	11216365	197	62	RpS25	FBgn0086472	86D8	NC12	N:C-dep
chr3R	11221638	11222060	1	11221854	547	72	RpL3 | CG6693	FBgn0020910 | FBgn0037878	86D8	NC11	NA
chr3R	11222453	11222995	0.99193929077586	11222804	161	44	snoRNA:Me18S-C1096	FBgn0086055	86D8	NC13	N:C-dep
chr3R	11234951	11235209	0.99999500359228	11235132	354	60	CG17721 | Arfip	FBgn0037885 | FBgn0037884	86D8	NC12	N:C-indep
chr3R	11431521	11431739	0.99993743732833	11431601	236	73	CG5276 | RpL24-like	FBgn0037900 | FBgn0037899	86E5	NC12	N:C-indep
chr3R	11557652	11557948	0.97863375786758	11557823	193	59	CG10898	FBgn0037911	86E10	NC12	NA
chr3R	11569191	11569431	0.99669914937267	11569240	207	48	Mrp4	FBgn0263316	86E11	NC13	N:C-indep
chr3R	11590052	11590353	0.99087043633631	11590197	234	49	CG6791	FBgn0037918	86E11	NC12	N:C-dep
chr3R	11619789	11620234	0.99999981530091	11619997	280	55	Jupiter | CG14710	FBgn0051363 | FBgn0037920	86E13	NC12	N:C-dep
chr3R	11650639	11650891	0.99998249025561	11650736	320	73	Csk	FBgn0262081	86E13	NC12	N:C-dep
chr3R	11679697	11679815	0.99894753215502	11679766	277	54	Ho | Taf12	FBgn0037933 | FBgn0011290	86E15	NC12	N:C-dep
chr3R	11694123	11694563	0.99998538261016	11694449	197	38	Fer3	FBgn0037937	86E16	NC12	N:C-indep
chr3R	11764381	11764826	0.99999999265746	11764572	340	45	Lk6	FBgn0017581	86E18	NC11	NA
chr3R	11771333	11771924	0.98949972282848	11771738	173	39	l(3)neo38	FBgn0265276	86E18	NC13	N:C-dep
chr3R	11778290	11778624	0.99999989569876	11778456	342	85	l(3)neo38	FBgn0265276	86E18	NC12	N:C-indep
chr3R	11819494	11819768	0.98900230885387	11819613	195	76	CoVa	FBgn0019624	86F9	NC12	N:C-dep
chr3R	11876986	11877618	1	11877193	487	28	sad	FBgn0003312	87A1	NC11	NA
chr3R	11882712	11882939	0.96942637052559	11882794	217	67	CG31368	FBgn0051368	87A1	NC13	NA
chr3R	11948886	11949417	0.99999985774895	11949214	265	45	Cad87A	FBgn0037963	87A2	NC12	N:C-dep
chr3R	11967626	11967840	0.99077214018356	11967737	209	53	GC1 | CG12213	FBgn0260743 | FBgn0260742	87A3	NC13	N:C-dep
chr3R	11974838	11975091	0.97959577400857	11974979	194	42	Tango9	FBgn0260744	87A4	NC13	N:C-dep
chr3R	11999086	11999370	0.81487484300155	11999275	148	24	Ect3	FBgn0260746	87A4	NC13	NA
chr3R	12005317	12005881	0.9999999982604	12005627	251	23	Tk	FBgn0037976	87A4	NC11	NA
chr3R	12010336	12010602	0.99992205400841	12010511	263	54	KLHL18	FBgn0037978	87A5	NC12	N:C-dep
chr3R	12280703	12281434	0.99997343207316	12280869	194	31	svp	FBgn0003651	87B4	NC12	N:C-dep
chr3R	12356218	12356465	0.95763582840892	12356289	166	59	MBD-R2	FBgn0038016	87B8	NC12	NA
chr3R	12384289	12384618	0.99999663114035	12384425	327	77	GstD11	FBgn0038029	87B9	NC11	NA
chr3R	12408177	12408518	0.99850885038902	12408361	250	55	CG5196	FBgn0038039	87B9	NC12	N:C-dep
chr3R	12447596	12448125	0.97002928337114	12447946	183	31	CG5538	FBgn0038052	87B11	NC13	N:C-dep
chr3R	12456420	12456631	0.93235072945686	12456559	211	48	trus	FBgn0038055	87B11	NC12	NA
chr3R	12467778	12468139	1	12467861	250	0	Hsp70Ba	FBgn0013277	87B12	NC11	NA
chr3R	12627675	12628220	0.99999991056367	12627892	326	71	Snx3 | Vha55	FBgn0038065 | FBgn0005671	87C3	NC11	NA
chr3R	12647728	12648221	1	12648000	543	101	Dtg	FBgn0038071	87C3	NC11	NA
chr3R	12697773	12698085	0.98263543513243	12697871	214	47	Past1	FBgn0016693	87C6	NC13	N:C-indep
chr3R	12712295	12712640	0.99999991996135	12712371	168	46	mus308	FBgn0002905	87C6	NC12	N:C-dep
chr3R	12961659	12961930	0.99968130527764	12961728	240	47	Spc25 | grsm	FBgn0087021 | FBgn0040493	87D5	NC12	N:C-dep
chr3R	13011507	13011804	0.99997655033252	13011681	330	68	CtBP	FBgn0020496	87D8	NC12	N:C-indep
chr3R	13011488	13011800	0.99982682439873	13011703	320	110	CtBP	FBgn0020496	87D8	NC12	N:C-indep
chr3R	13032226	13032642	0.99999999821443	13032466	388	45	ry	FBgn0003308	87D9	NC11	NA
chr3R	13052107	13052700	0.9999999995578	13052460	306	84	pic	FBgn0260962	87D11	NC11	NA
chr3R	13071833	13072563	0.99999999999997	13072400	405	41	sim	FBgn0004666	87D11	NC11	NA
chr3R	13214276	13214745	0.99999906112141	13214660	211	56	CG8483	FBgn0038126	87E2	NC12	N:C-indep
chr3R	13264299	13264484	0.99974438342749	13264348	304	62	Su(var)3-7	FBgn0003598	87E3	NC12	N:C-dep
chr3R	13271957	13272203	0.99836026632124	13272056	234	50	CG8449	FBgn0038129	87E3	NC12	N:C-dep
chr3R	13309243	13309475	0.81588371598097	13309347	151	39	CG32473	FBgn0052473	87E5	NC13	NA
chr3R	13381993	13382239	0.99887820630149	13382131	301	62	Droj2	FBgn0038145	87E8	NC12	N:C-dep
chr3R	13382700	13382993	0.83248951560119	13382832	171	43	Droj2	FBgn0038145	87E8	NC13	NA
chr3R	13394934	13395536	0.9982358223077	13395434	172	36	CCHa2	FBgn0038147	87E8	NC12	N:C-dep
chr3R	13403023	13403458	0.99999999997746	13403330	331	59	CG33977	FBgn0053977	87E10	NC11	NA
chr3R	13434879	13435164	0.99999958185934	13435031	351	50	yrt	FBgn0004049	87E11	NC11	NA
chr3R	13466001	13466468	0.82349700904484	13466290	123	47	CR17025	FBgn0040554	87E12	NC13	NA
chr3R	13660463	13660741	0.99999957473702	13660607	444	45	Hrb87F	FBgn0004237	87F7	NC12	N:C-dep
chr3R	13661142	13661373	0.99760450984796	13661291	286	48	B52	FBgn0004587	87F7	NC13	NA
chr3R	13683125	13683390	0.99998147330278	13683232	386	63	omd	FBgn0038168	87F11	NC12	N:C-dep
chr3R	13683809	13684053	0.9999994609923	13683917	435	104	flfl	FBgn0024555	87F10	NC11	NA
chr3R	13713797	13714316	0.99999355376987	13713999	274	55	CR34044	FBgn0054044	87F12	NC11	NA
chr3R	13812886	13813223	1	13813032	594	72	tal-AA	FBgn0259733	87F14	NC11	NA
chr3R	13837889	13838178	0.9982894927304	13838071	202	54	Nsf2	FBgn0266464	87F15	NC12	N:C-indep
chr3R	13901481	13902027	0.99999999997715	13901726	329	26	ems	FBgn0000576	88A2	NC12	N:C-indep
chr3R	13964791	13965061	0.95530631969375	13964943	154	56	Orc2	FBgn0015270	88A3	NC12	NA
chr3R	13983189	13983615	0.99949887769263	13983499	206	46	rdx	FBgn0264493	88A4	NC12	N:C-dep
chr3R	14031976	14032242	0.99999998286897	14032103	364	66	rdx	FBgn0264493	88A4	NC11	NA
chr3R	14096737	14097294	0.93515378174135	14097003	111	29	CCHa1	FBgn0038199	88A8	NC13	N:C-dep
chr3R	14108238	14108910	0.8844877252058	14108690	112	20	CG12402	FBgn0038202	88A8	NC13	N:C-dep
chr3R	14122558	14122791	0.90166436951095	14122721	144	51	twf	FBgn0038206	88A9	NC13	NA
chr3R	14298111	14298369	0.85878381976842	14298227	180	37	CG12207	FBgn0038220	88B1	NC13	NA
chr3R	14308956	14309211	0.99735596898347	14309103	224	85	RpII15	FBgn0004855	88B3	NC12	N:C-dep
chr3R	14316189	14316563	0.99992214362007	14316325	240	69	pr-set7	FBgn0011474	88B3	NC12	N:C-indep
chr3R	14481637	14482178	0.99999999978731	14481858	279	41	cv-c	FBgn0086901	88C2	NC12	N:C-indep
chr3R	14511429	14511726	0.99999600285186	14511591	318	73	HtrA2	FBgn0038233	88C3	NC11	NA
chr3R	14569546	14569916	0.99999999998748	14569637	351	70	Cys	FBgn0004629	88C6	NC11	NA
chr3R	14575825	14576127	0.99763258783575	14575978	244	37	CG7987	FBgn0038244	88C6	NC13	N:C-dep
chr3R	14625594	14625850	0.99999651996244	14625771	314	69	His4r | put	FBgn0013981 | FBgn0003169	88C9	NC12	N:C-indep
chr3R	14697165	14697664	0.99999997667963	14697337	302	42	Meltrin	FBgn0265140	88D1	NC11	NA
chr3R	14724187	14724451	0.97401411924599	14724279	171	56	kibra	FBgn0262127	88D1	NC13	NA
chr3R	14740670	14741049	1	14740898	430	46	eff	FBgn0011217	88D2	NC11	NA
chr3R	14817514	14818532	1	14818326	741	108	btsz	FBgn0266756	88D6	NC11	NA
chr3R	14853359	14854265	0.99999865677552	14854143	203	25	btsz	FBgn0266756	88D6	NC11	NA
chr3R	14898280	14898523	0.999899303352	14898388	230	54	Nup93-2	FBgn0038274	88D6	NC12	N:C-dep
chr3R	14904004	14904284	0.99998575405447	14904094	265	58	VhaPPA1-1	FBgn0028662	88D6	NC12	N:C-dep
chr3R	15131854	15132179	0.99999999999986	15132003	280	11	CG42788	FBgn0261859	88E2	NC11	NA
chr3R	15136601	15137330	0.81404616665152	15136952	106	21	CG3984	FBgn0038291	88E2	NC13	NA
chr3R	15146817	15147106	0.98733788099503	15146866	146	49	GlyS	FBgn0266064	88E2	NC13	N:C-indep
chr3R	15147541	15148002	0.99989747669321	15147685	193	52	GlyS	FBgn0266064	88E2	NC12	N:C-dep
chr3R	15196373	15196736	0.99999246503058	15196587	253	44	CG42542	FBgn0260659	88E2	NC13	N:C-indep
chr3R	15213521	15213863	0.99959103580427	15213676	194	67	CG6654	FBgn0038301	88E3	NC11	NA
chr3R	15225372	15225817	0.99936023507928	15225477	208	49	Caf1 | CG31344	FBgn0263979 | FBgn0051344	88E3	NC12	N:C-dep
chr3R	15242424	15242828	0.99994297569633	15242642	258	46	Hsc70-4	FBgn0266599	88E4	NC12	N:C-dep
chr3R	15263418	15263728	0.99999991689047	15263514	340	78	Set | Su(var)3-9 | eIF-2gamma	FBgn0014879 | FBgn0263755 | FBgn0263740	88E8	NC11	NA
chr3R	15265461	15265753	0.94028358630356	15265619	194	49	Oscp	FBgn0016691	88E8	NC12	NA
chr3R	15278008	15278242	0.86414619997492	15278152	174	76	MRG15	FBgn0027378	88E11	NC13	NA
chr3R	15281318	15281662	0.94617845761476	15281482	183	16	Tm1	FBgn0003721	88E12	NC13	NA
chr3R	15287898	15288117	0.9999979813552	15287983	418	47	Tm1	FBgn0003721	88E12	NC11	NA
chr3R	15290709	15291053	0.99999889981256	15290921	307	56	Tm1 | CG45218	FBgn0003721 | FBgn0266745	88E12	NC12	N:C-dep
chr3R	15333050	15333354	0.99986677040342	15333219	261	68	Sra-1 | FK506-bp1	FBgn0038320 | FBgn0013269	88F1	NC12	N:C-dep
chr3R	15357069	15357388	0.83835417808082	15357232	165	51	CG5044	FBgn0038326	88F1	NC13	NA
chr3R	15372080	15372749	1	15372253	619	88	CG6136	FBgn0038332	88F2	NC11	NA
chr3R	15408343	15408551	0.99999485312736	15408400	333	46	Atx2	FBgn0041188	88F4	NC12	N:C-indep
chr3R	15665908	15666367	0.99999867300535	15666134	251	20	pxb	FBgn0053207	89A1	NC12	N:C-dep
chr3R	15667626	15667965	0.93170137963092	15667704	160	66	CR43849	FBgn0264431	89A1	NC13	N:C-indep
chr3R	15792527	15792795	0.95218020431471	15792666	214	44	Acyp2 | c(3)G	FBgn0038363 | FBgn0000246	89A5	NC13	N:C-dep
chr3R	15793546	15793906	1	15793765	588	76	nsl1	FBgn0262527	89A5	NC11	NA
chr3R	15810445	15810773	0.99998604802368	15810545	233	47	alpha-Man-IIb	FBgn0026616	89A5	NC12	N:C-dep
chr3R	15920737	15921319	1	15920905	479	52	CG4221	FBgn0038385	89A8	NC11	NA
chr3R	15963771	15964026	0.97218711516284	15963881	211	54	CG5516	FBgn0038389	89A8	NC12	N:C-dep
chr3R	15965345	15965666	0.83440623538661	15965487	189	54	Rbf2 | CG32856	FBgn0038390 | FBgn0052856	89A8	NC13	NA
chr3R	15973107	15973411	0.99998902811975	15973239	301	69	Hel89B	FBgn0022787	89A11	NC12	NA
chr3R	16025710	16026386	0.99095485430952	16026152	175	30	pnr	FBgn0003117	89A13	NC12	N:C-dep
chr3R	16033960	16034562	0.9999999999999	16034463	396	33	pnr	FBgn0003117	89A13	NC11	NA
chr3R	16071956	16072543	1	16072348	490	65	Mhcl	FBgn0026059	89B3	NC11	NA
chr3R	16186807	16187129	0.999865609935	16187001	234	59	sra | Bin1	FBgn0086370 | FBgn0024491	89B7	NC12	N:C-dep
chr3R	16242452	16243008	1	16242693	534	60	tara	FBgn0040071	89B8	NC11	NA
chr3R	16338388	16338821	0.99999588777445	16338657	252	31	Sulf1	FBgn0040271	89B13	NC12	N:C-dep
chr3R	16341915	16342142	0.99999454853442	16342068	309	71	SF2	FBgn0040284	89B13	NC12	N:C-dep
chr3R	16349198	16349444	0.99940483016914	16349355	206	54	Manf | CG14879	FBgn0027095 | FBgn0038419	89B13	NC12	N:C-dep
chr3R	16403483	16404161	1	16403886	378	73	ss	FBgn0003513	89B15	NC11	NA
chr3R	16453741	16453961	0.99999833502787	16453901	358	65	Pak3	FBgn0044826	89B17	NC12	NA
chr3R	16502586	16502945	0.95764283498156	16502790	178	35	CG42342	FBgn0259244	89B18	NC13	N:C-dep
chr3R	16609364	16610006	0.96958292539889	16609841	143	44	NPF	FBgn0027109	89D5	NC11	NA
chr3R	16625166	16625410	0.99714352261041	16625267	214	57	Fas1	FBgn0262742	89D5	NC12	N:C-dep
chr3R	16772916	16773421	0.99999839609468	16773362	213	65	bxd	FBgn0020556	89E1	NC11	NA
chr3R	16892160	16892770	0.99999950168443	16892245	233	37	CR43617	FBgn0263595	89E3	NC12	N:C-dep
chr3R	16960335	16960755	0.99408561581195	16960446	174	31	Abd-B	FBgn0000015	89E5	NC13	N:C-dep
chr3R	16991817	16992094	0.99999438431623	16991959	271	46	CG3678	FBgn0038461	89E6	NC12	N:C-dep
chr3R	16993154	16993368	0.98601581731559	16993242	45	0	CG31274	FBgn0051274	89E6	NC12	NA
chr3R	17002300	17002594	0.99877495734542	17002480	229	35	CG16941	FBgn0266917	89E7	NC13	N:C-indep
chr3R	17016356	17016903	0.99949161543819	17016576	185	37	Pxd	FBgn0004577	89E8	NC12	N:C-dep
chr3R	17021020	17021342	0.99338395975685	17021168	165	44	AdSL	FBgn0038467	89E8	NC13	N:C-indep
chr3R	17040482	17040770	0.83391830564294	17040699	213	43	CG5220	FBgn0038471	89E10	NC13	NA
chr3R	17072617	17072903	0.90951388030676	17072747	213	53	Ns1 | mRpS11	FBgn0038473 | FBgn0038474	89E11	NC13	NA
chr3R	17077960	17078638	0.85856498116632	17078217	150	60	Keap1	FBgn0038475	89E12	NC13	N:C-dep
chr3R	17082240	17082557	1	17082337	735	207	kuk	FBgn0038476	89E12	NC11	NA
chr3R	17132118	17132703	0.99937661448057	17132442	194	49	CG31266	FBgn0051266	89F1	NC12	N:C-indep
chr3R	17149357	17149595	0.98224110998338	17149450	230	72	m-cup	FBgn0038488	89F1	NC12	NA
chr3R	17385662	17385983	0.99870000668679	17385913	212	40	lute	FBgn0262871	90A3	NC13	N:C-dep
chr3R	17394115	17394949	1	17394560	523	61	CREG	FBgn0025456	90A5	NC11	NA
chr3R	17400946	17401589	0.97883069125455	17401496	166	20	Sur-8	FBgn0038504	90A5	NC13	NA
chr3R	17534532	17534822	0.99993322290844	17534634	249	58	CG5823 | P5cr-2	FBgn0038515 | FBgn0038516	90B3	NC11	NA
chr3R	17605948	17606225	0.99638000032875	17606176	177	58	sll	FBgn0038524	90B6	NC12	N:C-dep
chr3R	17647503	17647774	0.84771976409764	17647632	226	36	CG14322	FBgn0038532	90B7	NC13	NA
chr3R	17682414	17682797	0.99999999943206	17682595	402	74	CG7655 | alt	FBgn0038536 | FBgn0038535	90C1	NC11	NA
chr3R	17718245	17718495	0.98877243406594	17718388	257	72	osa	FBgn0261885	90C2	NC12	NA
chr3R	17733242	17733700	0.99980845468717	17733572	204	27	CG14321	FBgn0038540	90C2	NC12	NA
chr3R	17794434	17794770	0.99759832464328	17794611	194	69	CG43102	FBgn0262562	90C5	NC13	N:C-dep
chr3R	17798294	17798511	0.99997458334078	17798359	336	57	CG7379	FBgn0038546	90C5	NC12	N:C-indep
chr3R	17811373	17811818	1	17811533	497	86	tinc	FBgn0261649	90C6	NC11	NA
chr3R	17943896	17944231	0.99995910100083	17944047	211	34	cpo	FBgn0263995	90D1	NC12	N:C-dep
chr3R	18049338	18049791	0.99996461778935	18049482	224	46	htl	FBgn0010389	90E2	NC12	N:C-dep
chr3R	18080723	18081360	1	18080831	976	202	CG14317	FBgn0038566	90E4	NC11	NA
chr3R	18164325	18164564	0.89456025315413	18164425	142	46	CG7218	FBgn0038569	90F4	NC12	NA
chr3R	18166419	18166677	0.97163433322458	18166524	175	64	Prx5	FBgn0038570	90F4	NC13	NA
chr3R	18168562	18168829	0.96599361449203	18168696	222	49	PP2A-B'	FBgn0042693	90F4	NC12	N:C-dep
chr3R	18183350	18183629	0.97721687133807	18183504	188	50	cdm	FBgn0261532	90F5	NC13	N:C-dep
chr3R	18235984	18236351	0.99999439263793	18236135	262	30	repo	FBgn0011701	90F9	NC12	N:C-dep
chr3R	18242571	18242895	0.99999538960035	18242739	318	45	14-3-3epsilon	FBgn0020238	90F10	NC12	N:C-indep
chr3R	18255421	18255670	0.85380834082996	18255536	173	61	moi | Rpb4 | Ada2a | Tgs1	FBgn0261019 | FBgn0263757 | FBgn0263738 | FBgn0266195	90F11	NC13	NA
chr3R	18283537	18283768	0.92268598869659	18283681	186	53	CG8064	FBgn0038597	91A1	NC13	NA
chr3R	18311539	18311761	0.99831011158453	18311629	172	23	PKD	FBgn0038603	91A2	NC12	N:C-dep
chr3R	18396911	18397239	0.99590451268971	18397018	190	29	Vha100-2 | CG44009	FBgn0028670 | FBgn0264751	91A5	NC13	N:C-dep
chr3R	18399613	18399826	0.99337284210338	18399706	195	73	CG44009	FBgn0264751	91A5	NC13	N:C-indep
chr3R	18402664	18402914	0.98692186667057	18402746	192	52	CG12333	FBgn0038617	91A6	NC13	N:C-indep
chr3R	18449705	18450775	0.99851684838577	18450550	160	6	fru	FBgn0004652	91B3	NC13	N:C-dep
chr3R	18545467	18546368	0.99963890772056	18545807	169	62	fru	FBgn0004652	91B3	NC12	NA
chr3R	18590869	18591113	0.8591751791273	18590963	164	38	qin	FBgn0263974	91B5	NC13	NA
chr3R	18659222	18659456	0.8043610506253	18659390	202	48	CG31224	FBgn0051224	91B8	NC13	NA
chr3R	18745905	18746173	0.93256851203942	18746060	148	77	CG7718	FBgn0038649	91C5	NC12	NA
chr3R	18906438	18906716	0.9988956672395	18906585	193	57	EndoA	FBgn0038659	91D4	NC12	N:C-dep
chr3R	18928580	18928860	0.9998964849512	18928728	248	62	Mpc1	FBgn0038662	91D5	NC12	N:C-dep
chr3R	18981156	18981600	0.98311426819908	18981514	176	71	dnk | Smu1	FBgn0022338 | FBgn0038666	91E2	NC13	N:C-dep
chr3R	18983889	18984006	0.99999975015493	18983940	350	84	gukh	FBgn0026239	91E2	NC12	N:C-indep
chr3R	19094145	19094439	0.99997832535801	19094301	251	56	cdi	FBgn0004876	91F1	NC12	N:C-indep
chr3R	19147609	19148079	0.99999983309797	19147790	246	56	Ppcs	FBgn0261285	91F4	NC11	NA
chr3R	19156730	19157067	0.99999617022268	19156891	217	53	CG11779	FBgn0038683	91F4	NC11	NA
chr3R	19162161	19162421	0.95113390849732	19162314	171	54	CG42358	FBgn0259704	91F4	NC13	NA
chr3R	19226602	19226847	0.99999999999777	19226702	421	31	vib	FBgn0262468	91F12	NC11	NA
chr3R	19227676	19228239	0.99799445568439	19227911	153	59	CG11703	FBgn0038690	91F12	NC11	NA
chr3R	19229323	19229704	0.97543351937561	19229416	171	47	CG3773	FBgn0038692	91F12	NC13	N:C-dep
chr3R	19325987	19326418	0.98259804683624	19326305	172	25	Dl	FBgn0000463	92A2	NC13	N:C-dep
chr3R	19403275	19403564	0.99470003861737	19403474	231	54	CG5316	FBgn0038704	92A3	NC12	N:C-dep
chr3R	19463280	19463564	0.99999998626129	19463515	272	27	Dys	FBgn0260003	92A5	NC12	N:C-dep
chr3R	19508851	19509463	0.82650952217624	19508997	99	13	Dys	FBgn0260003	92A5	NC13	N:C-indep
chr3R	19644338	19644615	0.99976963209597	19644500	269	23	Vha13	FBgn0026753	92A11	NC11	NA
chr3R	19730970	19731216	0.84848840512858	19731083	120	51	GluClalpha	FBgn0024963	92B1	NC12	NA
chr3R	19836710	19837100	0.99999999999999	19837020	374	25	bnl	FBgn0014135	92B3	NC11	NA
chr3R	19861232	19861519	0.99999720410133	19861366	310	67	Ire1	FBgn0261984	92B3	NC12	N:C-dep
chr3R	19875142	19875446	0.82552002911544	19875341	166	35	CG4562	FBgn0038740	92B4	NC13	N:C-dep
chr3R	19903348	19903676	0.96939146465264	19903519	205	45	CG4538	FBgn0038745	92B6	NC13	NA
chr3R	19904787	19905006	0.98779559234601	19904927	187	59	Surf6	FBgn0038746	92B6	NC13	NA
chr3R	19934775	19935310	0.99999999999987	19935127	370	39	mira	FBgn0021776	92B9	NC11	NA
chr3R	20008442	20008732	0.99645332560659	20008570	208	45	Hs6st	FBgn0038755	92C1	NC12	N:C-dep
chr3R	20021608	20021825	0.89867624317262	20021733	202	73	psidin	FBgn0243511	92C1	NC12	NA
chr3R	20031252	20031486	0.98261460179971	20031346	150	66	trem	FBgn0038767	92C1	NC13	NA
chr3R	20036039	20036318	0.97196482755665	20036114	166	49	CG10889	FBgn0038769	92C2	NC13	NA
chr3R	20292568	20293435	1	20293166	582	97	cic	FBgn0262582	92D9	NC11	NA
chr3R	20327937	20328221	0.99999999664073	20328038	437	54	CG4360	FBgn0038787	92E3	NC11	NA
chr3R	20551094	20551261	0.98583507477546	20551177	284	82	Stat92E	FBgn0016917	92F1	NC13	N:C-dep
chr3R	20557626	20557920	0.99998726191308	20557724	394	67	att-ORFA | CG5180	FBgn0067783 | FBgn0043457	92F1	NC11	NA
chr3R	20588269	20588566	0.98154020068675	20588353	194	47	Sep2	FBgn0014029	92F2	NC13	N:C-dep
chr3R	20592937	20593222	0.99999208514965	20593167	338	58	bon	FBgn0023097	92F2	NC12	N:C-dep
chr3R	20616896	20617254	0.90925911141215	20617143	156	40	CG15923	FBgn0038814	92F3	NC13	N:C-dep
chr3R	20621804	20622094	0.99573951843776	20621942	238	23	H	FBgn0001169	92F3	NC12	N:C-dep
chr3R	20634612	20634875	0.95867794267094	20634801	206	48	Pi3K92E	FBgn0015279	92F3	NC13	NA
chr3R	20714362	20714631	0.99919385364707	20714503	168	36	Oamb	FBgn0024944	92F8	NC12	N:C-dep
chr3R	20735507	20735737	0.97644395880179	20735586	218	49	Cdk2	FBgn0004107	92F10	NC12	NA
chr3R	20821756	20822021	0.99384687777479	20821900	234	58	CG17271	FBgn0038829	93A1	NC12	N:C-dep
chr3R	20824175	20824376	0.99598455384724	20824291	274	32	CG17272	FBgn0038830	93A1	NC12	N:C-dep
chr3R	20830504	20830795	0.99999999993775	20830651	436	53	AdSS	FBgn0027493	93A1	NC11	NA
chr3R	20832641	20832952	0.99996966811394	20832800	253	60	Synd	FBgn0053094	93A1	NC12	N:C-dep
chr3R	20846696	20847268	1	20846951	517	55	CG15696	FBgn0038833	93A2	NC11	NA
chr3R	20850371	20850727	0.9999998191565	20850492	300	29	RpS30	FBgn0038834	93A2	NC12	N:C-indep
chr3R	20948602	20948865	0.99905602327266	20948761	190	58	Atpalpha	FBgn0002921	93A4	NC12	NA
chr3R	20977728	20978503	0.98488570294578	20978119	137	12	Calx	FBgn0013995	93A4	NC12	N:C-dep
chr3R	21060569	21060828	0.99999839939512	21060737	315	55	Mvl	FBgn0011672	93B8	NC12	N:C-dep
chr3R	21064357	21064709	0.95835451239253	21064562	173	51	Cortactin	FBgn0025865	93B9	NC12	NA
chr3R	21065027	21065385	0.95391213190818	21065203	173	32	AnxB9	FBgn0000083	93B9	NC13	NA
chr3R	21097697	21097970	0.99899509156575	21097851	236	70	RhoGAP93B	FBgn0038853	93B11	NC12	N:C-dep
chr3R	21102034	21102321	0.99688272850648	21102227	205	66	CG5745	FBgn0038855	93B12	NC12	N:C-dep
chr3R	21116143	21116419	0.99872785763694	21116264	243	47	ppan	FBgn0010770	93B13	NC12	N:C-dep
chr3R	21127409	21127660	0.99998319177622	21127540	261	59	slmb | CG5793	FBgn0023423 | FBgn0038858	93C1	NC12	NA
chr3R	21156217	21156495	0.99777874926068	21156356	209	34	SNF4Agamma	FBgn0264357	93C1	NC12	N:C-dep
chr3R	21188553	21189115	0.99998009297176	21188800	183	16	SNF4Agamma	FBgn0264357	93C1	NC13	N:C-indep
chr3R	21214963	21215222	0.89609953289759	21215044	174	33	CG5862	FBgn0038868	93C6	NC13	N:C-dep
chr3R	21218935	21219232	0.96631371136547	21219124	183	68	Oga	FBgn0038870	93C6	NC12	N:C-dep
chr3R	21223503	21223829	0.999999789491	21223701	308	81	Nelf-A | CG3337	FBgn0038872 | FBgn0038871	93C7	NC12	N:C-indep
chr3R	21268994	21269264	0.97276341048053	21269131	230	42	Rab1	FBgn0016700	93D2	NC13	NA
chr3R	21270010	21270284	0.93478653816026	21270144	182	54	CG5919 | AP-2sigma	FBgn0038876 | FBgn0043012	93D2	NC13	NA
chr3R	21293781	21294412	0.98653661982431	21294149	134	44	SIFaR	FBgn0038880	93D4	NC12	N:C-dep
chr3R	21349411	21349856	0.99988575506807	21349672	223	35	CG16791	FBgn0038881	93D6	NC12	N:C-dep
chr3R	21365479	21365736	0.98655152052805	21365575	224	44	pre-mod(mdg4)-X	FBgn0261840	93D8	NC13	N:C-dep
chr3R	21378783	21379115	0.99999974910227	21378919	304	52	tin	FBgn0004110	93D9	NC12	N:C-dep
chr3R	21446436	21446842	0.99999651021208	21446529	249	38	lbe	FBgn0011278	93E1	NC12	N:C-dep
chr3R	21520800	21521297	0.99994720881124	21520944	218	48	CG7956	FBgn0038890	93E4	NC12	N:C-indep
chr3R	21589919	21590407	0.99905322813409	21590002	164	27	InR	FBgn0013984	93E9	NC12	N:C-dep
chr3R	21619204	21619630	0.99990537209926	21619436	245	41	InR	FBgn0013984	93E9	NC12	N:C-dep
chr3R	21633027	21633366	0.99433340023869	21633128	253	30	E2f1	FBgn0011766	93F1	NC13	NA
chr3R	21671621	21671912	0.99103919902122	21671788	212	49	DNApol-alpha180	FBgn0259113	93F2	NC12	NA
chr3R	21777740	21777980	0.9964299682755	21777930	216	48	RpI12	FBgn0038903	93F9	NC12	N:C-dep
chr3R	21808429	21808712	0.88477339274817	21808607	122	43	CASK	FBgn0013759	93F12	NC13	NA
chr3R	21856098	21856508	0.999999999758	21856379	343	36	glec	FBgn0015229	93F14	NC12	N:C-dep
chr3R	21948879	21949246	0.99999369927041	21948999	200	63	Eip93F	FBgn0264490	93F14	NC12	N:C-dep
chr3R	22019133	22019400	0.92659523761458	22019256	137	50	CG6439	FBgn0038922	94A1	NC13	NA
chr3R	22027654	22027863	0.93988401940543	22027797	120	65	ND42	FBgn0019957	94A1	NC13	N:C-indep
chr3R	22034221	22034423	0.98871999463729	22034303	176	61	pit | Fadd | CG6015	FBgn0266581 | FBgn0038928 | FBgn0038927	94A1	NC12	N:C-dep
chr3R	22080114	22080473	0.96512779456253	22080343	132	38	CG13408	FBgn0038929	94A1	NC12	NA
chr3R	22133670	22134020	0.99997571355092	22133802	255	35	SKIP	FBgn0051163	94A2	NC12	N:C-dep
chr3R	22356429	22356836	0.99999940777481	22356604	326	39	Sar1	FBgn0038947	94A5	NC12	N:C-dep
chr3R	22362262	22362513	0.99967002665072	22362413	231	65	PSR	FBgn0038948	94A6	NC12	N:C-dep
chr3R	22420976	22421295	0.99998299523312	22421145	300	51	mats | Nop56	FBgn0038965 | FBgn0038964	94A12	NC12	N:C-indep
chr3R	22446600	22446789	0.98521161695622	22446700	279	42	CG12499	FBgn0038968	94A14	NC12	NA
chr3R	22447868	22448326	0.99504797158403	22448054	191	53	CG34376	FBgn0085405	94A14	NC12	NA
chr3R	22461946	22462236	0.97085849350408	22462088	234	61	Rpn7	FBgn0028688	94A15	NC12	NA
chr3R	22487119	22487256	0.99994718226241	22487190	294	53	CG7048	FBgn0038976	94B1	NC12	N:C-indep
chr3R	22547778	22548057	0.99999972962333	22547955	292	44	AdipoR	FBgn0038984	94B3	NC12	N:C-indep
chr3R	22580623	22580877	0.99993734618114	22580770	285	35	CSN6	FBgn0028837	94B5	NC11	NA
chr3R	22583137	22583396	0.98776835638416	22583209	188	50	Dph5	FBgn0024558	94B5	NC13	N:C-dep
chr3R	22584632	22584894	0.93390972268624	22584788	189	55	CG6937	FBgn0038989	94B5	NC13	N:C-indep
chr3R	22632997	22633390	0.99495564469192	22633221	180	19	loco	FBgn0020278	94B8	NC13	N:C-indep
chr3R	22686410	22686716	0.99999964622811	22686547	316	57	Gclm	FBgn0046114	94C1	NC12	N:C-indep
chr3R	22721081	22721378	0.94007952183033	22721218	235	58	wge	FBgn0051151	94C3	NC13	N:C-dep
chr3R	22724481	22724754	0.8492089605929	22724625	182	56	Irp-1A	FBgn0024958	94C3	NC13	NA
chr3R	22726396	22726595	0.99070257719204	22726445	224	51	CG4813	FBgn0039013	94C4	NC12	N:C-dep
chr3R	22750700	22751046	0.98936169434606	22750869	222	35	Usp12-46 | CG7029	FBgn0039025 | FBgn0039026	94C4	NC13	NA
chr3R	22781297	22781739	0.99408283577668	22781681	210	35	CG7029	FBgn0039026	94C4	NC13	N:C-dep
chr3R	22898975	22899405	1	22899267	456	45	klg	FBgn0017590	94D3	NC11	NA
chr3R	23117870	23118151	0.98137403526431	23118006	222	39	Rassf	FBgn0039055	94E1	NC13	N:C-dep
chr3R	23126284	23126560	0.97465186017038	23126461	182	39	CG31365	FBgn0051365	94E1	NC13	N:C-dep
chr3R	23127926	23128224	0.9956998309803	23128068	235	52	CG31457	FBgn0051457	94E1	NC12	N:C-dep
chr3R	23141628	23142566	0.99858088876311	23142079	175	40	hh	FBgn0004644	94E1	NC13	N:C-dep
chr3R	23157779	23157993	0.82791277263953	23157878	171	62	unk	FBgn0004395	94E2	NC13	NA
chr3R	23158917	23159323	0.863789396451	23159205	149	37	VhaAC39-2	FBgn0039058	94E2	NC12	NA
chr3R	23193220	23193963	0.99999999999985	23193542	287	29	cnc	FBgn0262975	94E7	NC11	NA
chr3R	23257998	23258282	0.9999308675368	23258053	284	77	wda	FBgn0039067	94E9	NC12	N:C-dep
chr3R	23314205	23314705	0.99963302325569	23314465	261	22	pnt	FBgn0003118	94E13	NC12	N:C-dep
chr3R	23356476	23356710	0.98017850740736	23356578	177	35	Sec13	FBgn0024509	94E13	NC13	NA
chr3R	23358717	23358956	0.99791464449176	23358812	213	51	RpS3	FBgn0002622	94E13	NC12	N:C-dep
chr3R	23534364	23534870	0.99950839170487	23534710	162	55	CG10170	FBgn0039085	95A1	NC11	NA
chr3R	23604332	23605486	0.99743709606755	23604660	129	13	CG10184	FBgn0039094	95A4	NC12	N:C-indep
chr3R	23679970	23680745	0.99999960313412	23680060	221	40	eIF-3p66	FBgn0040227	95A7	NC11	NA
chr3R	23704694	23705176	0.99999656225277	23705019	194	29	CG31414	FBgn0051414	95A9	NC11	NA
chr3R	23733147	23733589	0.99985967364567	23733298	250	48	Hmgcr | Rpn9	FBgn0263782 | FBgn0028691	95B1	NC12	N:C-dep
chr3R	23752730	23753027	0.99530709041948	23752870	220	49	Rpt5 | RanBP3	FBgn0028684 | FBgn0039110	95B1	NC13	N:C-indep
chr3R	23758409	23758973	0.99841680971334	23758774	183	47	Plip | Hrd3	FBgn0039111 | FBgn0028475	95B1	NC12	N:C-dep
chr3R	23760427	23760800	0.97681827709597	23760652	200	51	CG10219	FBgn0039112	95B1	NC13	NA
chr3R	23767370	23767656	0.960276290172	23767511	193	68	CG10214	FBgn0039115	95B1	NC13	NA
chr3R	23781629	23782009	0.99999849882986	23781784	290	59	mbc | Nup98-96	FBgn0015513 | FBgn0039120	95B5	NC12	N:C-indep
chr3R	23819142	23819435	0.99999861237417	23819337	303	59	CG33111 | eIF4G2	FBgn0053111 | FBgn0260634	95C1	NC12	NA
chr3R	23820408	23820712	0.98855767547279	23820592	212	38	CG34355	FBgn0085384	95B8	NC12	N:C-dep
chr3R	23827668	23827989	1	23827853	570	93	snRNA:U1:95Cb	FBgn0004186	95C1	NC11	NA
chr3R	23859574	23859951	1	23859722	338	33	snRNA:U1:95Ca	FBgn0004185	95C5	NC11	NA
chr3R	23889952	23890348	0.99886002850936	23890029	238	64	Pli	FBgn0025574	95C8	NC12	N:C-indep
chr3R	23891030	23891309	0.99998961946586	23891130	345	76	TfIIA-S	FBgn0013347	95C8	NC12	N:C-indep
chr3R	23922915	23923297	0.99999532163647	23923108	362	43	CG31141 | sba	FBgn0051141 | FBgn0016754	95C12	NC12	N:C-indep
chr3R	23986494	23986730	0.99926286252626	23986636	244	54	CG5902	FBgn0039136	95D4	NC12	N:C-indep
chr3R	23992932	23993101	0.80076687351287	23993006	187	46	Rab7 | CG13604	FBgn0015795 | FBgn0039137	95D5	NC13	NA
chr3R	23996294	23996527	0.91440491833472	23996426	160	63	LSm3	FBgn0051184	95D5	NC13	NA
chr3R	24031705	24031989	0.98639140144674	24031882	215	86	KrT95D	FBgn0020647	95D8	NC13	N:C-indep
chr3R	24048149	24048425	0.99433997956621	24048273	225	56	Rox8 | CG5986	FBgn0005649 | FBgn0043455	95D10	NC12	N:C-dep
chr3R	24050652	24050948	0.82508557988111	24050752	148	54	CG5991 | Atg6	FBgn0026576 | FBgn0264325	95D10	NC13	NA
chr3R	24057291	24057608	0.99996499795103	24057417	239	39	Hsp68	FBgn0001230	95D11	NC12	N:C-dep
chr3R	24058206	24058477	0.93788629000323	24058277	186	37	SMC1	FBgn0040283	95D11	NC13	NA
chr3R	24105678	24106128	0.99999999939684	24105789	297	65	Syx1A	FBgn0013343	95E1	NC11	NA
chr3R	24108901	24109187	0.99398395396532	24109032	211	44	4EHP	FBgn0053100	95E1	NC13	N:C-dep
chr3R	24113434	24113763	0.83279308584169	24113547	127	25	Rootletin	FBgn0039152	95E1	NC13	NA
chr3R	24149678	24150565	0.99999999646378	24149742	259	101	p38c	FBgn0267339	95E5	NC11	NA
chr3R	24163895	24164245	0.98189682994294	24164087	183	42	Apc2	FBgn0026598	95E6	NC13	N:C-dep
chr3R	24169468	24169751	0.9999647537076	24169602	290	53	CG5510	FBgn0039160	95E6	NC12	N:C-indep
chr3R	24218651	24219167	0.99701470572752	24218834	164	44	CG17786	FBgn0039167	95F2	NC13	N:C-indep
chr3R	24220884	24221370	0.99994608059367	24221084	248	32	cav | twin	FBgn0026257 | FBgn0011725	95F2	NC12	N:C-dep
chr3R	24252560	24252942	0.99929879449851	24252756	258	39	CG5706	FBgn0039175	95F6	NC12	N:C-dep
chr3R	24259307	24259899	0.99999984913829	24259576	276	55	jar	FBgn0011225	95F8	NC11	NA
chr3R	24271103	24271521	0.8888191573439	24271355	166	34	jar	FBgn0011225	95F8	NC13	NA
chr3R	24294896	24295452	0.99999999857231	24295037	343	53	crb	FBgn0259685	95F10	NC12	N:C-indep
chr3R	24333267	24333498	0.93526878308888	24333434	187	51	Dis3 | CG5728	FBgn0039183 | FBgn0039182	95F13	NC13	NA
chr3R	24518118	24518384	0.99889300041204	24518303	193	62	Pp1alpha-96A	FBgn0003134	96A5	NC12	N:C-dep
chr3R	24519906	24520257	0.99999900967696	24520071	238	53	CR44021	FBgn0264791	96A5	NC11	NA
chr3R	24527967	24528204	0.8595768061341	24528069	216	40	CG6607	FBgn0039204	96A6	NC13	NA
chr3R	24585117	24585346	0.99760095664119	24585243	263	46	CG13625	FBgn0039210	96A9	NC12	NA
chr3R	24588951	24589332	0.99999999283081	24589100	360	46	mld	FBgn0263490	96A9	NC12	N:C-indep
chr3R	24625457	24625878	0.9999999999888	24625649	393	67	atl | Syx18	FBgn0039213 | FBgn0039212	96A13	NC11	NA
chr3R	24630015	24630362	0.99965152752771	24630263	216	53	atl | Wsck	FBgn0039213 | FBgn0046685	96A13	NC13	N:C-dep
chr3R	24649954	24650204	0.99997068358752	24650132	257	53	ash2 | puf	FBgn0000139 | FBgn0039214	96A13	NC12	N:C-dep
chr3R	24655027	24655417	0.99999999692006	24655194	310	44	CG6695	FBgn0039215	96A14	NC12	N:C-indep
chr3R	24719535	24719766	0.91875115760661	24719625	210	103	tok	FBgn0004885	96A18	NC13	N:C-dep
chr3R	24749050	24750097	1	24749420	748	96	tld	FBgn0003719	96A19	NC11	NA
chr3R	24805202	24805478	0.99980220548848	24805336	267	55	polybromo	FBgn0039227	96A23	NC12	N:C-dep
chr3R	24813929	24814165	0.85059117716921	24814015	197	55	CG5807	FBgn0027539	96A23	NC13	NA
chr3R	24870819	24871065	0.99999499643736	24870917	329	50	CycB3	FBgn0015625	96B1	NC12	N:C-dep
chr3R	24876569	24876824	0.99999887232738	24876680	319	77	CG3744	FBgn0039240	96B2	NC11	NA
chr3R	24938165	24938452	0.99986777665209	24938302	261	43	Osbp	FBgn0020626	96B10	NC12	N:C-indep
chr3R	24944909	24945137	0.88682966927125	24944984	160	69	ssh	FBgn0029157	96B11	NC13	NA
chr3R	25033380	25033650	0.99880115356925	25033516	276	57	Smg6	FBgn0039260	96B17	NC12	N:C-dep
chr3R	25038487	25039046	0.9023252416177	25038818	139	77	CG6422	FBgn0039261	96B17	NC13	N:C-indep
chr3R	25049984	25050372	0.99667025375477	25050203	196	53	CG11791	FBgn0039266	96B19	NC13	N:C-dep
chr3R	25094537	25095096	0.91684421576415	25094862	126	22	fd96Cb	FBgn0004898	96B20	NC13	NA
chr3R	25097510	25097773	0.99904160857091	25097622	192	56	CG33095	FBgn0053095	96B21	NC12	N:C-dep
chr3R	25122819	25123079	0.82538355735957	25122931	149	48	CG31510	FBgn0051510	96C1	NC13	NA
chr3R	25123325	25123574	0.99998765239556	25123479	196	36	vig2	FBgn0046214	96C1	NC12	N:C-dep
chr3R	25127307	25127542	0.99694944921621	25127398	193	41	Mocs2 | CG42503 | Clbn	FBgn0039280 | FBgn0260229 | FBgn0259152	96C1	NC12	NA
chr3R	25137349	25138320	0.99999999997971	25137984	281	40	danr | CR46098	FBgn0039283 | FBgn0267767	96C2	NC12	N:C-indep
chr3R	25184307	25184664	0.99997203488615	25184524	268	59	dan	FBgn0039286	96C3	NC12	N:C-dep
chr3R	25194478	25195681	1	25195126	408	35	CG13653	FBgn0039288	96C4	NC11	NA
chr3R	25215126	25215427	0.96800461231053	25215215	167	58	CG13663	FBgn0039291	96C5	NC13	N:C-indep
chr3R	25221441	25221736	0.99315174755916	25221607	249	47	CG11851	FBgn0039293	96C6	NC12	N:C-dep
chr3R	25235458	25235700	0.85004505223532	25235568	138	76	CG10420	FBgn0039296	96C7	NC13	NA
chr3R	25265621	25265863	0.84689707349863	25265814	169	57	RIOK2 | Aats-gln	FBgn0039306 | FBgn0027090	96C8	NC13	NA
chr3R	25281046	25281552	0.94184120173467	25281503	113	61	CG11892	FBgn0039313	96C9	NC13	N:C-indep
chr3R	25473074	25473334	0.84513171866856	25473129	137	66	Fur1	FBgn0004509	96E1	NC13	NA
chr3R	25473022	25473340	0.91489144543946	25473160	137	78	Fur1	FBgn0004509	96E1	NC13	NA
chr3R	25482713	25483041	0.99574644318788	25482856	179	62	XNP	FBgn0039338	96E2	NC13	N:C-dep
chr3R	25490814	25491109	0.99981264690169	25490968	229	41	Dhap-at	FBgn0040212	96E2	NC12	N:C-dep
chr3R	25588393	25588938	0.80981945002096	25588641	150	43	mir-1000	FBgn0262319	96E4	NC13	NA
chr3R	25594271	25594724	0.98662039333855	25594418	198	31	msi	FBgn0011666	96E2	NC13	N:C-dep
chr3R	25624623	25624842	0.9974353142156	25624712	301	58	Npl4	FBgn0039348	96E6	NC12	N:C-indep
chr3R	25637611	25638173	0.99999999754512	25637824	318	68	jigr1	FBgn0039350	96E6	NC11	NA
chr3R	25647108	25647372	0.99999999988394	25647242	458	90	jigr1	FBgn0039350	96E6	NC11	NA
chr3R	25648026	25648328	0.99999999997749	25648119	440	73	jigr1	FBgn0039350	96E6	NC11	NA
chr3R	25661206	25661472	0.98253575773723	25661333	248	45	Tnks	FBgn0027508	96E8	NC13	N:C-dep
chr3R	25684952	25685303	0.99225836573936	25685126	239	42	RpL27	FBgn0039359	96E10	NC12	NA
chr3R	25786861	25787396	0.99999999999669	25787104	268	37	CG4960	FBgn0039371	96F3	NC11	NA
chr3R	25851228	25851498	0.99994649839898	25851350	199	44	CG14545	FBgn0040602	96F3	NC12	N:C-dep
chr3R	25881312	25881677	0.99999999998189	25881477	370	35	Tsp96F	FBgn0027865	96F5	NC11	NA
chr3R	25888327	25888600	0.99996457357329	25888540	285	42	Lnk	FBgn0028717	96F6	NC11	NA
chr3R	25893420	25893565	0.82501086943879	25893501	179	47	CG5913	FBgn0039385	96F6	NC13	NA
chr3R	26005951	26006558	0.99986047637067	26006131	255	56	E(spl)mbeta-HLH	FBgn0002733	96F9	NC12	N:C-dep
chr3R	26010477	26010992	0.99999985562075	26010794	322	60	E(spl)malpha-BFM	FBgn0002732	96F10	NC12	N:C-indep
chr3R	26024361	26025040	1	26024773	939	79	E(spl)m4-BFM	FBgn0002629	96F10	NC11	NA
chr3R	26029627	26030006	0.99999999803911	26029862	410	73	E(spl)m5-HLH	FBgn0002631	96F10	NC11	NA
chr3R	26036728	26037197	0.99999994579254	26036982	355	86	E(spl)m7-HLH	FBgn0002633	96F10	NC12	N:C-dep
chr3R	26039950	26040352	0.99999998429213	26040175	411	79	E(spl)m8-HLH	FBgn0000591	96F10	NC12	N:C-indep
chr3R	26041601	26041878	0.99999999837084	26041751	557	51	gro	FBgn0001139	96F10	NC11	NA
chr3R	26098452	26098981	0.84020805749756	26098747	132	17	dys	FBgn0039411	96F14	NC13	NA
chr3R	26188719	26189107	0.99999919443061	26188937	268	48	CG6073	FBgn0039417	97A4	NC11	NA
chr3R	26259042	26259475	0.99999905639125	26259140	222	37	Ald	FBgn0000064	97A6	NC12	N:C-indep
chr3R	26452433	26452685	0.89846571084259	26452502	163	49	CG5447	FBgn0039427	97B3	NC13	NA
chr3R	26536157	26536490	0.9999999964691	26536315	327	56	scrib	FBgn0263289	97B9	NC12	N:C-dep
chr3R	26568354	26568728	0.84410815676559	26568573	130	45	scrib	FBgn0263289	97B9	NC13	NA
chr3R	26717292	26717561	0.97863754769865	26717435	191	60	CG6425	FBgn0039449	97C5	NC12	N:C-dep
chr3R	26863112	26863332	0.99938879563467	26863226	266	87	IntS12 | Lerp	FBgn0039459 | FBgn0051072	97D3	NC12	N:C-dep
chr3R	26866741	26867009	1	26866880	698	144	His2Av | ball	FBgn0001197 | FBgn0027889	97D3	NC11	NA
chr3R	26881324	26881902	0.99999801770269	26881681	254	47	T48	FBgn0004359	97D5	NC12	N:C-dep
chr3R	26912791	26913085	0.99706610172764	26912912	200	48	Ets97D	FBgn0004510	97D7	NC12	N:C-dep
chr3R	27019204	27019908	0.99985835498187	27019535	163	54	CG17191	FBgn0039473	97D14	NC11	NA
chr3R	27112152	27112427	0.99995345412512	27112320	227	64	gb	FBgn0039487	97E2	NC12	N:C-dep
chr3R	27150975	27151297	0.99999850474586	27151108	285	68	CG6051	FBgn0039492	97E5	NC12	N:C-dep
chr3R	27193914	27194718	0.95934160502311	27194097	136	34	Ser	FBgn0004197	97E8	NC13	NA
chr3R	27239017	27239275	0.97739048510488	27239179	269	68	CG31064 | DNApol-alpha73	FBgn0051064 | FBgn0005696	97E10	NC12	N:C-dep
chr3R	27245210	27245468	0.97544948443423	27245321	279	52	CG18766	FBgn0042111	97E10	NC13	N:C-dep
chr3R	27253347	27253611	0.99924859810388	27253478	367	78	TfIIA-L	FBgn0011289	97E11	NC12	N:C-dep
chr3R	27274708	27274945	0.9981326771028	27274876	242	87	CG5938	FBgn0046247	97F1	NC12	N:C-dep
chr3R	27281632	27281864	0.96158379774283	27281803	171	62	mrt	FBgn0039507	97F1	NC13	N:C-dep
chr3R	27288440	27288724	0.98413700061557	27288519	225	69	Hmu | bigmax	FBgn0015737 | FBgn0039509	97F1	NC13	NA
chr3R	27559027	27559335	0.99999919914917	27559219	297	29	Klp98A	FBgn0004387	98A6	NC11	NA
chr3R	27581480	27581945	0.99999988100207	27581696	262	67	wdb	FBgn0027492	98A8	NC12	N:C-dep
chr3R	27607328	27607567	0.83461792406957	27607464	167	42	dsd	FBgn0039528	98A10	NC13	NA
chr3R	27636216	27636463	0.89988194081516	27636314	196	55	Mtl	FBgn0039532	98A13	NC13	NA
chr3R	27681922	27682191	0.88954897318521	27682103	178	54	Sce	FBgn0003330	98B1	NC13	NA
chr3R	27700251	27700507	0.98251258931488	27700369	217	59	btz	FBgn0045862	98B1	NC12	N:C-dep
chr3R	27905729	27906192	0.99682823020403	27905950	227	31	CG34353	FBgn0085382	98B5	NC13	N:C-indep
chr3R	27937781	27938053	0.99930156527553	27937935	296	72	Mes-4	FBgn0039559	98B6	NC12	N:C-dep
chr3R	27947964	27948205	0.99999999982399	27948076	559	71	mfrn	FBgn0039561	98B6	NC11	NA
chr3R	27954006	27954296	0.99977251673096	27954137	317	61	CG4951	FBgn0039563	98B6	NC12	N:C-indep
chr3R	27954750	27955390	0.99999993644167	27955116	292	91	CG5527	FBgn0039564	98B6	NC11	NA
chr3R	28335536	28335791	0.99973718068822	28335658	228	74	larp	FBgn0261618	98C4	NC12	N:C-dep
chr3R	28339727	28339988	0.99999930893452	28339835	347	48	Gfat2	FBgn0039580	98C4	NC12	N:C-dep
chr3R	28417954	28418378	0.98669178298581	28418090	149	44	beat-VI	FBgn0039584	98D1	NC12	N:C-dep
chr3R	28586008	28586701	1	28586425	490	44	MRE23	FBgn0262741	98D5	NC11	NA
chr3R	28600227	28600509	0.99980084825801	28600437	310	68	Hrb98DE	FBgn0001215	98D6	NC12	N:C-dep
chr3R	28811255	28811550	0.85865891762973	28811412	225	51	wdn	FBgn0005642	98E5	NC13	NA
chr3R	28811972	28812306	0.99887253324607	28812149	240	73	CG1646	FBgn0039600	98E5	NC12	N:C-indep
chr3R	28845068	28845416	0.99999955916344	28845212	354	63	spg	FBgn0264324	98E6	NC12	N:C-indep
chr3R	28859163	28859865	1	28859448	798	75	Inx3	FBgn0265274	98F1	NC11	NA
chr3R	28891671	28892041	0.97534532770586	28891883	203	41	Doa	FBgn0265998	98F1	NC13	N:C-dep
chr3R	29039023	29039265	0.89133511572389	29039148	207	59	Pkc98E | Slu7	FBgn0003093 | FBgn0039626	98F6	NC13	NA
chr3R	29063730	29063994	0.99430190177326	29063810	285	68	CG11873	FBgn0039633	98F6	NC13	N:C-dep
chr3R	29112928	29113245	0.99548635271244	29113094	263	80	CG11876	FBgn0039635	98F10	NC12	N:C-dep
chr3R	29148037	29148411	0.97570609944002	29148333	182	50	Pglym78 | CG11882	FBgn0014869 | FBgn0039642	98F12	NC13	N:C-indep
chr3R	29153208	29153463	0.99859730438009	29153277	217	66	Slbp	FBgn0041186	98F13	NC13	N:C-indep
chr3R	29157999	29158253	0.9998515795712	29158075	267	32	CG11897	FBgn0039644	98F13	NC12	N:C-dep
chr3R	29223335	29223621	0.99713320348338	29223495	207	71	Brd8 | Cisd2	FBgn0039654 | FBgn0062442	99A1	NC12	N:C-dep
chr3R	29319539	29319787	0.99999683069676	29319673	343	35	Cnx99A	FBgn0015622	99A7	NC12	N:C-indep
chr3R	29457297	29457654	0.99999999212355	29457571	301	36	Ptp99A	FBgn0004369	99A7	NC12	N:C-indep
chr3R	29489174	29489599	0.99363907712188	29489377	169	62	CG2006	FBgn0039664	99B1	NC13	N:C-dep
chr3R	29491040	29491333	0.99108493788656	29491160	191	58	Spase12	FBgn0040623	99B1	NC13	N:C-dep
chr3R	29493362	29493650	0.99999986725556	29493523	346	46	CG2310	FBgn0039665	99B1	NC11	NA
chr3R	29503468	29503850	0.99170694086985	29503575	191	57	Trc8	FBgn0039668	99B1	NC13	N:C-dep
chr3R	29556183	29556545	0.99999999999722	29556318	385	50	Dr	FBgn0000492	99B3	NC11	NA
chr3R	29591607	29591977	0.99999999065237	29591793	323	47	alph	FBgn0086361	99B4	NC12	N:C-indep
chr3R	29618936	29619181	0.99997864781492	29619021	296	51	CG1907	FBgn0039674	99B5	NC12	N:C-dep
chr3R	29659862	29660442	0.95138737384863	29660203	115	23	Dop1R2	FBgn0266137	99B6	NC12	NA
chr3R	29671510	29672023	0.99996566450734	29671688	238	52	Obp99a	FBgn0039678	99B7	NC11	NA
chr3R	29692333	29692788	0.9999974452135	29692510	245	66	dmrt99B	FBgn0039683	99B8	NC12	N:C-indep
chr3R	29725686	29725971	0.9779376450909	29725819	231	49	Kul	FBgn0039688	99B9	NC13	NA
chr3R	29745211	29745481	0.96499991230792	29745368	168	61	IntS11	FBgn0039691	99B10	NC12	NA
chr3R	29748762	29749047	0.92287434520334	29748893	193	59	ATPsyn-gamma	FBgn0020235	99B10	NC13	NA
chr3R	29772673	29773014	0.99087817432226	29772836	217	35	kay	FBgn0001297	99B10	NC12	N:C-dep
[truncated: 652 more rows]
